# Supplementary material for: Plant functional trait data and reflectance spectra for 22 palmiet wetland species
Source: Data Brief. 2018 Aug 30;20:1209–19. doi: 10.1016/j.dib.2018.08.113 (PMC6143752; doi:10.1016/j.dib.2018.08.113)
Supplement: Supplementary file 2 — Supplementary material [file mmc2.xlsx]

## Sheet: Reflectance
Category	Wavelength	Amearn1	Amearn2	Amearn3	Amearn4	Amearn5	Amearn6	Amearn7	Amearn8	Amearn9	Amearn10	Amearn11	Amearn12	Amearn13	Amearn14	Amearn15	Amearn16	Amearn17	Amearn18	Amearn19	Amearn20	AmearnAVE	Cglom1	Cglom2	Cglom3	Cglom4	Cglom5	Cglom6	Cglom7	Cglom8	Cglom9	Cglom10	Cglom11	Cglom12	Cglom13	Cglom14	Cglom15	Cglom16	Cglom17	Cglom18	Cglom19	Cglom20	CglomAVE	Codor1	Codor2	Codor3	Codor4	Codor5	Codor6
UV-A	350	2.72	2.81	2.75	2.77	2.8	2.71	2.76	2.93	2.86	2.94	2.93	2.83	2.81	2.82	2.86	2.84	2.91	2.89	2.85	2.86	2.8325	4.96	4.55	4.53	4.27	4.34	4.47	4.48	4.93	4.68	4.61	4.4	4.2	4.18	4.29	4.28	4.32	4.26	4.25	4.3	4.45	4.4375	4.22717	4.78936	4.54305	4.29431	4.28649	4.18275
UV-A	351	2.66	2.75	2.69	2.71	2.73	2.66	2.71	2.86	2.81	2.84	2.82	2.79	2.75	2.75	2.78	2.81	2.86	2.8	2.8	2.8	2.769	4.87	4.47	4.43	4.27	4.3	4.46	4.42	4.9	4.62	4.57	4.35	4.14	4.17	4.21	4.22	4.23	4.29	4.23	4.25	4.36	4.388	4.20506	4.74635	4.54992	4.2924	4.26807	4.18357
UV-A	352	2.6	2.72	2.61	2.65	2.65	2.59	2.66	2.78	2.74	2.75	2.69	2.75	2.69	2.67	2.7	2.75	2.78	2.72	2.74	2.75	2.6995	4.71	4.34	4.31	4.17	4.22	4.43	4.28	4.77	4.51	4.48	4.27	4.05	4.12	4.09	4.21	4.13	4.25	4.16	4.21	4.25	4.298	4.21032	4.72391	4.5049	4.19527	4.18214	4.16707
UV-A	353	2.56	2.69	2.58	2.61	2.63	2.57	2.62	2.75	2.71	2.75	2.69	2.7	2.64	2.65	2.66	2.68	2.74	2.72	2.69	2.7	2.667	4.59	4.22	4.25	3.99	4.06	4.29	4.16	4.62	4.34	4.34	4.08	3.89	3.89	3.92	4.09	4.01	4.07	3.98	4.09	4.11	4.1495	4.10046	4.6564	4.34577	4.04877	4.09437	3.99554
UV-A	354	2.59	2.72	2.63	2.63	2.63	2.6	2.63	2.8	2.75	2.78	2.73	2.7	2.67	2.69	2.66	2.7	2.76	2.76	2.72	2.71	2.693	4.54	4.14	4.14	3.88	3.94	4.16	4.1	4.55	4.28	4.17	4	3.76	3.82	3.87	4.02	3.97	3.96	3.96	4.04	4.05	4.0675	4.03604	4.57749	4.29302	4.05073	4.04158	3.96529
UV-A	355	2.57	2.7	2.61	2.62	2.59	2.57	2.59	2.78	2.72	2.73	2.71	2.66	2.66	2.66	2.64	2.69	2.73	2.73	2.71	2.69	2.668	4.47	4.1	4.05	3.82	3.87	4.07	4.03	4.47	4.24	4.06	3.96	3.71	3.8	3.82	3.95	3.96	3.88	3.94	4	4.02	4.011	4.01948	4.51123	4.27995	4.0676	4.02004	3.98121
UV-A	356	2.46	2.58	2.49	2.53	2.53	2.46	2.49	2.65	2.6	2.61	2.61	2.57	2.56	2.54	2.57	2.6	2.62	2.61	2.61	2.58	2.5635	4.35	4.09	4.04	3.8	3.82	4.05	3.94	4.36	4.16	4.06	3.91	3.75	3.75	3.71	3.86	3.92	3.81	3.82	3.91	4	3.9555	4.01094	4.46843	4.24148	4.00868	4.00306	3.94784
UV-A	357	2.42	2.55	2.46	2.48	2.5	2.45	2.5	2.64	2.58	2.62	2.61	2.56	2.54	2.52	2.55	2.56	2.62	2.6	2.58	2.55	2.5445	4.35	4	3.95	3.8	3.77	4.04	3.95	4.38	4.12	4.05	3.88	3.75	3.73	3.69	3.87	3.85	3.8	3.78	3.85	3.94	3.9275	3.91567	4.43982	4.20393	3.96457	3.92394	3.869
UV-A	358	2.41	2.55	2.47	2.48	2.49	2.44	2.48	2.64	2.57	2.63	2.6	2.55	2.53	2.52	2.56	2.54	2.61	2.59	2.57	2.54	2.5385	4.34	3.96	3.9	3.79	3.74	3.99	3.95	4.35	4.14	4.03	3.86	3.72	3.73	3.7	3.82	3.85	3.78	3.77	3.85	3.89	3.908	3.84714	4.39202	4.11553	3.92768	3.84227	3.82549
UV-A	359	2.41	2.56	2.47	2.5	2.48	2.42	2.46	2.63	2.56	2.62	2.59	2.55	2.53	2.51	2.56	2.55	2.59	2.57	2.57	2.55	2.534	4.28	3.95	3.89	3.76	3.72	3.92	3.91	4.27	4.15	4	3.83	3.66	3.71	3.7	3.74	3.85	3.74	3.75	3.84	3.84	3.8755	3.81454	4.32989	4.02699	3.89224	3.79082	3.80312
UV-A	360	2.44	2.58	2.47	2.51	2.5	2.44	2.5	2.65	2.58	2.61	2.6	2.55	2.54	2.53	2.54	2.58	2.63	2.59	2.57	2.57	2.549	4.21	3.86	3.85	3.66	3.72	3.89	3.82	4.22	4.04	3.93	3.77	3.59	3.57	3.63	3.69	3.72	3.68	3.69	3.71	3.77	3.801	3.76795	4.28156	4.04298	3.85279	3.78402	3.73639
UV-A	361	2.42	2.55	2.44	2.47	2.47	2.42	2.46	2.62	2.57	2.59	2.56	2.54	2.51	2.5	2.51	2.55	2.6	2.56	2.55	2.54	2.5215	4.14	3.82	3.8	3.61	3.64	3.85	3.76	4.18	3.96	3.86	3.69	3.52	3.5	3.55	3.65	3.65	3.65	3.59	3.66	3.71	3.7395	3.73806	4.24451	4.03382	3.81038	3.75201	3.73556
UV-A	362	2.39	2.51	2.42	2.43	2.43	2.39	2.42	2.58	2.54	2.56	2.51	2.51	2.47	2.46	2.48	2.51	2.55	2.53	2.51	2.5	2.485	4.1	3.82	3.78	3.59	3.56	3.81	3.73	4.16	3.93	3.83	3.65	3.48	3.51	3.51	3.63	3.64	3.62	3.54	3.67	3.7	3.713	3.70759	4.20323	3.98226	3.74037	3.70996	3.7146
UV-A	363	2.37	2.49	2.4	2.42	2.41	2.36	2.43	2.55	2.52	2.54	2.5	2.47	2.45	2.43	2.45	2.51	2.53	2.51	2.49	2.49	2.466	4.12	3.8	3.82	3.58	3.57	3.8	3.72	4.15	3.92	3.85	3.67	3.52	3.51	3.53	3.65	3.66	3.59	3.57	3.68	3.71	3.721	3.66527	4.16345	3.91851	3.65504	3.6866	3.62519
UV-A	364	2.37	2.5	2.4	2.42	2.41	2.37	2.42	2.56	2.49	2.54	2.51	2.46	2.44	2.44	2.46	2.49	2.52	2.51	2.49	2.48	2.464	4.09	3.71	3.73	3.52	3.55	3.74	3.68	4.06	3.87	3.77	3.63	3.47	3.47	3.51	3.6	3.62	3.57	3.55	3.61	3.64	3.6695	3.64438	4.22151	3.96676	3.71277	3.71388	3.64852
UV-A	365	2.34	2.48	2.38	2.41	2.39	2.35	2.39	2.55	2.48	2.52	2.5	2.44	2.42	2.43	2.45	2.45	2.51	2.48	2.47	2.45	2.4445	4.06	3.68	3.67	3.51	3.55	3.73	3.67	4.02	3.84	3.74	3.61	3.44	3.47	3.47	3.57	3.59	3.55	3.52	3.59	3.61	3.6445	3.62075	4.23743	3.96823	3.72291	3.7017	3.66194
UV-A	366	2.31	2.45	2.35	2.39	2.36	2.32	2.35	2.52	2.47	2.48	2.47	2.41	2.41	2.39	2.42	2.42	2.49	2.45	2.43	2.43	2.416	4.05	3.73	3.67	3.55	3.54	3.77	3.69	4.05	3.85	3.78	3.63	3.43	3.5	3.44	3.56	3.57	3.52	3.52	3.61	3.64	3.655	3.59465	4.17554	3.88702	3.64986	3.63976	3.62254
UV-A	367	2.3	2.45	2.36	2.37	2.36	2.32	2.36	2.52	2.48	2.5	2.47	2.42	2.41	2.4	2.42	2.44	2.49	2.45	2.43	2.44	2.4195	4.05	3.7	3.66	3.52	3.51	3.73	3.69	4.06	3.82	3.75	3.59	3.42	3.44	3.43	3.56	3.54	3.53	3.5	3.55	3.58	3.6315	3.59254	4.10412	3.81055	3.61563	3.59875	3.56765
UV-A	368	2.32	2.46	2.36	2.39	2.37	2.33	2.36	2.53	2.48	2.51	2.48	2.44	2.41	2.4	2.43	2.46	2.49	2.46	2.44	2.44	2.428	4.01	3.67	3.62	3.46	3.48	3.67	3.63	4.01	3.8	3.72	3.53	3.37	3.38	3.43	3.51	3.52	3.5	3.45	3.51	3.54	3.5905	3.57941	4.07952	3.80098	3.61572	3.5763	3.54493
UV-A	369	2.32	2.45	2.35	2.39	2.37	2.32	2.34	2.53	2.46	2.5	2.48	2.45	2.4	2.39	2.42	2.45	2.48	2.45	2.43	2.42	2.42	3.95	3.63	3.58	3.42	3.47	3.62	3.56	3.96	3.78	3.7	3.49	3.32	3.35	3.41	3.47	3.49	3.46	3.41	3.5	3.53	3.555	3.54257	4.06259	3.80667	3.61643	3.55233	3.53331
UV-A	370	2.28	2.42	2.31	2.35	2.34	2.29	2.33	2.5	2.43	2.48	2.44	2.42	2.38	2.37	2.41	2.41	2.45	2.42	2.4	2.41	2.392	3.91	3.58	3.58	3.44	3.45	3.63	3.56	3.95	3.76	3.67	3.51	3.31	3.33	3.37	3.46	3.47	3.44	3.42	3.51	3.53	3.544	3.48842	4.00615	3.76325	3.58264	3.51213	3.50022
UV-A	371	2.3	2.45	2.34	2.37	2.36	2.33	2.36	2.51	2.45	2.5	2.46	2.43	2.39	2.4	2.42	2.43	2.47	2.44	2.43	2.42	2.413	3.92	3.59	3.58	3.42	3.43	3.63	3.55	3.96	3.72	3.63	3.51	3.31	3.3	3.35	3.43	3.47	3.42	3.39	3.46	3.49	3.528	3.48587	3.99931	3.75604	3.53954	3.51196	3.47496
UV-A	372	2.31	2.46	2.35	2.38	2.36	2.32	2.37	2.51	2.46	2.5	2.46	2.42	2.39	2.4	2.42	2.43	2.46	2.44	2.43	2.42	2.4145	3.88	3.57	3.54	3.38	3.39	3.58	3.52	3.91	3.67	3.59	3.47	3.28	3.28	3.31	3.38	3.43	3.39	3.35	3.42	3.47	3.4905	3.4991	4.03968	3.7768	3.53043	3.54497	3.50004
UV-A	373	2.28	2.41	2.33	2.34	2.32	2.27	2.33	2.48	2.43	2.46	2.41	2.37	2.36	2.35	2.38	2.39	2.42	2.41	2.39	2.39	2.376	3.79	3.5	3.48	3.33	3.34	3.5	3.46	3.81	3.61	3.55	3.41	3.24	3.29	3.27	3.33	3.35	3.33	3.31	3.41	3.45	3.438	3.49799	4.08128	3.79751	3.55336	3.57224	3.55171
UV-A	374	2.28	2.4	2.31	2.33	2.32	2.28	2.31	2.48	2.41	2.45	2.42	2.38	2.35	2.35	2.38	2.4	2.42	2.41	2.39	2.4	2.3735	3.81	3.49	3.49	3.31	3.34	3.52	3.44	3.83	3.64	3.55	3.4	3.24	3.27	3.28	3.37	3.37	3.32	3.34	3.41	3.41	3.4415	3.4708	4.00498	3.76473	3.52867	3.49723	3.48759
UV-A	375	2.28	2.4	2.32	2.33	2.33	2.29	2.32	2.48	2.41	2.46	2.43	2.4	2.36	2.36	2.38	2.41	2.43	2.42	2.4	2.4	2.3805	3.81	3.48	3.48	3.3	3.32	3.53	3.46	3.83	3.65	3.55	3.41	3.22	3.25	3.25	3.37	3.36	3.31	3.32	3.37	3.4	3.4335	3.43553	3.95267	3.71997	3.51236	3.45773	3.43564
UV-A	376	2.29	2.41	2.33	2.34	2.34	2.28	2.33	2.5	2.42	2.46	2.44	2.41	2.38	2.37	2.38	2.41	2.45	2.42	2.41	2.4	2.3885	3.78	3.45	3.44	3.3	3.29	3.5	3.46	3.8	3.62	3.53	3.4	3.19	3.23	3.2	3.32	3.33	3.29	3.27	3.31	3.38	3.4045	3.41658	3.94741	3.68663	3.50072	3.45623	3.43274
UV-A	377	2.29	2.44	2.33	2.36	2.34	2.3	2.34	2.52	2.45	2.48	2.46	2.42	2.4	2.38	2.38	2.41	2.47	2.43	2.42	2.42	2.402	3.75	3.42	3.42	3.29	3.25	3.44	3.39	3.75	3.59	3.49	3.33	3.19	3.19	3.2	3.26	3.3	3.27	3.26	3.32	3.34	3.3725	3.43352	3.95977	3.67951	3.47213	3.44368	3.46891
UV-A	378	2.27	2.41	2.31	2.34	2.32	2.28	2.31	2.49	2.43	2.46	2.43	2.38	2.37	2.35	2.37	2.39	2.44	2.41	2.4	2.39	2.3775	3.76	3.45	3.4	3.26	3.25	3.45	3.37	3.73	3.56	3.49	3.31	3.17	3.16	3.19	3.27	3.31	3.26	3.25	3.33	3.33	3.365	3.43035	3.94025	3.69749	3.46515	3.44815	3.43625
UV-A	379	2.27	2.39	2.29	2.33	2.32	2.26	2.31	2.48	2.42	2.45	2.41	2.37	2.35	2.34	2.36	2.38	2.42	2.41	2.4	2.37	2.3665	3.76	3.47	3.41	3.25	3.28	3.48	3.39	3.73	3.55	3.49	3.32	3.15	3.16	3.19	3.29	3.32	3.27	3.24	3.33	3.36	3.372	3.4281	3.93755	3.71211	3.46783	3.4427	3.39662
UV-A	380	2.3	2.43	2.31	2.36	2.34	2.28	2.34	2.51	2.45	2.46	2.44	2.41	2.38	2.37	2.39	2.41	2.44	2.43	2.42	2.4	2.3935	3.75	3.44	3.45	3.27	3.3	3.49	3.42	3.76	3.59	3.47	3.35	3.16	3.22	3.23	3.31	3.34	3.29	3.26	3.32	3.38	3.39	3.43973	3.97341	3.70351	3.46376	3.41979	3.40103
UV-A	381	2.31	2.44	2.33	2.37	2.35	2.3	2.35	2.52	2.45	2.47	2.45	2.42	2.39	2.39	2.41	2.41	2.45	2.43	2.42	2.41	2.4035	3.81	3.47	3.49	3.31	3.31	3.52	3.43	3.8	3.62	3.53	3.39	3.2	3.23	3.26	3.32	3.36	3.32	3.31	3.39	3.39	3.423	3.42488	3.95965	3.67299	3.43297	3.44046	3.41441
UV-A	382	2.29	2.44	2.33	2.35	2.34	2.29	2.34	2.51	2.44	2.47	2.43	2.41	2.38	2.38	2.4	2.41	2.44	2.43	2.41	2.39	2.394	3.82	3.49	3.49	3.32	3.31	3.51	3.43	3.81	3.61	3.56	3.4	3.21	3.24	3.25	3.34	3.37	3.33	3.31	3.38	3.39	3.4285	3.43559	3.96193	3.68926	3.45425	3.48227	3.43261
UV-A	383	2.27	2.43	2.32	2.35	2.33	2.28	2.32	2.5	2.43	2.47	2.42	2.39	2.37	2.37	2.4	2.42	2.44	2.43	2.4	2.38	2.386	3.79	3.48	3.48	3.28	3.31	3.5	3.43	3.8	3.58	3.55	3.39	3.19	3.25	3.23	3.36	3.36	3.32	3.29	3.33	3.39	3.4155	3.46509	3.98179	3.73436	3.5095	3.5046	3.45339
UV-A	384	2.33	2.48	2.39	2.41	2.38	2.33	2.36	2.55	2.49	2.53	2.5	2.46	2.42	2.42	2.45	2.47	2.5	2.48	2.45	2.46	2.443	3.81	3.48	3.48	3.3	3.31	3.52	3.45	3.82	3.63	3.54	3.4	3.2	3.25	3.28	3.32	3.38	3.32	3.32	3.35	3.41	3.4285	3.45704	3.96882	3.71559	3.49728	3.45074	3.47626
UV-A	385	2.34	2.48	2.39	2.42	2.39	2.34	2.37	2.55	2.5	2.53	2.52	2.46	2.44	2.41	2.45	2.47	2.5	2.49	2.46	2.45	2.448	3.81	3.48	3.49	3.3	3.31	3.52	3.44	3.81	3.63	3.52	3.39	3.2	3.22	3.24	3.33	3.35	3.31	3.31	3.35	3.41	3.421	3.47639	3.99275	3.7496	3.52553	3.48833	3.48462
UV-A	386	2.33	2.47	2.36	2.4	2.38	2.33	2.37	2.53	2.48	2.51	2.49	2.45	2.43	2.4	2.43	2.46	2.48	2.48	2.46	2.43	2.4335	3.8	3.48	3.48	3.29	3.3	3.5	3.43	3.79	3.61	3.51	3.36	3.2	3.2	3.2	3.34	3.32	3.32	3.27	3.35	3.39	3.407	3.49164	4.03293	3.78008	3.55124	3.54081	3.48576
UV-A	387	2.35	2.5	2.39	2.41	2.4	2.35	2.4	2.57	2.49	2.54	2.5	2.47	2.44	2.43	2.46	2.49	2.51	2.5	2.47	2.46	2.4565	3.8	3.47	3.46	3.29	3.3	3.49	3.44	3.8	3.62	3.53	3.34	3.21	3.24	3.25	3.3	3.34	3.35	3.26	3.39	3.38	3.413	3.4718	4.05052	3.74474	3.52671	3.51238	3.49158
UV-A	388	2.37	2.52	2.41	2.43	2.42	2.38	2.41	2.6	2.53	2.56	2.53	2.48	2.46	2.45	2.47	2.5	2.54	2.53	2.51	2.49	2.4795	3.82	3.47	3.47	3.31	3.35	3.51	3.47	3.83	3.63	3.54	3.37	3.2	3.24	3.25	3.32	3.36	3.33	3.29	3.39	3.39	3.427	3.5024	4.03015	3.75237	3.56155	3.5241	3.49933
UV-A	389	2.37	2.51	2.41	2.44	2.41	2.38	2.41	2.6	2.53	2.55	2.52	2.47	2.46	2.44	2.46	2.49	2.55	2.53	2.5	2.49	2.476	3.8	3.48	3.47	3.31	3.35	3.51	3.44	3.82	3.61	3.52	3.39	3.19	3.21	3.23	3.34	3.34	3.31	3.3	3.36	3.38	3.418	3.53112	4.04354	3.80645	3.58819	3.55236	3.52784
UV-A	390	2.35	2.48	2.39	2.42	2.39	2.36	2.4	2.58	2.5	2.53	2.49	2.46	2.43	2.43	2.45	2.48	2.53	2.5	2.47	2.47	2.4555	3.77	3.48	3.45	3.28	3.29	3.47	3.38	3.79	3.58	3.48	3.4	3.17	3.2	3.21	3.33	3.31	3.31	3.29	3.32	3.37	3.394	3.53462	4.09266	3.86474	3.58068	3.57334	3.56407
UV-A	391	2.37	2.51	2.4	2.42	2.41	2.37	2.42	2.58	2.53	2.54	2.51	2.48	2.44	2.44	2.47	2.49	2.53	2.51	2.48	2.49	2.4695	3.83	3.5	3.49	3.31	3.32	3.53	3.45	3.82	3.61	3.54	3.4	3.22	3.22	3.26	3.37	3.36	3.3	3.35	3.38	3.41	3.4335	3.53697	4.06613	3.81115	3.58232	3.56813	3.53992
UV-A	392	2.38	2.53	2.42	2.45	2.43	2.39	2.43	2.6	2.56	2.57	2.55	2.5	2.47	2.46	2.49	2.52	2.54	2.54	2.5	2.51	2.492	3.86	3.49	3.5	3.33	3.33	3.55	3.46	3.84	3.64	3.56	3.4	3.25	3.24	3.27	3.37	3.37	3.32	3.33	3.4	3.42	3.4465	3.5632	4.05957	3.8072	3.59921	3.56413	3.5504
UV-A	393	2.39	2.54	2.43	2.46	2.44	2.4	2.42	2.63	2.56	2.59	2.56	2.51	2.49	2.48	2.5	2.53	2.56	2.55	2.52	2.52	2.504	3.83	3.47	3.47	3.32	3.32	3.53	3.43	3.82	3.64	3.54	3.39	3.22	3.24	3.25	3.34	3.35	3.34	3.28	3.37	3.4	3.4275	3.57847	4.07666	3.83914	3.60738	3.56931	3.577
UV-A	394	2.38	2.52	2.41	2.44	2.42	2.38	2.42	2.6	2.53	2.56	2.53	2.5	2.48	2.47	2.49	2.52	2.54	2.52	2.5	2.49	2.485	3.81	3.45	3.44	3.28	3.29	3.5	3.44	3.78	3.62	3.53	3.35	3.18	3.22	3.25	3.31	3.34	3.34	3.27	3.34	3.41	3.4075	3.53371	4.08294	3.82707	3.57756	3.58085	3.5605
UV-A	395	2.34	2.48	2.38	2.4	2.39	2.34	2.38	2.55	2.5	2.52	2.5	2.47	2.44	2.43	2.45	2.47	2.51	2.48	2.47	2.45	2.4475	3.8	3.45	3.46	3.28	3.28	3.49	3.43	3.76	3.59	3.52	3.33	3.18	3.21	3.23	3.3	3.33	3.3	3.26	3.35	3.37	3.396	3.50975	4.0452	3.79485	3.57514	3.57254	3.52706
UV-A	396	2.31	2.46	2.36	2.39	2.36	2.32	2.36	2.52	2.48	2.5	2.48	2.44	2.42	2.41	2.42	2.45	2.49	2.47	2.45	2.43	2.426	3.78	3.44	3.45	3.28	3.28	3.47	3.41	3.75	3.56	3.49	3.33	3.17	3.2	3.2	3.29	3.33	3.26	3.24	3.34	3.34	3.3805	3.51798	4.03224	3.80131	3.59131	3.56953	3.53487
UV-A	397	2.32	2.47	2.37	2.4	2.36	2.34	2.38	2.55	2.49	2.51	2.48	2.44	2.41	2.41	2.43	2.46	2.5	2.49	2.45	2.45	2.4355	3.73	3.41	3.37	3.25	3.26	3.45	3.36	3.72	3.52	3.43	3.31	3.13	3.16	3.18	3.25	3.31	3.23	3.2	3.3	3.32	3.3445	3.53965	4.0639	3.84794	3.60551	3.58261	3.58451
UV-A	398	2.33	2.47	2.37	2.4	2.38	2.34	2.39	2.57	2.51	2.51	2.48	2.45	2.4	2.41	2.43	2.47	2.51	2.49	2.47	2.46	2.442	3.64	3.35	3.31	3.14	3.18	3.37	3.3	3.64	3.45	3.36	3.23	3.07	3.08	3.11	3.18	3.2	3.17	3.15	3.22	3.25	3.27	3.50215	4.00196	3.77741	3.59501	3.57166	3.52074
UV-A	399	2.3	2.45	2.35	2.37	2.36	2.33	2.37	2.55	2.5	2.49	2.46	2.43	2.38	2.39	2.41	2.45	2.49	2.48	2.46	2.45	2.4235	3.59	3.3	3.29	3.1	3.13	3.31	3.25	3.61	3.42	3.33	3.19	3.04	3.03	3.07	3.15	3.13	3.12	3.11	3.16	3.21	3.227	3.49531	3.96856	3.752	3.57226	3.55169	3.49135
Visible	400	2.27	2.42	2.33	2.34	2.32	2.31	2.34	2.52	2.47	2.47	2.43	2.4	2.36	2.36	2.38	2.42	2.47	2.46	2.43	2.42	2.396	3.58	3.28	3.28	3.12	3.13	3.3	3.24	3.61	3.43	3.34	3.19	3.03	3.03	3.05	3.15	3.13	3.11	3.11	3.16	3.22	3.2245	3.51814	3.98813	3.78667	3.5582	3.53946	3.51626
Visible	401	2.27	2.41	2.31	2.34	2.33	2.29	2.34	2.5	2.45	2.45	2.43	2.39	2.36	2.35	2.38	2.4	2.46	2.44	2.41	2.4	2.3855	3.61	3.31	3.29	3.15	3.11	3.34	3.27	3.61	3.44	3.36	3.21	3.05	3.07	3.05	3.18	3.17	3.13	3.13	3.19	3.24	3.2455	3.51431	4.02451	3.80557	3.57887	3.55338	3.53668
Visible	402	2.27	2.42	2.31	2.34	2.33	2.29	2.33	2.49	2.45	2.46	2.43	2.4	2.37	2.35	2.38	2.4	2.46	2.44	2.42	2.4	2.387	3.62	3.27	3.28	3.15	3.12	3.34	3.25	3.6	3.44	3.35	3.19	3.03	3.07	3.04	3.16	3.16	3.13	3.11	3.18	3.21	3.235	3.54396	4.03955	3.82987	3.61692	3.60147	3.56854
Visible	403	2.28	2.43	2.32	2.35	2.34	2.3	2.33	2.5	2.46	2.47	2.43	2.4	2.38	2.36	2.38	2.41	2.47	2.44	2.43	2.41	2.3945	3.61	3.25	3.27	3.13	3.13	3.33	3.23	3.59	3.43	3.34	3.17	3.01	3.06	3.03	3.14	3.15	3.13	3.08	3.16	3.18	3.221	3.56845	4.03465	3.84102	3.63571	3.63433	3.58364
Visible	404	2.29	2.43	2.34	2.36	2.35	2.29	2.34	2.52	2.45	2.46	2.45	2.4	2.39	2.37	2.38	2.43	2.47	2.44	2.43	2.42	2.4005	3.58	3.29	3.28	3.14	3.13	3.35	3.26	3.62	3.43	3.36	3.2	3.02	3.06	3.06	3.15	3.16	3.14	3.1	3.17	3.21	3.2355	3.55116	4.02582	3.82788	3.61731	3.61646	3.56431
Visible	405	2.29	2.43	2.34	2.36	2.35	2.3	2.34	2.52	2.46	2.47	2.44	2.42	2.38	2.37	2.39	2.43	2.47	2.44	2.42	2.43	2.4025	3.61	3.31	3.31	3.17	3.15	3.34	3.29	3.62	3.43	3.37	3.21	3.04	3.07	3.07	3.17	3.18	3.15	3.13	3.19	3.23	3.252	3.5562	4.04201	3.83721	3.64024	3.62714	3.56819
Visible	406	2.28	2.42	2.32	2.35	2.33	2.3	2.34	2.51	2.46	2.47	2.43	2.41	2.36	2.36	2.38	2.42	2.47	2.44	2.41	2.42	2.394	3.62	3.29	3.3	3.15	3.14	3.31	3.28	3.6	3.42	3.35	3.2	3.04	3.06	3.06	3.16	3.18	3.13	3.14	3.19	3.21	3.2415	3.59308	4.05002	3.8716	3.68074	3.6561	3.60744
Visible	407	2.27	2.41	2.32	2.34	2.32	2.29	2.32	2.52	2.45	2.45	2.43	2.4	2.36	2.34	2.36	2.41	2.46	2.45	2.42	2.4	2.386	3.57	3.27	3.26	3.1	3.1	3.28	3.23	3.58	3.38	3.31	3.17	3.01	3.03	3.04	3.12	3.16	3.08	3.1	3.15	3.18	3.206	3.64412	4.04709	3.9159	3.71476	3.69038	3.66366
Visible	408	2.27	2.41	2.32	2.34	2.33	2.29	2.34	2.53	2.46	2.45	2.43	2.4	2.36	2.35	2.37	2.41	2.47	2.46	2.43	2.41	2.3915	3.53	3.24	3.24	3.07	3.1	3.26	3.21	3.55	3.36	3.28	3.15	2.99	3.01	3.01	3.1	3.12	3.07	3.06	3.13	3.19	3.1835	3.66204	4.07377	3.93718	3.72335	3.72091	3.68382
Visible	409	2.26	2.41	2.31	2.33	2.33	2.29	2.34	2.52	2.46	2.45	2.42	2.39	2.35	2.35	2.37	2.41	2.46	2.45	2.42	2.41	2.3865	3.52	3.22	3.22	3.06	3.08	3.25	3.19	3.53	3.35	3.27	3.14	2.97	3	3	3.1	3.09	3.06	3.04	3.13	3.17	3.1695	3.68198	4.10162	3.9566	3.75431	3.75238	3.71375
Visible	410	2.26	2.4	2.31	2.34	2.33	2.29	2.33	2.51	2.46	2.45	2.42	2.39	2.35	2.35	2.37	2.41	2.46	2.45	2.43	2.41	2.386	3.52	3.21	3.22	3.06	3.07	3.25	3.18	3.53	3.36	3.27	3.13	2.97	3.01	3	3.12	3.1	3.05	3.04	3.12	3.15	3.168	3.70745	4.12676	3.97792	3.79617	3.78587	3.74823
Visible	411	2.29	2.43	2.34	2.35	2.35	2.31	2.36	2.54	2.49	2.46	2.44	2.41	2.38	2.36	2.4	2.44	2.49	2.47	2.45	2.44	2.41	3.54	3.23	3.22	3.1	3.09	3.27	3.22	3.56	3.38	3.3	3.15	2.99	3.02	3.02	3.12	3.13	3.08	3.05	3.12	3.18	3.1885	3.73295	4.15252	4.00148	3.82384	3.82104	3.77145
Visible	412	2.29	2.43	2.35	2.36	2.36	2.32	2.37	2.54	2.49	2.48	2.45	2.42	2.39	2.37	2.4	2.44	2.5	2.48	2.46	2.44	2.417	3.54	3.24	3.23	3.1	3.12	3.28	3.22	3.56	3.39	3.31	3.16	3	3.02	3.04	3.13	3.14	3.1	3.07	3.13	3.18	3.198	3.75285	4.17175	4.0418	3.85217	3.84751	3.80539
Visible	413	2.3	2.44	2.36	2.37	2.37	2.33	2.37	2.55	2.5	2.49	2.46	2.44	2.4	2.39	2.4	2.45	2.51	2.49	2.46	2.45	2.4265	3.56	3.28	3.27	3.12	3.15	3.31	3.24	3.58	3.41	3.33	3.18	3.02	3.04	3.06	3.15	3.16	3.12	3.1	3.17	3.19	3.222	3.78576	4.2055	4.08686	3.88783	3.88315	3.84425
Visible	414	2.33	2.47	2.38	2.39	2.39	2.35	2.4	2.58	2.52	2.51	2.48	2.46	2.43	2.41	2.43	2.47	2.52	2.51	2.48	2.47	2.449	3.6	3.34	3.32	3.17	3.19	3.36	3.29	3.63	3.45	3.38	3.23	3.06	3.07	3.1	3.18	3.2	3.16	3.13	3.22	3.24	3.266	3.83858	4.26002	4.12851	3.93219	3.93463	3.88514
Visible	415	2.35	2.48	2.39	2.41	2.4	2.36	2.41	2.59	2.54	2.53	2.5	2.47	2.43	2.42	2.45	2.49	2.53	2.52	2.5	2.48	2.4625	3.64	3.36	3.34	3.19	3.21	3.37	3.32	3.65	3.47	3.38	3.26	3.09	3.1	3.11	3.21	3.22	3.19	3.16	3.23	3.26	3.288	3.89028	4.30492	4.17673	3.98065	3.97905	3.94596
Visible	416	2.36	2.49	2.4	2.43	2.41	2.37	2.41	2.6	2.55	2.55	2.51	2.48	2.44	2.43	2.46	2.5	2.54	2.53	2.51	2.49	2.473	3.67	3.38	3.36	3.21	3.22	3.39	3.34	3.67	3.49	3.4	3.28	3.11	3.13	3.14	3.23	3.25	3.21	3.19	3.25	3.28	3.31	3.93247	4.33698	4.2177	4.02111	4.01891	3.98564
Visible	417	2.37	2.51	2.41	2.44	2.43	2.39	2.43	2.62	2.55	2.56	2.53	2.49	2.46	2.45	2.47	2.51	2.56	2.54	2.52	2.51	2.4875	3.69	3.4	3.39	3.24	3.25	3.42	3.36	3.69	3.52	3.44	3.3	3.15	3.17	3.17	3.25	3.28	3.23	3.21	3.28	3.32	3.338	3.96568	4.3645	4.25367	4.0556	4.05583	4.00833
Visible	418	2.39	2.54	2.44	2.46	2.45	2.41	2.46	2.64	2.59	2.58	2.55	2.52	2.49	2.47	2.5	2.53	2.59	2.57	2.55	2.53	2.513	3.72	3.44	3.42	3.29	3.29	3.47	3.41	3.72	3.55	3.47	3.33	3.18	3.19	3.2	3.29	3.31	3.27	3.24	3.32	3.35	3.373	3.99856	4.40713	4.30131	4.09877	4.09103	4.05776
Visible	419	2.41	2.55	2.46	2.48	2.47	2.43	2.47	2.66	2.61	2.6	2.57	2.54	2.5	2.49	2.51	2.55	2.61	2.59	2.57	2.55	2.531	3.74	3.45	3.43	3.3	3.31	3.49	3.42	3.74	3.58	3.49	3.35	3.2	3.21	3.23	3.31	3.32	3.28	3.26	3.33	3.37	3.3905	4.0416	4.45387	4.34515	4.15121	4.14705	4.10824
Visible	420	2.42	2.56	2.47	2.49	2.49	2.45	2.49	2.68	2.62	2.62	2.59	2.56	2.52	2.51	2.53	2.57	2.63	2.61	2.58	2.57	2.548	3.75	3.45	3.44	3.31	3.32	3.49	3.43	3.76	3.6	3.5	3.35	3.2	3.22	3.24	3.32	3.33	3.28	3.27	3.33	3.37	3.398	4.0785	4.48882	4.37784	4.19212	4.19679	4.14507
Visible	421	2.44	2.59	2.5	2.51	2.51	2.47	2.52	2.71	2.65	2.64	2.61	2.58	2.55	2.53	2.56	2.6	2.66	2.64	2.61	2.59	2.5735	3.76	3.47	3.45	3.32	3.34	3.5	3.44	3.76	3.6	3.52	3.37	3.22	3.23	3.26	3.33	3.34	3.31	3.28	3.35	3.38	3.4115	4.09509	4.50385	4.40057	4.20649	4.21282	4.16539
Visible	422	2.46	2.61	2.52	2.54	2.53	2.5	2.54	2.73	2.67	2.66	2.64	2.61	2.57	2.55	2.58	2.62	2.68	2.66	2.63	2.62	2.596	3.78	3.5	3.49	3.34	3.36	3.53	3.46	3.78	3.62	3.54	3.39	3.24	3.26	3.28	3.34	3.36	3.33	3.31	3.37	3.41	3.4345	4.13679	4.54349	4.44792	4.24831	4.25167	4.21916
Visible	423	2.48	2.63	2.54	2.56	2.55	2.52	2.55	2.75	2.69	2.68	2.65	2.63	2.59	2.57	2.6	2.64	2.7	2.68	2.65	2.64	2.615	3.81	3.52	3.52	3.37	3.39	3.55	3.48	3.81	3.65	3.56	3.42	3.26	3.29	3.3	3.37	3.38	3.36	3.33	3.4	3.44	3.4605	4.18386	4.58555	4.4961	4.29603	4.2957	4.26528
Visible	424	2.5	2.64	2.55	2.57	2.57	2.53	2.57	2.77	2.71	2.7	2.67	2.64	2.6	2.59	2.61	2.66	2.72	2.69	2.67	2.66	2.631	3.83	3.54	3.54	3.39	3.42	3.57	3.52	3.85	3.67	3.59	3.45	3.29	3.31	3.32	3.41	3.41	3.38	3.35	3.43	3.46	3.4865	4.22002	4.61695	4.53175	4.333	4.33152	4.28505
Visible	425	2.51	2.66	2.57	2.59	2.58	2.55	2.59	2.78	2.72	2.71	2.68	2.66	2.62	2.6	2.63	2.67	2.74	2.71	2.68	2.67	2.646	3.87	3.58	3.57	3.43	3.45	3.62	3.55	3.88	3.7	3.62	3.48	3.33	3.35	3.36	3.45	3.46	3.41	3.39	3.46	3.5	3.523	4.24212	4.65177	4.56961	4.36123	4.36427	4.31209
Visible	426	2.54	2.68	2.59	2.61	2.61	2.58	2.61	2.81	2.75	2.74	2.71	2.69	2.65	2.63	2.66	2.7	2.76	2.74	2.71	2.7	2.6735	3.89	3.61	3.6	3.46	3.47	3.65	3.57	3.9	3.73	3.65	3.5	3.35	3.37	3.39	3.47	3.48	3.44	3.42	3.48	3.52	3.5475	4.26693	4.67926	4.59595	4.3866	4.39192	4.34415
Visible	427	2.57	2.72	2.63	2.64	2.64	2.61	2.65	2.84	2.78	2.78	2.75	2.72	2.68	2.66	2.69	2.73	2.79	2.77	2.75	2.73	2.7065	3.9	3.62	3.62	3.48	3.48	3.66	3.59	3.9	3.75	3.67	3.52	3.37	3.39	3.41	3.48	3.49	3.45	3.42	3.49	3.54	3.5615	4.2945	4.70165	4.61718	4.41183	4.41561	4.37463
Visible	428	2.6	2.74	2.65	2.67	2.67	2.64	2.67	2.86	2.81	2.81	2.77	2.75	2.71	2.69	2.72	2.76	2.82	2.8	2.77	2.76	2.7335	3.92	3.64	3.63	3.49	3.52	3.68	3.62	3.93	3.77	3.69	3.54	3.4	3.4	3.42	3.51	3.51	3.48	3.45	3.51	3.56	3.5835	4.31511	4.72829	4.6507	4.43761	4.43825	4.39314
Visible	429	2.62	2.76	2.67	2.69	2.69	2.66	2.69	2.89	2.84	2.83	2.8	2.77	2.73	2.72	2.74	2.78	2.84	2.83	2.8	2.78	2.7565	3.95	3.67	3.66	3.52	3.54	3.71	3.65	3.96	3.79	3.71	3.56	3.42	3.43	3.45	3.53	3.54	3.5	3.49	3.54	3.59	3.6105	4.33964	4.7492	4.66849	4.45886	4.45594	4.4129
Visible	430	2.64	2.78	2.69	2.71	2.71	2.68	2.71	2.91	2.86	2.85	2.82	2.79	2.75	2.74	2.76	2.8	2.86	2.85	2.82	2.8	2.7765	3.99	3.69	3.69	3.56	3.57	3.73	3.68	3.99	3.82	3.74	3.6	3.44	3.46	3.48	3.55	3.57	3.53	3.52	3.57	3.61	3.6395	4.35636	4.76236	4.67927	4.47834	4.47503	4.43074
Visible	431	2.66	2.8	2.71	2.73	2.74	2.7	2.73	2.93	2.88	2.87	2.84	2.82	2.77	2.76	2.78	2.82	2.88	2.87	2.84	2.82	2.7975	4.01	3.72	3.72	3.59	3.59	3.75	3.7	4.01	3.85	3.77	3.63	3.47	3.48	3.5	3.58	3.59	3.56	3.54	3.6	3.63	3.6645	4.35879	4.77113	4.69632	4.49911	4.49979	4.44405
Visible	432	2.69	2.83	2.74	2.76	2.77	2.73	2.76	2.97	2.91	2.9	2.87	2.85	2.8	2.79	2.81	2.86	2.92	2.9	2.87	2.85	2.829	4.02	3.74	3.73	3.59	3.61	3.78	3.72	4.03	3.87	3.78	3.64	3.48	3.5	3.52	3.59	3.61	3.58	3.55	3.62	3.64	3.68	4.38315	4.79289	4.716	4.51662	4.51586	4.46855
Visible	433	2.71	2.85	2.77	2.79	2.79	2.75	2.79	2.99	2.93	2.93	2.9	2.87	2.83	2.81	2.84	2.89	2.94	2.93	2.9	2.88	2.8545	4.04	3.76	3.75	3.61	3.63	3.79	3.73	4.05	3.89	3.8	3.66	3.5	3.53	3.53	3.61	3.62	3.59	3.57	3.63	3.66	3.6975	4.4118	4.82203	4.74069	4.5383	4.5318	4.49066
Visible	434	2.73	2.87	2.78	2.8	2.81	2.77	2.81	3.01	2.95	2.95	2.92	2.89	2.85	2.83	2.86	2.9	2.96	2.95	2.92	2.9	2.873	4.06	3.78	3.78	3.63	3.65	3.81	3.75	4.06	3.9	3.82	3.67	3.52	3.54	3.56	3.63	3.65	3.6	3.59	3.64	3.69	3.7165	4.43147	4.8473	4.76604	4.56128	4.54895	4.50287
Visible	435	2.76	2.91	2.82	2.84	2.85	2.81	2.85	3.04	2.99	2.99	2.95	2.93	2.89	2.87	2.9	2.94	3	2.98	2.95	2.93	2.91	4.08	3.81	3.79	3.66	3.67	3.84	3.78	4.09	3.92	3.84	3.7	3.56	3.57	3.58	3.66	3.68	3.63	3.61	3.67	3.71	3.7425	4.43712	4.84725	4.77587	4.56442	4.5555	4.50724
Visible	436	2.8	2.94	2.85	2.87	2.88	2.85	2.88	3.08	3.02	3.02	2.99	2.97	2.92	2.9	2.93	2.97	3.04	3.02	2.99	2.97	2.9445	4.1	3.82	3.81	3.68	3.69	3.86	3.8	4.11	3.94	3.86	3.72	3.57	3.58	3.6	3.67	3.7	3.65	3.63	3.69	3.72	3.76	4.4424	4.84958	4.78199	4.56622	4.5603	4.51392
Visible	437	2.82	2.96	2.88	2.89	2.91	2.87	2.9	3.1	3.04	3.04	3.01	2.99	2.94	2.92	2.95	2.99	3.06	3.04	3.01	2.99	2.9655	4.11	3.83	3.83	3.69	3.71	3.87	3.8	4.11	3.95	3.87	3.73	3.58	3.6	3.61	3.68	3.71	3.66	3.64	3.7	3.74	3.771	4.45086	4.85941	4.78952	4.57245	4.56514	4.52275
Visible	438	2.83	2.97	2.89	2.91	2.92	2.88	2.92	3.11	3.05	3.06	3.03	3	2.96	2.94	2.97	3	3.07	3.05	3.02	3	2.979	4.13	3.85	3.84	3.71	3.72	3.89	3.82	4.13	3.97	3.9	3.74	3.59	3.62	3.62	3.69	3.72	3.67	3.66	3.71	3.75	3.7865	4.46093	4.87167	4.80088	4.58327	4.56932	4.52849
Visible	439	2.86	3	2.92	2.93	2.95	2.91	2.94	3.13	3.08	3.09	3.06	3.03	2.99	2.97	2.99	3.03	3.09	3.07	3.05	3.03	3.006	4.16	3.88	3.86	3.74	3.75	3.92	3.86	4.16	4	3.92	3.77	3.61	3.64	3.65	3.73	3.74	3.7	3.69	3.75	3.77	3.815	4.4632	4.88305	4.81049	4.59059	4.57902	4.53187
Visible	440	2.9	3.03	2.95	2.96	2.98	2.94	2.97	3.17	3.11	3.12	3.09	3.07	3.02	3	3.03	3.07	3.13	3.11	3.08	3.06	3.0395	4.18	3.9	3.89	3.75	3.77	3.94	3.88	4.19	4.02	3.94	3.8	3.63	3.66	3.67	3.75	3.77	3.73	3.71	3.77	3.8	3.8375	4.46648	4.88919	4.81463	4.5954	4.58631	4.53932
Visible	441	2.91	3.05	2.96	2.99	3	2.97	2.99	3.19	3.14	3.14	3.11	3.09	3.04	3.02	3.05	3.09	3.15	3.13	3.11	3.09	3.061	4.19	3.9	3.9	3.76	3.78	3.94	3.88	4.19	4.03	3.94	3.8	3.65	3.67	3.68	3.75	3.78	3.74	3.71	3.77	3.8	3.843	4.47805	4.88908	4.81349	4.60111	4.58724	4.55365
Visible	442	2.93	3.07	2.98	3	3.02	2.98	3.01	3.21	3.16	3.16	3.13	3.11	3.06	3.04	3.07	3.11	3.17	3.15	3.13	3.1	3.0795	4.19	3.91	3.9	3.77	3.79	3.95	3.89	4.2	4.04	3.95	3.82	3.66	3.67	3.69	3.76	3.79	3.74	3.72	3.79	3.81	3.852	4.48759	4.89247	4.81828	4.61405	4.60384	4.56221
Visible	443	2.95	3.08	3	3.02	3.04	3	3.04	3.23	3.18	3.18	3.15	3.13	3.08	3.06	3.09	3.13	3.19	3.17	3.15	3.13	3.1	4.2	3.92	3.9	3.78	3.8	3.96	3.9	4.21	4.05	3.96	3.83	3.67	3.69	3.7	3.78	3.8	3.75	3.73	3.79	3.82	3.862	4.49182	4.89584	4.82646	4.61808	4.61276	4.56566
Visible	444	2.96	3.1	3.02	3.04	3.07	3.03	3.06	3.25	3.2	3.2	3.17	3.15	3.1	3.08	3.11	3.15	3.22	3.2	3.17	3.15	3.1215	4.21	3.93	3.91	3.78	3.81	3.96	3.91	4.22	4.06	3.97	3.83	3.67	3.7	3.7	3.79	3.8	3.75	3.73	3.8	3.83	3.868	4.49292	4.89734	4.83437	4.61258	4.60971	4.56681
Visible	445	2.98	3.12	3.04	3.06	3.09	3.05	3.08	3.27	3.22	3.22	3.19	3.17	3.11	3.1	3.13	3.17	3.24	3.22	3.19	3.17	3.141	4.21	3.94	3.92	3.78	3.81	3.97	3.91	4.23	4.06	3.97	3.83	3.68	3.7	3.71	3.79	3.8	3.75	3.74	3.8	3.83	3.8715	4.5001	4.89675	4.83685	4.61597	4.61442	4.57093
Visible	446	3	3.14	3.06	3.07	3.1	3.07	3.09	3.29	3.24	3.24	3.21	3.19	3.13	3.12	3.14	3.18	3.26	3.24	3.21	3.19	3.1585	4.22	3.95	3.93	3.8	3.82	3.98	3.92	4.24	4.07	3.99	3.84	3.69	3.71	3.72	3.8	3.81	3.76	3.75	3.82	3.84	3.883	4.50415	4.90461	4.8428	4.62581	4.62053	4.57606
Visible	447	3.02	3.16	3.07	3.09	3.12	3.08	3.11	3.31	3.25	3.26	3.22	3.2	3.16	3.14	3.16	3.2	3.27	3.25	3.22	3.2	3.1745	4.25	3.96	3.95	3.83	3.85	4.01	3.95	4.27	4.1	4.02	3.86	3.71	3.73	3.74	3.82	3.83	3.79	3.77	3.84	3.86	3.907	4.50584	4.91885	4.85197	4.63675	4.62755	4.58253
Visible	448	3.04	3.18	3.1	3.12	3.14	3.11	3.13	3.33	3.28	3.28	3.25	3.23	3.18	3.16	3.19	3.23	3.3	3.28	3.25	3.23	3.2005	4.27	3.99	3.99	3.85	3.87	4.04	3.97	4.29	4.13	4.04	3.88	3.73	3.76	3.77	3.84	3.86	3.82	3.8	3.86	3.89	3.9325	4.50951	4.93251	4.86057	4.64279	4.6361	4.59095
Visible	449	3.07	3.21	3.12	3.14	3.17	3.13	3.16	3.35	3.3	3.31	3.28	3.26	3.21	3.19	3.22	3.25	3.32	3.3	3.28	3.25	3.226	4.28	4	3.99	3.86	3.88	4.05	3.98	4.3	4.13	4.05	3.9	3.74	3.76	3.77	3.85	3.87	3.83	3.81	3.87	3.89	3.9405	4.51866	4.94336	4.86381	4.65232	4.64309	4.59756
Visible	450	3.09	3.23	3.14	3.16	3.19	3.15	3.18	3.38	3.32	3.33	3.3	3.28	3.23	3.21	3.24	3.27	3.34	3.32	3.3	3.27	3.2465	4.29	4.01	4	3.86	3.89	4.06	3.99	4.31	4.14	4.05	3.91	3.75	3.77	3.78	3.86	3.88	3.84	3.81	3.88	3.9	3.949	4.52967	4.9475	4.86798	4.65971	4.64623	4.6026
Visible	451	3.1	3.24	3.16	3.18	3.21	3.17	3.2	3.39	3.34	3.35	3.31	3.3	3.24	3.23	3.26	3.29	3.36	3.33	3.31	3.29	3.263	4.31	4.03	4.01	3.88	3.89	4.07	4	4.33	4.15	4.07	3.92	3.76	3.79	3.8	3.88	3.9	3.85	3.83	3.89	3.92	3.964	4.53865	4.94603	4.87768	4.66252	4.64812	4.6082
Visible	452	3.12	3.26	3.18	3.2	3.23	3.19	3.22	3.41	3.36	3.37	3.34	3.32	3.27	3.25	3.28	3.31	3.38	3.36	3.34	3.31	3.285	4.32	4.04	4.02	3.89	3.9	4.08	4.01	4.33	4.16	4.07	3.93	3.78	3.8	3.81	3.88	3.91	3.85	3.83	3.9	3.92	3.9715	4.54339	4.95355	4.88809	4.67314	4.66658	4.62065
Visible	453	3.14	3.28	3.2	3.22	3.25	3.21	3.24	3.43	3.38	3.39	3.36	3.34	3.29	3.27	3.3	3.33	3.4	3.38	3.36	3.33	3.305	4.32	4.04	4.03	3.9	3.92	4.08	4.02	4.34	4.17	4.08	3.94	3.78	3.81	3.81	3.89	3.91	3.86	3.84	3.91	3.93	3.979	4.55135	4.96542	4.90202	4.68616	4.68116	4.63319
Visible	454	3.16	3.3	3.21	3.23	3.27	3.23	3.25	3.45	3.4	3.41	3.37	3.36	3.3	3.28	3.31	3.35	3.42	3.4	3.37	3.35	3.321	4.33	4.06	4.04	3.91	3.93	4.1	4.03	4.36	4.19	4.1	3.94	3.79	3.82	3.82	3.9	3.92	3.88	3.85	3.92	3.94	3.9915	4.56406	4.97825	4.91656	4.69811	4.68661	4.64338
Visible	455	3.18	3.31	3.23	3.25	3.29	3.25	3.28	3.47	3.42	3.43	3.39	3.38	3.32	3.31	3.34	3.37	3.44	3.42	3.39	3.37	3.342	4.35	4.07	4.06	3.93	3.94	4.11	4.05	4.37	4.2	4.11	3.97	3.8	3.83	3.85	3.92	3.94	3.89	3.87	3.94	3.96	4.008	4.57687	4.9895	4.92181	4.70699	4.69314	4.65296
Visible	456	3.2	3.33	3.25	3.27	3.31	3.27	3.29	3.48	3.44	3.45	3.41	3.4	3.34	3.32	3.35	3.39	3.46	3.44	3.41	3.39	3.36	4.36	4.08	4.07	3.94	3.96	4.13	4.06	4.38	4.21	4.12	3.98	3.82	3.84	3.86	3.93	3.95	3.9	3.89	3.95	3.97	4.02	4.58918	5.00381	4.93495	4.72405	4.71249	4.66915
Visible	457	3.22	3.35	3.27	3.29	3.33	3.29	3.31	3.51	3.46	3.47	3.44	3.42	3.37	3.34	3.37	3.41	3.48	3.46	3.43	3.41	3.3815	4.36	4.09	4.08	3.94	3.97	4.13	4.07	4.38	4.22	4.13	3.98	3.83	3.84	3.86	3.94	3.96	3.91	3.89	3.96	3.98	4.026	4.60342	5.01847	4.95362	4.74266	4.73449	4.68699
Visible	458	3.24	3.37	3.3	3.31	3.35	3.31	3.34	3.53	3.49	3.49	3.46	3.45	3.39	3.37	3.4	3.43	3.51	3.48	3.46	3.43	3.4055	4.37	4.1	4.09	3.95	3.97	4.14	4.08	4.4	4.23	4.14	3.99	3.83	3.86	3.87	3.95	3.97	3.92	3.9	3.96	3.99	4.0355	4.6222	5.02915	4.9694	4.75234	4.74374	4.69854
Visible	459	3.26	3.39	3.32	3.33	3.38	3.34	3.36	3.55	3.51	3.52	3.48	3.47	3.41	3.39	3.42	3.45	3.53	3.51	3.48	3.46	3.428	4.39	4.11	4.1	3.97	3.98	4.15	4.09	4.41	4.24	4.15	4.01	3.85	3.87	3.88	3.96	3.98	3.93	3.91	3.98	4	4.048	4.63884	5.04228	4.98676	4.77238	4.76197	4.71466
Visible	460	3.28	3.41	3.33	3.35	3.4	3.36	3.38	3.57	3.52	3.54	3.5	3.48	3.43	3.41	3.44	3.47	3.55	3.53	3.51	3.48	3.447	4.4	4.12	4.11	3.98	4	4.16	4.1	4.42	4.25	4.16	4.02	3.86	3.88	3.9	3.97	3.99	3.94	3.92	3.99	4	4.0585	4.65471	5.0569	5.00532	4.78965	4.77735	4.73078
Visible	461	3.3	3.43	3.35	3.37	3.42	3.38	3.4	3.6	3.55	3.56	3.52	3.51	3.45	3.43	3.46	3.5	3.57	3.55	3.52	3.5	3.4685	4.41	4.13	4.11	3.99	4	4.17	4.1	4.43	4.26	4.17	4.02	3.87	3.89	3.9	3.97	3.99	3.95	3.93	3.99	4.02	4.065	4.66951	5.07116	5.02314	4.79614	4.78313	4.74306
Visible	462	3.32	3.45	3.37	3.39	3.44	3.4	3.42	3.61	3.57	3.58	3.54	3.53	3.47	3.45	3.48	3.52	3.59	3.57	3.54	3.52	3.488	4.42	4.14	4.12	3.99	4.01	4.18	4.12	4.44	4.27	4.18	4.03	3.87	3.9	3.91	3.99	4	3.96	3.93	4	4.02	4.074	4.67276	5.0825	5.034	4.80736	4.79752	4.75395
Visible	463	3.34	3.47	3.4	3.41	3.46	3.42	3.44	3.63	3.58	3.6	3.56	3.55	3.5	3.47	3.5	3.54	3.61	3.59	3.56	3.54	3.5085	4.43	4.15	4.14	4.01	4.03	4.19	4.13	4.44	4.28	4.19	4.05	3.88	3.91	3.92	4	4.01	3.97	3.94	4.01	4.03	4.0855	4.68223	5.09568	5.04605	4.8248	4.81351	4.76548
Visible	464	3.36	3.49	3.42	3.43	3.48	3.44	3.47	3.65	3.61	3.62	3.59	3.57	3.52	3.49	3.53	3.56	3.63	3.61	3.59	3.56	3.531	4.44	4.17	4.15	4.03	4.04	4.2	4.14	4.46	4.3	4.2	4.06	3.91	3.93	3.94	4.01	4.03	3.99	3.97	4.03	4.05	4.1025	4.69981	5.10911	5.05953	4.84232	4.82656	4.77752
Visible	465	3.37	3.51	3.43	3.45	3.5	3.46	3.48	3.67	3.62	3.64	3.6	3.59	3.53	3.51	3.54	3.57	3.65	3.63	3.6	3.57	3.546	4.45	4.17	4.16	4.03	4.05	4.21	4.15	4.46	4.3	4.21	4.06	3.91	3.93	3.95	4.02	4.04	4	3.98	4.04	4.05	4.1085	4.71082	5.11412	5.06615	4.84435	4.83373	4.78772
Visible	466	3.38	3.52	3.44	3.46	3.51	3.47	3.49	3.68	3.64	3.65	3.62	3.6	3.55	3.52	3.56	3.59	3.67	3.64	3.62	3.59	3.56	4.45	4.17	4.16	4.03	4.05	4.22	4.15	4.47	4.3	4.22	4.06	3.91	3.93	3.95	4.02	4.04	4	3.98	4.04	4.06	4.1105	4.71544	5.11728	5.0719	4.85041	4.84473	4.79048
Visible	467	3.4	3.53	3.46	3.47	3.52	3.49	3.51	3.7	3.65	3.66	3.63	3.62	3.56	3.54	3.57	3.6	3.68	3.66	3.63	3.6	3.574	4.45	4.17	4.16	4.03	4.05	4.22	4.15	4.47	4.3	4.22	4.07	3.92	3.94	3.95	4.02	4.04	4	3.98	4.04	4.06	4.112	4.718	5.12126	5.07984	4.85966	4.8531	4.79222
Visible	468	3.41	3.54	3.47	3.48	3.53	3.5	3.52	3.71	3.66	3.67	3.64	3.62	3.57	3.55	3.58	3.61	3.69	3.67	3.64	3.61	3.5835	4.46	4.18	4.17	4.04	4.06	4.23	4.17	4.49	4.31	4.22	4.08	3.92	3.95	3.95	4.04	4.05	4	3.99	4.05	4.07	4.1215	4.72407	5.12705	5.0905	4.86469	4.84909	4.80172
Visible	469	3.42	3.55	3.48	3.49	3.55	3.51	3.53	3.72	3.68	3.68	3.65	3.64	3.58	3.56	3.59	3.63	3.7	3.68	3.66	3.63	3.5965	4.46	4.19	4.18	4.05	4.07	4.24	4.18	4.49	4.31	4.23	4.09	3.92	3.95	3.96	4.04	4.06	4.01	3.99	4.06	4.07	4.1275	4.72868	5.13269	5.09108	4.86845	4.84959	4.80439
Visible	470	3.43	3.56	3.49	3.5	3.56	3.52	3.54	3.73	3.69	3.7	3.66	3.65	3.59	3.57	3.6	3.64	3.71	3.69	3.67	3.64	3.607	4.47	4.19	4.18	4.05	4.07	4.24	4.18	4.5	4.32	4.24	4.1	3.93	3.96	3.97	4.05	4.07	4.02	3.99	4.06	4.07	4.133	4.7305	5.13358	5.0894	4.86975	4.85347	4.80535
Visible	471	3.43	3.56	3.49	3.51	3.56	3.53	3.54	3.74	3.69	3.7	3.67	3.66	3.59	3.57	3.6	3.64	3.72	3.7	3.67	3.64	3.6105	4.48	4.2	4.19	4.06	4.08	4.25	4.19	4.51	4.34	4.25	4.1	3.94	3.97	3.98	4.06	4.07	4.02	4	4.07	4.08	4.142	4.7299	5.12865	5.09163	4.86835	4.85709	4.80817
Visible	472	3.44	3.57	3.5	3.51	3.57	3.53	3.55	3.74	3.69	3.71	3.67	3.66	3.6	3.58	3.61	3.64	3.72	3.7	3.67	3.65	3.6155	4.48	4.21	4.2	4.07	4.09	4.25	4.19	4.51	4.34	4.25	4.1	3.95	3.96	3.98	4.06	4.08	4.03	4.01	4.07	4.09	4.146	4.73087	5.12633	5.09327	4.86769	4.85702	4.80504
Visible	473	3.45	3.58	3.5	3.52	3.57	3.54	3.56	3.75	3.7	3.71	3.68	3.67	3.61	3.59	3.62	3.65	3.73	3.71	3.68	3.65	3.6235	4.49	4.21	4.2	4.08	4.09	4.26	4.2	4.51	4.35	4.26	4.11	3.95	3.97	3.99	4.06	4.08	4.04	4.02	4.08	4.1	4.1525	4.72874	5.12551	5.08768	4.86635	4.84999	4.79861
Visible	474	3.46	3.59	3.51	3.53	3.58	3.55	3.57	3.75	3.71	3.73	3.69	3.68	3.62	3.6	3.63	3.66	3.74	3.72	3.69	3.66	3.6335	4.5	4.21	4.2	4.08	4.09	4.26	4.2	4.51	4.35	4.26	4.11	3.96	3.98	4	4.06	4.09	4.04	4.03	4.09	4.09	4.1555	4.72425	5.12648	5.07939	4.86375	4.8415	4.79433
Visible	475	3.46	3.59	3.52	3.54	3.59	3.55	3.57	3.76	3.72	3.73	3.69	3.68	3.63	3.6	3.63	3.67	3.74	3.72	3.7	3.67	3.638	4.5	4.22	4.21	4.08	4.1	4.27	4.2	4.52	4.36	4.27	4.11	3.96	3.98	4	4.06	4.09	4.04	4.03	4.09	4.1	4.1595	4.72395	5.13114	5.08574	4.86003	4.84742	4.80161
Visible	476	3.47	3.6	3.53	3.54	3.6	3.56	3.58	3.77	3.73	3.74	3.7	3.69	3.63	3.61	3.64	3.67	3.75	3.73	3.7	3.67	3.6455	4.51	4.23	4.22	4.09	4.11	4.28	4.2	4.53	4.36	4.27	4.12	3.96	3.98	4	4.07	4.1	4.05	4.03	4.09	4.11	4.1655	4.72155	5.12834	5.08456	4.85887	4.84567	4.80469
Visible	477	3.47	3.6	3.53	3.55	3.6	3.56	3.58	3.77	3.73	3.74	3.71	3.69	3.63	3.61	3.65	3.68	3.76	3.73	3.71	3.68	3.649	4.51	4.23	4.22	4.1	4.11	4.28	4.21	4.54	4.36	4.27	4.13	3.96	3.99	4	4.08	4.11	4.05	4.03	4.1	4.11	4.1695	4.72073	5.12348	5.08174	4.85931	4.84193	4.80079
Visible	478	3.47	3.61	3.53	3.55	3.6	3.56	3.58	3.78	3.73	3.74	3.71	3.69	3.64	3.61	3.64	3.68	3.76	3.73	3.71	3.68	3.65	4.51	4.24	4.23	4.09	4.12	4.29	4.22	4.55	4.37	4.29	4.14	3.97	4	4.01	4.09	4.12	4.05	4.03	4.1	4.11	4.1765	4.72676	5.12634	5.09014	4.85888	4.84892	4.79321
Visible	479	3.48	3.61	3.54	3.56	3.61	3.57	3.59	3.78	3.74	3.75	3.71	3.7	3.64	3.62	3.65	3.69	3.77	3.74	3.72	3.69	3.658	4.52	4.24	4.23	4.09	4.11	4.28	4.22	4.54	4.37	4.29	4.14	3.98	4	4.01	4.09	4.11	4.06	4.03	4.1	4.12	4.1765	4.72649	5.12433	5.08888	4.85986	4.84612	4.7947
Visible	480	3.49	3.62	3.55	3.57	3.62	3.58	3.6	3.79	3.75	3.76	3.72	3.71	3.65	3.63	3.66	3.7	3.77	3.75	3.72	3.7	3.667	4.52	4.24	4.23	4.1	4.12	4.29	4.23	4.54	4.38	4.29	4.14	3.98	3.99	4.01	4.09	4.1	4.06	4.04	4.1	4.13	4.179	4.72082	5.12119	5.08488	4.85979	4.84274	4.79614
Visible	481	3.49	3.63	3.55	3.57	3.62	3.58	3.6	3.8	3.75	3.76	3.73	3.72	3.66	3.63	3.66	3.7	3.78	3.76	3.73	3.7	3.671	4.53	4.25	4.24	4.11	4.13	4.3	4.23	4.55	4.39	4.3	4.15	3.99	4.01	4.02	4.1	4.12	4.07	4.05	4.12	4.13	4.1895	4.71467	5.12119	5.085	4.85749	4.84526	4.79152
Visible	482	3.49	3.63	3.55	3.57	3.62	3.59	3.6	3.8	3.76	3.77	3.73	3.72	3.66	3.64	3.67	3.7	3.78	3.76	3.74	3.7	3.674	4.53	4.25	4.24	4.11	4.13	4.3	4.24	4.56	4.39	4.3	4.15	3.99	4.01	4.02	4.1	4.12	4.07	4.05	4.12	4.13	4.1905	4.71933	5.12479	5.08584	4.85609	4.83978	4.79189
Visible	483	3.5	3.63	3.56	3.57	3.63	3.59	3.61	3.81	3.76	3.78	3.74	3.72	3.66	3.64	3.67	3.71	3.79	3.76	3.74	3.71	3.679	4.54	4.25	4.24	4.11	4.13	4.3	4.24	4.56	4.4	4.31	4.14	3.99	4.01	4.02	4.1	4.12	4.08	4.05	4.12	4.13	4.192	4.72225	5.12512	5.08277	4.85998	4.84269	4.79601
Visible	484	3.5	3.64	3.57	3.58	3.64	3.6	3.62	3.81	3.77	3.78	3.74	3.73	3.67	3.65	3.68	3.72	3.79	3.77	3.75	3.72	3.6865	4.54	4.26	4.25	4.12	4.13	4.31	4.25	4.56	4.4	4.31	4.14	3.98	4.02	4.03	4.1	4.13	4.08	4.05	4.13	4.14	4.1965	4.72094	5.12255	5.07879	4.86624	4.85247	4.80048
Visible	485	3.5	3.64	3.57	3.58	3.64	3.6	3.62	3.81	3.77	3.78	3.74	3.73	3.67	3.65	3.68	3.72	3.8	3.78	3.75	3.72	3.6875	4.54	4.27	4.25	4.12	4.14	4.31	4.25	4.57	4.41	4.31	4.16	3.99	4.03	4.04	4.11	4.14	4.09	4.06	4.13	4.15	4.2035	4.72323	5.12533	5.0857	4.86338	4.84778	4.79862
Visible	486	3.51	3.65	3.57	3.59	3.64	3.6	3.63	3.82	3.78	3.79	3.75	3.74	3.68	3.66	3.69	3.73	3.81	3.78	3.76	3.73	3.6955	4.55	4.27	4.26	4.12	4.14	4.32	4.25	4.58	4.41	4.31	4.17	4	4.03	4.04	4.12	4.14	4.09	4.07	4.14	4.15	4.208	4.73006	5.13083	5.09219	4.8649	4.8482	4.80301
Visible	487	3.52	3.66	3.58	3.6	3.66	3.61	3.64	3.84	3.79	3.8	3.77	3.75	3.69	3.67	3.7	3.74	3.82	3.79	3.77	3.74	3.707	4.55	4.27	4.26	4.13	4.15	4.33	4.25	4.59	4.41	4.31	4.17	4.01	4.03	4.05	4.13	4.14	4.09	4.07	4.14	4.16	4.212	4.73848	5.13677	5.09724	4.87044	4.85708	4.81102
Visible	488	3.53	3.67	3.59	3.61	3.66	3.62	3.64	3.84	3.8	3.81	3.77	3.76	3.7	3.67	3.71	3.75	3.82	3.8	3.77	3.75	3.7135	4.57	4.29	4.27	4.14	4.16	4.33	4.27	4.6	4.42	4.33	4.18	4.02	4.05	4.06	4.13	4.15	4.11	4.08	4.15	4.17	4.224	4.74368	5.14116	5.10309	4.87512	4.8705	4.81523
Visible	489	3.53	3.67	3.6	3.62	3.67	3.63	3.65	3.85	3.8	3.82	3.78	3.76	3.7	3.68	3.71	3.75	3.83	3.81	3.78	3.75	3.7195	4.57	4.29	4.28	4.14	4.17	4.34	4.28	4.6	4.43	4.34	4.19	4.03	4.05	4.06	4.14	4.16	4.11	4.08	4.15	4.17	4.229	4.74296	5.14819	5.10831	4.88212	4.8725	4.82066
Visible	490	3.54	3.68	3.6	3.62	3.68	3.64	3.66	3.86	3.81	3.82	3.79	3.77	3.71	3.69	3.72	3.76	3.84	3.82	3.79	3.76	3.728	4.58	4.3	4.29	4.15	4.17	4.34	4.28	4.61	4.44	4.34	4.19	4.03	4.05	4.06	4.14	4.17	4.11	4.09	4.16	4.17	4.2335	4.74138	5.15126	5.11206	4.8855	4.86755	4.82475
Visible	491	3.55	3.68	3.61	3.63	3.68	3.65	3.66	3.87	3.82	3.83	3.8	3.78	3.72	3.7	3.73	3.77	3.85	3.83	3.8	3.77	3.7365	4.59	4.3	4.29	4.16	4.17	4.35	4.29	4.61	4.44	4.34	4.19	4.04	4.05	4.08	4.15	4.17	4.12	4.1	4.16	4.18	4.239	4.74325	5.14881	5.11502	4.88333	4.86448	4.82583
Visible	492	3.56	3.7	3.62	3.64	3.7	3.66	3.68	3.88	3.83	3.84	3.81	3.79	3.73	3.7	3.74	3.78	3.86	3.84	3.81	3.78	3.7475	4.59	4.31	4.29	4.17	4.18	4.36	4.3	4.62	4.45	4.35	4.2	4.04	4.06	4.08	4.16	4.18	4.13	4.11	4.17	4.19	4.247	4.74737	5.15933	5.12302	4.88869	4.87766	4.82719
Visible	493	3.56	3.71	3.63	3.65	3.7	3.66	3.68	3.89	3.84	3.85	3.81	3.8	3.74	3.71	3.75	3.79	3.87	3.84	3.82	3.79	3.7545	4.6	4.32	4.3	4.17	4.19	4.37	4.3	4.63	4.45	4.36	4.21	4.04	4.07	4.08	4.16	4.18	4.13	4.11	4.18	4.19	4.252	4.75399	5.16812	5.12792	4.89815	4.88468	4.83073
Visible	494	3.57	3.71	3.64	3.65	3.71	3.67	3.69	3.89	3.84	3.86	3.82	3.81	3.75	3.72	3.76	3.8	3.87	3.85	3.82	3.79	3.761	4.61	4.32	4.3	4.18	4.19	4.37	4.3	4.64	4.46	4.37	4.22	4.05	4.08	4.09	4.17	4.18	4.14	4.11	4.19	4.2	4.2585	4.76135	5.17121	5.12952	4.90577	4.88178	4.83627
Visible	495	3.59	3.73	3.65	3.67	3.73	3.68	3.7	3.91	3.86	3.88	3.84	3.82	3.76	3.74	3.77	3.81	3.89	3.87	3.84	3.81	3.7775	4.62	4.34	4.33	4.19	4.21	4.39	4.32	4.65	4.48	4.38	4.24	4.07	4.1	4.11	4.19	4.21	4.16	4.14	4.2	4.22	4.2775	4.76439	5.17715	5.13746	4.89981	4.88792	4.84095
Visible	496	3.6	3.74	3.66	3.68	3.74	3.69	3.71	3.92	3.87	3.89	3.85	3.84	3.77	3.75	3.78	3.82	3.9	3.88	3.85	3.82	3.788	4.63	4.35	4.34	4.2	4.22	4.4	4.33	4.66	4.49	4.4	4.25	4.08	4.11	4.12	4.19	4.22	4.17	4.15	4.21	4.23	4.2875	4.77087	5.18565	5.14996	4.90531	4.89952	4.842
Visible	497	3.6	3.75	3.67	3.69	3.74	3.7	3.72	3.93	3.88	3.9	3.86	3.84	3.78	3.75	3.79	3.83	3.91	3.89	3.86	3.83	3.796	4.63	4.35	4.34	4.2	4.22	4.4	4.33	4.66	4.49	4.4	4.24	4.08	4.11	4.12	4.19	4.21	4.17	4.14	4.22	4.22	4.286	4.7804	5.19284	5.15899	4.91951	4.91064	4.84416
Visible	498	3.62	3.76	3.68	3.7	3.76	3.72	3.74	3.94	3.9	3.91	3.87	3.86	3.79	3.77	3.8	3.85	3.93	3.9	3.88	3.85	3.8115	4.63	4.35	4.34	4.2	4.22	4.4	4.33	4.67	4.49	4.4	4.24	4.07	4.1	4.12	4.19	4.21	4.17	4.14	4.22	4.24	4.2865	4.78914	5.19401	5.15599	4.92838	4.91475	4.85542
Visible	499	3.63	3.78	3.7	3.71	3.78	3.74	3.76	3.96	3.92	3.92	3.89	3.87	3.81	3.78	3.82	3.86	3.95	3.92	3.89	3.86	3.8275	4.63	4.35	4.35	4.21	4.23	4.4	4.34	4.68	4.5	4.4	4.25	4.08	4.11	4.13	4.2	4.22	4.17	4.15	4.22	4.24	4.293	4.79709	5.19874	5.16623	4.94364	4.92473	4.87512
Visible	500	3.64	3.79	3.72	3.73	3.79	3.75	3.77	3.98	3.93	3.94	3.9	3.89	3.82	3.8	3.83	3.88	3.96	3.94	3.91	3.88	3.8425	4.64	4.36	4.35	4.22	4.24	4.42	4.35	4.69	4.51	4.41	4.26	4.09	4.12	4.14	4.21	4.23	4.18	4.16	4.23	4.25	4.303	4.81038	5.20908	5.18568	4.95994	4.93974	4.89577
Visible	501	3.66	3.81	3.73	3.75	3.81	3.77	3.79	4	3.95	3.96	3.92	3.91	3.84	3.81	3.85	3.9	3.99	3.96	3.93	3.9	3.862	4.65	4.38	4.36	4.23	4.26	4.43	4.36	4.69	4.52	4.43	4.27	4.11	4.13	4.14	4.23	4.25	4.2	4.17	4.25	4.26	4.316	4.83132	5.22478	5.20552	4.97281	4.95673	4.91116
Visible	502	3.69	3.83	3.75	3.77	3.83	3.79	3.81	4.02	3.97	3.98	3.94	3.93	3.86	3.83	3.87	3.92	4.01	3.98	3.95	3.92	3.8825	4.67	4.4	4.38	4.25	4.28	4.45	4.38	4.7	4.54	4.44	4.29	4.13	4.15	4.16	4.25	4.27	4.22	4.2	4.26	4.27	4.3345	4.84642	5.24362	5.21748	4.98879	4.97341	4.92122
Visible	503	3.71	3.86	3.78	3.8	3.86	3.82	3.84	4.05	4	4.01	3.97	3.96	3.89	3.86	3.9	3.95	4.03	4.01	3.98	3.95	3.9115	4.69	4.42	4.4	4.27	4.3	4.47	4.4	4.72	4.56	4.46	4.32	4.15	4.18	4.19	4.27	4.29	4.24	4.22	4.29	4.29	4.3565	4.86448	5.26337	5.23637	5.00976	4.9958	4.93987
Visible	504	3.75	3.89	3.82	3.84	3.9	3.86	3.88	4.09	4.04	4.05	4.01	3.99	3.93	3.9	3.94	3.98	4.07	4.04	4.01	3.98	3.9485	4.71	4.44	4.42	4.3	4.32	4.49	4.42	4.75	4.58	4.49	4.34	4.18	4.2	4.21	4.29	4.31	4.26	4.23	4.31	4.32	4.3785	4.88793	5.28328	5.26435	5.03372	5.0226	4.96789
Visible	505	3.78	3.92	3.85	3.86	3.93	3.89	3.91	4.12	4.07	4.08	4.04	4.03	3.96	3.93	3.96	4.02	4.1	4.08	4.05	4.02	3.98	4.74	4.46	4.45	4.32	4.34	4.51	4.45	4.77	4.6	4.5	4.36	4.2	4.22	4.24	4.31	4.33	4.27	4.26	4.33	4.34	4.4	4.90987	5.30371	5.28522	5.05196	5.04117	4.98729
Visible	506	3.81	3.95	3.88	3.9	3.97	3.93	3.94	4.15	4.11	4.11	4.07	4.06	3.99	3.96	4	4.05	4.14	4.11	4.08	4.05	4.013	4.76	4.48	4.47	4.34	4.36	4.53	4.47	4.8	4.62	4.53	4.38	4.22	4.24	4.27	4.33	4.35	4.3	4.29	4.35	4.36	4.4225	4.93626	5.32902	5.31487	5.07916	5.06501	5.01211
Visible	507	3.85	3.99	3.92	3.93	4	3.96	3.98	4.19	4.14	4.15	4.11	4.1	4.03	4	4.04	4.08	4.18	4.15	4.12	4.09	4.0505	4.78	4.51	4.5	4.38	4.39	4.56	4.5	4.82	4.65	4.56	4.41	4.26	4.28	4.3	4.36	4.38	4.34	4.31	4.38	4.39	4.453	4.96615	5.36004	5.35027	5.11421	5.0944	5.04247
Visible	508	3.89	4.04	3.97	3.98	4.05	4.01	4.03	4.24	4.19	4.2	4.16	4.15	4.08	4.05	4.08	4.13	4.22	4.2	4.17	4.13	4.0985	4.82	4.54	4.53	4.41	4.43	4.6	4.53	4.85	4.68	4.59	4.44	4.29	4.31	4.33	4.39	4.41	4.37	4.34	4.41	4.43	4.485	4.99606	5.39539	5.38077	5.14889	5.12433	5.07331
Visible	509	3.94	4.09	4.01	4.03	4.11	4.07	4.08	4.29	4.24	4.25	4.21	4.2	4.13	4.09	4.13	4.18	4.27	4.25	4.22	4.18	4.1485	4.85	4.57	4.57	4.44	4.47	4.63	4.56	4.88	4.71	4.62	4.47	4.32	4.34	4.36	4.43	4.44	4.4	4.38	4.44	4.46	4.517	5.03208	5.42566	5.41386	5.18355	5.16026	5.11315
Visible	510	4	4.14	4.07	4.08	4.16	4.12	4.13	4.34	4.3	4.3	4.26	4.25	4.18	4.15	4.19	4.24	4.33	4.31	4.27	4.24	4.203	4.88	4.61	4.6	4.48	4.5	4.67	4.6	4.91	4.75	4.65	4.51	4.36	4.38	4.39	4.46	4.49	4.43	4.41	4.47	4.49	4.552	5.07431	5.46257	5.45998	5.22491	5.20506	5.15757
Visible	511	4.06	4.2	4.13	4.14	4.22	4.18	4.2	4.4	4.36	4.36	4.32	4.32	4.24	4.21	4.24	4.3	4.39	4.37	4.33	4.3	4.2635	4.91	4.65	4.64	4.53	4.55	4.71	4.65	4.95	4.79	4.7	4.56	4.41	4.43	4.44	4.51	4.53	4.48	4.46	4.52	4.53	4.5975	5.12093	5.5142	5.5217	5.27651	5.25777	5.20127
Visible	512	4.11	4.26	4.19	4.2	4.29	4.25	4.26	4.47	4.42	4.43	4.38	4.38	4.3	4.27	4.3	4.36	4.46	4.43	4.4	4.36	4.326	4.95	4.69	4.68	4.57	4.6	4.75	4.69	4.99	4.83	4.74	4.59	4.45	4.48	4.48	4.55	4.57	4.52	4.5	4.57	4.57	4.6385	5.16818	5.55539	5.56712	5.32346	5.30481	5.24739
Visible	513	4.18	4.32	4.26	4.27	4.36	4.32	4.33	4.54	4.5	4.5	4.45	4.45	4.37	4.34	4.37	4.43	4.53	4.5	4.47	4.43	4.396	4.99	4.73	4.72	4.62	4.65	4.79	4.73	5.03	4.87	4.78	4.63	4.5	4.52	4.53	4.6	4.62	4.57	4.55	4.61	4.61	4.6825	5.22474	5.60057	5.61653	5.3749	5.35775	5.30069
Visible	514	4.26	4.4	4.34	4.35	4.44	4.4	4.41	4.62	4.58	4.58	4.53	4.53	4.45	4.42	4.45	4.51	4.62	4.59	4.56	4.51	4.4775	5.03	4.79	4.77	4.67	4.7	4.85	4.78	5.08	4.92	4.83	4.69	4.55	4.57	4.59	4.65	4.67	4.62	4.6	4.66	4.66	4.734	5.29018	5.65717	5.67993	5.43572	5.41927	5.36156
Visible	515	4.34	4.48	4.41	4.42	4.52	4.49	4.49	4.71	4.66	4.66	4.61	4.61	4.53	4.49	4.53	4.59	4.7	4.67	4.63	4.59	4.5565	5.08	4.84	4.83	4.73	4.76	4.9	4.84	5.13	4.97	4.88	4.75	4.61	4.62	4.64	4.71	4.72	4.67	4.66	4.71	4.72	4.7885	5.34711	5.72013	5.74813	5.50394	5.47457	5.42352
Visible	516	4.42	4.56	4.5	4.5	4.61	4.57	4.58	4.79	4.75	4.74	4.7	4.69	4.61	4.57	4.62	4.68	4.79	4.76	4.72	4.68	4.642	5.14	4.9	4.89	4.8	4.83	4.96	4.9	5.18	5.03	4.94	4.81	4.68	4.69	4.71	4.77	4.79	4.74	4.72	4.78	4.78	4.852	5.41616	5.78597	5.82338	5.57499	5.54437	5.49327
Visible	517	4.51	4.65	4.59	4.59	4.71	4.67	4.67	4.88	4.84	4.84	4.8	4.79	4.71	4.67	4.71	4.77	4.88	4.85	4.81	4.77	4.7355	5.2	4.96	4.95	4.87	4.9	5.02	4.97	5.24	5.1	5.01	4.87	4.74	4.77	4.78	4.84	4.86	4.81	4.79	4.84	4.83	4.9175	5.4945	5.85574	5.90334	5.64961	5.62509	5.56807
Visible	518	4.61	4.75	4.69	4.7	4.82	4.78	4.78	4.99	4.95	4.95	4.9	4.9	4.81	4.77	4.81	4.88	4.99	4.96	4.92	4.87	4.8415	5.26	5.03	5.02	4.94	4.98	5.1	5.05	5.31	5.16	5.08	4.94	4.82	4.84	4.85	4.91	4.93	4.88	4.86	4.91	4.9	4.9885	5.56685	5.93316	5.98352	5.7315	5.6999	5.64028
Visible	519	4.72	4.85	4.79	4.8	4.92	4.89	4.89	5.1	5.06	5.05	5.01	5.01	4.92	4.87	4.92	4.98	5.1	5.07	5.03	4.98	4.948	5.34	5.12	5.11	5.03	5.07	5.19	5.13	5.39	5.24	5.16	5.03	4.91	4.93	4.94	5	5.01	4.96	4.95	4.99	4.98	5.074	5.64907	6.01085	6.0703	5.81303	5.78337	5.7248
Visible	520	4.82	4.96	4.9	4.91	5.04	5.01	5	5.21	5.17	5.17	5.12	5.12	5.03	4.99	5.03	5.1	5.21	5.18	5.14	5.09	5.06	5.42	5.2	5.2	5.13	5.17	5.28	5.22	5.47	5.33	5.24	5.12	5.01	5.03	5.03	5.09	5.1	5.06	5.04	5.09	5.07	5.165	5.74134	6.09472	6.16693	5.9032	5.87674	5.81688
Visible	521	4.94	5.08	5.03	5.03	5.17	5.13	5.13	5.34	5.3	5.3	5.25	5.25	5.16	5.11	5.16	5.23	5.35	5.31	5.27	5.22	5.188	5.48	5.29	5.28	5.22	5.26	5.36	5.31	5.54	5.41	5.32	5.2	5.09	5.12	5.12	5.19	5.18	5.14	5.13	5.17	5.15	5.248	5.84093	6.19122	6.27384	6.00959	5.97673	5.90943
Visible	522	5.07	5.2	5.16	5.16	5.31	5.27	5.26	5.47	5.44	5.43	5.38	5.38	5.29	5.24	5.29	5.36	5.48	5.44	5.4	5.35	5.319	5.57	5.38	5.37	5.32	5.36	5.45	5.41	5.64	5.5	5.42	5.3	5.2	5.22	5.22	5.29	5.29	5.24	5.23	5.27	5.25	5.3465	5.9494	6.29105	6.37996	6.10901	6.07001	6.0074
Visible	523	5.2	5.33	5.29	5.29	5.45	5.41	5.4	5.61	5.57	5.57	5.52	5.52	5.42	5.37	5.42	5.49	5.61	5.58	5.54	5.49	5.454	5.67	5.49	5.47	5.44	5.48	5.56	5.51	5.73	5.6	5.52	5.41	5.31	5.33	5.34	5.39	5.4	5.35	5.33	5.37	5.35	5.4525	6.06017	6.39502	6.49091	6.21667	6.17285	6.11449
Visible	524	5.34	5.47	5.43	5.42	5.59	5.55	5.54	5.75	5.72	5.71	5.67	5.67	5.57	5.52	5.56	5.64	5.76	5.73	5.68	5.63	5.5975	5.77	5.6	5.59	5.55	5.6	5.68	5.62	5.83	5.7	5.63	5.52	5.43	5.44	5.46	5.5	5.5	5.46	5.45	5.48	5.46	5.5635	6.17107	6.50372	6.61041	6.33919	6.29119	6.23067
Visible	525	5.49	5.61	5.57	5.57	5.75	5.71	5.69	5.91	5.87	5.87	5.82	5.82	5.72	5.66	5.72	5.79	5.91	5.88	5.83	5.78	5.7485	5.87	5.71	5.7	5.69	5.73	5.79	5.75	5.94	5.82	5.74	5.64	5.56	5.57	5.58	5.62	5.63	5.57	5.57	5.6	5.57	5.6825	6.28959	6.61475	6.73556	6.45948	6.40423	6.34783
Visible	526	5.64	5.76	5.72	5.72	5.91	5.87	5.85	6.07	6.03	6.03	5.98	5.98	5.87	5.82	5.87	5.94	6.07	6.03	5.99	5.94	5.9045	5.99	5.83	5.83	5.83	5.87	5.92	5.88	6.05	5.94	5.86	5.77	5.69	5.71	5.72	5.75	5.75	5.7	5.7	5.73	5.69	5.8105	6.42034	6.73838	6.87195	6.58648	6.52769	6.47452
Visible	527	5.8	5.92	5.88	5.88	6.08	6.04	6.02	6.23	6.2	6.2	6.15	6.15	6.04	5.98	6.04	6.11	6.24	6.2	6.16	6.1	6.071	6.11	5.96	5.96	5.97	6.02	6.06	6.01	6.17	6.07	5.99	5.9	5.83	5.86	5.86	5.89	5.89	5.85	5.84	5.86	5.82	5.946	6.56459	6.87512	7.01938	6.72571	6.66778	6.61199
Visible	528	5.98	6.09	6.06	6.06	6.27	6.23	6.2	6.42	6.39	6.39	6.34	6.34	6.23	6.17	6.22	6.3	6.43	6.39	6.34	6.28	6.2565	6.23	6.1	6.09	6.12	6.17	6.2	6.16	6.3	6.21	6.13	6.04	5.99	6.01	6.01	6.05	6.04	5.99	5.98	6	5.96	6.089	6.71899	7.01598	7.17138	6.87982	6.82266	6.75442
Visible	529	6.15	6.27	6.25	6.24	6.47	6.42	6.39	6.62	6.58	6.58	6.53	6.54	6.41	6.35	6.41	6.49	6.62	6.58	6.53	6.47	6.445	6.36	6.25	6.24	6.28	6.33	6.35	6.31	6.44	6.35	6.28	6.19	6.15	6.17	6.17	6.21	6.2	6.14	6.14	6.15	6.1	6.2405	6.87906	7.1586	7.33679	7.04236	6.97983	6.9144
Visible	530	6.33	6.45	6.43	6.42	6.66	6.61	6.58	6.81	6.78	6.77	6.72	6.73	6.6	6.54	6.6	6.68	6.82	6.78	6.72	6.66	6.6345	6.5	6.41	6.39	6.45	6.5	6.51	6.47	6.58	6.5	6.42	6.35	6.32	6.33	6.34	6.37	6.36	6.3	6.3	6.31	6.26	6.3985	7.04264	7.30581	7.50674	7.20956	7.13775	7.0815
Visible	531	6.51	6.63	6.61	6.6	6.85	6.8	6.77	7	6.96	6.96	6.91	6.92	6.78	6.72	6.78	6.86	7.01	6.97	6.91	6.85	6.82	6.63	6.56	6.55	6.62	6.68	6.66	6.63	6.73	6.64	6.58	6.52	6.49	6.5	6.51	6.54	6.51	6.46	6.46	6.47	6.42	6.558	7.20773	7.46054	7.66938	7.37749	7.29793	7.23988
Visible	532	6.69	6.8	6.79	6.78	7.04	6.99	6.96	7.18	7.15	7.15	7.1	7.11	6.97	6.9	6.97	7.05	7.2	7.15	7.1	7.03	7.0055	6.77	6.71	6.7	6.78	6.84	6.81	6.79	6.86	6.79	6.73	6.67	6.65	6.66	6.66	6.69	6.66	6.62	6.61	6.62	6.55	6.7085	7.36493	7.61218	7.8311	7.53446	7.45409	7.38876
Visible	533	6.86	6.98	6.96	6.95	7.23	7.17	7.14	7.37	7.33	7.34	7.28	7.29	7.15	7.08	7.15	7.23	7.38	7.33	7.28	7.21	7.1855	6.9	6.85	6.85	6.94	7	6.96	6.94	6.99	6.93	6.87	6.81	6.8	6.82	6.82	6.84	6.81	6.76	6.76	6.77	6.69	6.8555	7.52159	7.75498	7.98826	7.68582	7.60475	7.53562
Visible	534	7.03	7.14	7.13	7.12	7.41	7.35	7.31	7.54	7.5	7.52	7.46	7.47	7.33	7.26	7.33	7.41	7.55	7.51	7.45	7.38	7.36	7.03	6.99	6.99	7.1	7.16	7.11	7.09	7.12	7.07	7.01	6.96	6.96	6.97	6.97	6.99	6.96	6.91	6.91	6.91	6.84	7.0025	7.68174	7.89032	8.14045	7.83716	7.75078	7.68487
Visible	535	7.19	7.3	7.29	7.28	7.58	7.52	7.48	7.71	7.67	7.7	7.63	7.64	7.5	7.42	7.5	7.58	7.72	7.68	7.62	7.55	7.528	7.15	7.13	7.13	7.25	7.31	7.25	7.23	7.25	7.2	7.14	7.1	7.11	7.12	7.12	7.13	7.1	7.05	7.06	7.05	6.97	7.1425	7.8279	8.02813	8.28962	7.98222	7.88886	7.82311
Visible	536	7.35	7.46	7.46	7.44	7.76	7.7	7.65	7.88	7.84	7.87	7.81	7.82	7.67	7.59	7.67	7.75	7.89	7.85	7.79	7.72	7.6985	7.28	7.27	7.27	7.4	7.47	7.39	7.37	7.38	7.33	7.28	7.24	7.26	7.27	7.27	7.28	7.24	7.19	7.2	7.19	7.1	7.284	7.97915	8.17173	8.4449	8.12806	8.03193	7.96469
Visible	537	7.51	7.61	7.62	7.6	7.93	7.87	7.82	8.04	8.01	8.05	7.98	7.99	7.84	7.76	7.83	7.91	8.06	8.02	7.96	7.89	7.865	7.41	7.41	7.4	7.56	7.63	7.54	7.52	7.51	7.47	7.41	7.39	7.41	7.42	7.43	7.43	7.4	7.34	7.35	7.33	7.25	7.4305	8.1363	8.3137	8.6007	8.27698	8.17979	8.11115
Visible	538	7.67	7.77	7.78	7.76	8.1	8.03	7.98	8.22	8.18	8.21	8.15	8.16	8	7.92	8	8.08	8.23	8.18	8.12	8.05	8.0295	7.53	7.56	7.55	7.72	7.79	7.69	7.67	7.64	7.61	7.56	7.54	7.57	7.58	7.58	7.59	7.55	7.49	7.5	7.48	7.39	7.5795	8.28503	8.43742	8.73824	8.43183	8.32218	8.25488
Visible	539	7.82	7.92	7.93	7.91	8.26	8.19	8.14	8.37	8.34	8.37	8.3	8.31	8.15	8.07	8.16	8.24	8.38	8.34	8.27	8.21	8.184	7.66	7.7	7.69	7.87	7.95	7.83	7.82	7.78	7.75	7.7	7.68	7.73	7.73	7.73	7.74	7.69	7.64	7.64	7.62	7.52	7.7235	8.41907	8.55468	8.87411	8.56416	8.45372	8.38682
Visible	540	7.95	8.05	8.06	8.04	8.41	8.33	8.28	8.51	8.48	8.52	8.45	8.46	8.29	8.21	8.3	8.38	8.53	8.48	8.42	8.35	8.325	7.78	7.83	7.82	8.01	8.09	7.96	7.95	7.9	7.87	7.83	7.81	7.87	7.87	7.87	7.87	7.82	7.77	7.77	7.75	7.65	7.8545	8.54241	8.66951	9.00484	8.68091	8.57275	8.50763
Visible	541	8.08	8.17	8.19	8.17	8.54	8.47	8.41	8.65	8.61	8.65	8.58	8.59	8.43	8.34	8.43	8.51	8.66	8.62	8.55	8.48	8.4565	7.87	7.94	7.93	8.13	8.21	8.07	8.07	8	7.98	7.93	7.92	7.98	7.99	7.98	7.99	7.93	7.88	7.89	7.87	7.76	7.966	8.66166	8.78135	9.11926	8.80001	8.6792	8.62049
Visible	542	8.19	8.28	8.3	8.28	8.66	8.59	8.53	8.76	8.73	8.77	8.7	8.71	8.54	8.46	8.54	8.62	8.78	8.73	8.67	8.59	8.5715	7.97	8.04	8.03	8.24	8.33	8.17	8.17	8.09	8.08	8.03	8.03	8.09	8.1	8.1	8.09	8.03	7.99	8	7.97	7.86	8.0705	8.76318	8.87539	9.21813	8.89693	8.7756	8.71273
Visible	543	8.29	8.38	8.4	8.38	8.77	8.7	8.63	8.87	8.83	8.88	8.81	8.82	8.65	8.57	8.65	8.73	8.88	8.84	8.77	8.7	8.6775	8.06	8.14	8.14	8.35	8.44	8.28	8.28	8.19	8.18	8.13	8.13	8.2	8.21	8.21	8.19	8.14	8.09	8.1	8.06	7.95	8.1735	8.85512	8.9567	9.30752	8.98317	8.86233	8.7955
Visible	544	8.39	8.48	8.5	8.48	8.88	8.8	8.74	8.98	8.94	8.99	8.92	8.93	8.76	8.67	8.76	8.84	8.99	8.94	8.87	8.81	8.7835	8.16	8.24	8.24	8.46	8.55	8.38	8.39	8.28	8.28	8.23	8.23	8.31	8.32	8.31	8.31	8.25	8.19	8.21	8.17	8.05	8.278	8.94552	9.03223	9.39324	9.07117	8.94169	8.88013
Visible	545	8.49	8.58	8.6	8.58	8.99	8.9	8.84	9.08	9.05	9.1	9.03	9.03	8.86	8.77	8.86	8.94	9.09	9.05	8.98	8.91	8.8865	8.24	8.34	8.33	8.57	8.66	8.49	8.49	8.38	8.37	8.33	8.34	8.41	8.42	8.42	8.41	8.35	8.29	8.31	8.27	8.14	8.378	9.03024	9.10279	9.47822	9.15817	9.02637	8.9672
Visible	546	8.57	8.66	8.69	8.66	9.08	8.99	8.93	9.17	9.14	9.19	9.12	9.12	8.95	8.86	8.95	9.03	9.18	9.13	9.07	8.99	8.974	8.32	8.43	8.42	8.66	8.76	8.58	8.58	8.46	8.46	8.42	8.43	8.51	8.52	8.51	8.5	8.44	8.39	8.4	8.36	8.23	8.469	9.10854	9.17345	9.5562	9.23461	9.10225	9.0432
Visible	547	8.64	8.73	8.76	8.74	9.15	9.07	9	9.25	9.21	9.27	9.19	9.2	9.03	8.93	9.03	9.11	9.26	9.21	9.14	9.07	9.0495	8.39	8.51	8.5	8.75	8.85	8.66	8.66	8.53	8.53	8.5	8.51	8.6	8.6	8.6	8.59	8.52	8.47	8.48	8.43	8.32	8.55	9.1775	9.24081	9.62218	9.2972	9.16273	9.10312
Visible	548	8.71	8.8	8.83	8.8	9.23	9.14	9.07	9.32	9.28	9.35	9.27	9.28	9.1	9.01	9.1	9.18	9.33	9.28	9.21	9.14	9.1215	8.46	8.58	8.57	8.83	8.92	8.73	8.73	8.6	8.6	8.57	8.58	8.67	8.68	8.67	8.66	8.6	8.54	8.55	8.51	8.38	8.6215	9.2297	9.28661	9.6719	9.35282	9.21303	9.15546
Visible	549	8.77	8.86	8.88	8.86	9.29	9.2	9.13	9.38	9.34	9.41	9.33	9.34	9.16	9.07	9.16	9.24	9.4	9.34	9.27	9.2	9.1815	8.52	8.64	8.63	8.9	9	8.8	8.8	8.66	8.67	8.63	8.64	8.74	8.75	8.74	8.73	8.66	8.61	8.62	8.58	8.45	8.6885	9.28101	9.33144	9.72171	9.4028	9.26013	9.20218
Visible	550	8.82	8.91	8.94	8.92	9.34	9.26	9.19	9.44	9.4	9.47	9.39	9.4	9.22	9.13	9.22	9.3	9.45	9.4	9.33	9.26	9.2395	8.57	8.71	8.7	8.97	9.07	8.87	8.87	8.72	8.73	8.69	8.71	8.81	8.82	8.81	8.8	8.72	8.67	8.69	8.64	8.51	8.754	9.33141	9.37752	9.77288	9.44829	9.30526	9.24538
Visible	551	8.87	8.97	8.99	8.97	9.41	9.32	9.25	9.5	9.46	9.53	9.45	9.46	9.28	9.19	9.28	9.36	9.51	9.46	9.39	9.32	9.2985	8.63	8.78	8.77	9.04	9.14	8.94	8.94	8.79	8.8	8.76	8.78	8.88	8.89	8.88	8.87	8.8	8.74	8.76	8.71	8.57	8.8235	9.3721	9.4173	9.81771	9.48982	9.3459	9.28665
Visible	552	8.93	9.02	9.05	9.03	9.47	9.38	9.31	9.57	9.53	9.6	9.52	9.52	9.34	9.25	9.35	9.42	9.58	9.53	9.45	9.38	9.3615	8.69	8.85	8.83	9.12	9.22	9.01	9.01	8.85	8.87	8.83	8.86	8.95	8.96	8.95	8.94	8.87	8.81	8.83	8.78	8.64	8.8935	9.4168	9.45267	9.85531	9.53175	9.38788	9.33003
Visible	553	8.98	9.08	9.11	9.09	9.53	9.44	9.37	9.63	9.59	9.66	9.58	9.58	9.4	9.31	9.4	9.48	9.63	9.58	9.51	9.44	9.4195	8.76	8.91	8.9	9.19	9.29	9.08	9.08	8.92	8.94	8.9	8.92	9.03	9.03	9.03	9.01	8.94	8.88	8.9	8.85	8.7	8.963	9.46193	9.48771	9.89354	9.57484	9.43031	9.37401
Visible	554	9.03	9.13	9.15	9.13	9.58	9.49	9.42	9.68	9.64	9.71	9.63	9.64	9.45	9.35	9.45	9.54	9.69	9.64	9.56	9.49	9.47	8.81	8.97	8.96	9.25	9.36	9.14	9.15	8.98	8.99	8.96	8.99	9.09	9.1	9.09	9.09	9.01	8.95	8.96	8.91	8.76	9.026	9.50182	9.52566	9.93909	9.61788	9.47081	9.41583
Visible	555	9.07	9.17	9.2	9.18	9.63	9.54	9.47	9.73	9.69	9.76	9.68	9.69	9.5	9.4	9.51	9.59	9.74	9.69	9.61	9.54	9.5195	8.86	9.03	9.02	9.32	9.43	9.2	9.21	9.04	9.05	9.02	9.05	9.15	9.16	9.15	9.15	9.07	9	9.02	8.97	8.82	9.086	9.54317	9.5619	9.98122	9.65539	9.50885	9.45499
Visible	556	9.12	9.21	9.24	9.22	9.68	9.58	9.51	9.77	9.73	9.81	9.73	9.73	9.54	9.45	9.55	9.63	9.78	9.73	9.66	9.59	9.563	8.91	9.08	9.07	9.37	9.49	9.25	9.27	9.09	9.1	9.07	9.1	9.21	9.22	9.21	9.2	9.12	9.05	9.08	9.02	8.88	9.1395	9.579	9.59481	10.0145	9.68923	9.54259	9.48867
Visible	557	9.16	9.26	9.28	9.26	9.72	9.63	9.55	9.82	9.77	9.86	9.77	9.78	9.59	9.49	9.6	9.68	9.83	9.77	9.7	9.63	9.6075	8.95	9.13	9.11	9.42	9.54	9.31	9.32	9.13	9.15	9.12	9.15	9.26	9.27	9.26	9.25	9.17	9.1	9.13	9.07	8.92	9.188	9.60865	9.62515	10.0409	9.72227	9.57297	9.51773
Visible	558	9.2	9.3	9.33	9.31	9.77	9.67	9.6	9.87	9.82	9.91	9.82	9.83	9.64	9.54	9.64	9.72	9.87	9.82	9.75	9.68	9.6545	9	9.18	9.17	9.48	9.59	9.36	9.37	9.18	9.2	9.17	9.2	9.32	9.32	9.32	9.3	9.23	9.15	9.18	9.12	8.97	9.2405	9.64788	9.65874	10.0772	9.75883	9.60692	9.55088
Visible	559	9.24	9.34	9.37	9.35	9.82	9.72	9.65	9.91	9.87	9.96	9.87	9.87	9.68	9.59	9.69	9.77	9.92	9.87	9.8	9.73	9.701	9.05	9.23	9.22	9.54	9.65	9.41	9.42	9.23	9.25	9.22	9.25	9.37	9.38	9.37	9.36	9.28	9.21	9.23	9.18	9.02	9.2935	9.68278	9.68664	10.113	9.79298	9.64071	9.58442
Visible	560	9.28	9.38	9.41	9.39	9.86	9.76	9.69	9.95	9.91	10	9.91	9.92	9.72	9.63	9.73	9.81	9.96	9.91	9.84	9.77	9.7415	9.09	9.28	9.27	9.59	9.71	9.46	9.47	9.27	9.3	9.27	9.3	9.42	9.43	9.42	9.41	9.32	9.26	9.28	9.22	9.07	9.342	9.71171	9.71121	10.1456	9.8241	9.67195	9.61675
Visible	561	9.3	9.41	9.44	9.42	9.89	9.79	9.72	9.99	9.94	10.03	9.94	9.95	9.75	9.66	9.76	9.85	10	9.95	9.87	9.8	9.773	9.13	9.32	9.31	9.64	9.75	9.5	9.51	9.32	9.34	9.31	9.35	9.47	9.47	9.47	9.46	9.37	9.31	9.33	9.26	9.11	9.3865	9.74283	9.74481	10.1776	9.85594	9.69887	9.64764
Visible	562	9.33	9.43	9.46	9.45	9.92	9.82	9.75	10.02	9.97	10.06	9.98	9.98	9.79	9.69	9.8	9.88	10.03	9.98	9.9	9.83	9.8035	9.16	9.36	9.35	9.67	9.79	9.54	9.55	9.35	9.38	9.35	9.39	9.51	9.51	9.51	9.49	9.41	9.34	9.36	9.3	9.15	9.4235	9.76839	9.76632	10.198	9.87849	9.71918	9.67093
Visible	563	9.36	9.46	9.49	9.47	9.94	9.85	9.77	10.04	10	10.09	10	10.01	9.81	9.71	9.82	9.9	10.05	10	9.93	9.86	9.828	9.19	9.39	9.38	9.7	9.82	9.57	9.58	9.38	9.41	9.38	9.42	9.54	9.55	9.54	9.53	9.44	9.37	9.39	9.34	9.18	9.455	9.78599	9.77668	10.2101	9.89288	9.73465	9.68583
Visible	564	9.36	9.47	9.5	9.48	9.95	9.86	9.78	10.05	10.01	10.1	10.02	10.02	9.82	9.73	9.83	9.92	10.07	10.02	9.94	9.87	9.84	9.22	9.42	9.4	9.73	9.85	9.6	9.62	9.41	9.44	9.41	9.45	9.57	9.57	9.57	9.56	9.47	9.4	9.42	9.36	9.21	9.484	9.79498	9.78356	10.2209	9.90313	9.74737	9.69349
Visible	565	9.36	9.46	9.5	9.48	9.95	9.86	9.79	10.06	10.01	10.1	10.02	10.02	9.83	9.73	9.83	9.92	10.07	10.02	9.94	9.87	9.841	9.23	9.43	9.42	9.75	9.87	9.62	9.63	9.42	9.45	9.42	9.46	9.59	9.59	9.58	9.57	9.49	9.41	9.44	9.37	9.22	9.498	9.79457	9.78372	10.2199	9.90245	9.74894	9.69329
Visible	566	9.35	9.45	9.49	9.47	9.94	9.85	9.78	10.04	10	10.09	10.01	10.01	9.82	9.72	9.83	9.91	10.06	10.01	9.93	9.86	9.831	9.23	9.44	9.42	9.75	9.87	9.62	9.63	9.42	9.45	9.42	9.46	9.59	9.59	9.58	9.57	9.49	9.41	9.44	9.38	9.22	9.499	9.78555	9.7767	10.2088	9.89284	9.73732	9.68491
Visible	567	9.33	9.43	9.47	9.45	9.92	9.83	9.76	10.02	9.98	10.07	9.99	9.99	9.8	9.7	9.81	9.89	10.04	9.99	9.92	9.84	9.8115	9.23	9.43	9.41	9.74	9.86	9.61	9.63	9.42	9.45	9.42	9.45	9.58	9.58	9.58	9.56	9.48	9.41	9.43	9.37	9.21	9.4925	9.76806	9.76139	10.1899	9.87552	9.7134	9.66719
Visible	568	9.31	9.41	9.44	9.42	9.89	9.8	9.73	10	9.95	10.04	9.96	9.96	9.77	9.67	9.78	9.86	10.02	9.97	9.89	9.82	9.7845	9.22	9.42	9.4	9.72	9.84	9.6	9.61	9.41	9.44	9.4	9.44	9.57	9.57	9.56	9.55	9.46	9.4	9.42	9.36	9.2	9.4795	9.73893	9.73285	10.1615	9.84471	9.68327	9.63499
Visible	569	9.27	9.37	9.41	9.39	9.86	9.77	9.7	9.96	9.92	10.01	9.92	9.93	9.74	9.64	9.75	9.83	9.98	9.94	9.86	9.79	9.752	9.21	9.41	9.39	9.71	9.83	9.58	9.6	9.4	9.43	9.39	9.43	9.55	9.55	9.55	9.54	9.45	9.38	9.4	9.34	9.19	9.4665	9.70382	9.70039	10.1272	9.81057	9.65002	9.59901
Visible	570	9.24	9.33	9.37	9.35	9.82	9.73	9.66	9.92	9.88	9.97	9.89	9.89	9.7	9.6	9.71	9.79	9.94	9.89	9.82	9.75	9.7125	9.2	9.39	9.38	9.69	9.81	9.57	9.58	9.39	9.41	9.38	9.41	9.53	9.53	9.53	9.52	9.43	9.37	9.39	9.33	9.18	9.451	9.66393	9.66628	10.0878	9.77494	9.61396	9.56279
Visible	571	9.19	9.29	9.32	9.31	9.77	9.68	9.61	9.88	9.83	9.92	9.84	9.84	9.65	9.55	9.66	9.74	9.9	9.85	9.77	9.7	9.665	9.17	9.36	9.35	9.66	9.78	9.54	9.55	9.37	9.39	9.35	9.39	9.5	9.51	9.5	9.49	9.41	9.34	9.36	9.3	9.15	9.4235	9.61408	9.62311	10.0395	9.72832	9.57183	9.52056
Visible	572	9.14	9.24	9.27	9.26	9.71	9.62	9.56	9.83	9.78	9.86	9.78	9.79	9.6	9.5	9.61	9.69	9.85	9.8	9.72	9.65	9.613	9.14	9.33	9.31	9.62	9.74	9.51	9.52	9.34	9.36	9.32	9.35	9.46	9.47	9.46	9.46	9.37	9.31	9.33	9.27	9.12	9.3895	9.5602	9.57207	9.98627	9.67058	9.51921	9.46859
Visible	573	9.08	9.18	9.21	9.2	9.65	9.56	9.5	9.76	9.72	9.8	9.72	9.73	9.54	9.44	9.55	9.63	9.78	9.74	9.67	9.59	9.5525	9.11	9.29	9.27	9.58	9.69	9.47	9.48	9.31	9.32	9.29	9.31	9.41	9.42	9.42	9.42	9.33	9.27	9.28	9.23	9.08	9.349	9.49971	9.51591	9.92618	9.60548	9.45799	9.40812
Visible	574	9.01	9.12	9.15	9.13	9.58	9.5	9.43	9.69	9.65	9.73	9.65	9.66	9.47	9.38	9.48	9.56	9.72	9.67	9.6	9.52	9.485	9.07	9.24	9.22	9.52	9.63	9.42	9.43	9.26	9.28	9.23	9.26	9.36	9.37	9.36	9.36	9.28	9.21	9.23	9.18	9.03	9.297	9.42637	9.45796	9.85451	9.53881	9.3931	9.34283
Visible	575	8.95	9.05	9.08	9.06	9.51	9.42	9.36	9.62	9.58	9.66	9.58	9.58	9.4	9.31	9.41	9.49	9.65	9.6	9.53	9.45	9.4145	9.02	9.19	9.17	9.46	9.57	9.36	9.37	9.22	9.22	9.18	9.2	9.3	9.3	9.3	9.3	9.22	9.15	9.17	9.12	8.97	9.2395	9.34954	9.38916	9.77957	9.46518	9.32007	9.26792
Visible	576	8.88	8.99	9.01	8.99	9.43	9.35	9.28	9.55	9.51	9.58	9.5	9.51	9.33	9.24	9.34	9.42	9.57	9.52	9.45	9.38	9.3415	8.97	9.13	9.11	9.39	9.5	9.3	9.31	9.17	9.17	9.12	9.14	9.23	9.23	9.23	9.23	9.16	9.09	9.11	9.06	8.92	9.1785	9.26827	9.31429	9.69998	9.38485	9.23985	9.18571
Visible	577	8.8	8.91	8.94	8.92	9.35	9.27	9.21	9.47	9.43	9.51	9.43	9.43	9.25	9.16	9.26	9.34	9.49	9.44	9.38	9.3	9.2645	8.92	9.06	9.05	9.32	9.44	9.24	9.24	9.11	9.11	9.07	9.07	9.16	9.16	9.16	9.17	9.1	9.02	9.04	9	8.86	9.115	9.18151	9.23998	9.61461	9.30032	9.15592	9.10118
Visible	578	8.72	8.83	8.85	8.84	9.26	9.18	9.12	9.38	9.34	9.42	9.34	9.34	9.16	9.07	9.17	9.25	9.41	9.36	9.29	9.22	9.1775	8.86	9	8.98	9.24	9.36	9.17	9.16	9.05	9.04	9	9	9.08	9.09	9.09	9.1	9.02	8.95	8.97	8.93	8.79	9.044	9.09762	9.16618	9.5329	9.2184	9.07761	9.02388
Visible	579	8.63	8.74	8.76	8.75	9.16	9.08	9.03	9.29	9.24	9.32	9.24	9.25	9.07	8.98	9.08	9.16	9.31	9.27	9.19	9.13	9.084	8.79	8.93	8.91	9.16	9.28	9.09	9.09	8.99	8.97	8.93	8.93	9	9.01	9.01	9.02	8.94	8.88	8.89	8.85	8.72	8.9695	9.00707	9.08755	9.44669	9.12965	8.99249	8.94111
Visible	580	8.54	8.65	8.67	8.65	9.06	8.98	8.93	9.18	9.15	9.22	9.14	9.14	8.97	8.88	8.98	9.06	9.21	9.17	9.1	9.03	8.9855	8.73	8.85	8.84	9.08	9.19	9.01	9.02	8.92	8.9	8.86	8.85	8.92	8.93	8.93	8.94	8.87	8.8	8.82	8.77	8.65	8.894	8.90759	9.00221	9.35196	9.03184	8.8967	8.84763
Visible	581	8.44	8.56	8.57	8.56	8.96	8.88	8.83	9.09	9.04	9.12	9.04	9.04	8.87	8.78	8.88	8.96	9.11	9.07	9	8.93	8.8865	8.66	8.78	8.76	8.99	9.1	8.94	8.94	8.85	8.84	8.78	8.78	8.84	8.85	8.85	8.86	8.8	8.72	8.73	8.7	8.57	8.817	8.81341	8.9145	9.25333	8.93855	8.80482	8.75447
Visible	582	8.35	8.46	8.48	8.47	8.86	8.78	8.73	8.99	8.95	9.01	8.94	8.94	8.77	8.69	8.78	8.86	9.02	8.97	8.9	8.83	8.789	8.6	8.71	8.68	8.91	9.02	8.87	8.86	8.79	8.77	8.71	8.7	8.76	8.77	8.77	8.78	8.72	8.65	8.66	8.62	8.5	8.7425	8.72026	8.83214	9.16091	8.84907	8.71981	8.66331
Visible	583	8.26	8.38	8.38	8.37	8.75	8.68	8.63	8.89	8.85	8.91	8.84	8.85	8.68	8.59	8.69	8.77	8.92	8.87	8.81	8.74	8.693	8.53	8.63	8.61	8.83	8.94	8.8	8.79	8.73	8.7	8.65	8.63	8.68	8.69	8.68	8.71	8.64	8.57	8.58	8.55	8.43	8.6685	8.62898	8.75429	9.07557	8.76176	8.63869	8.57664
Visible	584	8.17	8.28	8.29	8.28	8.65	8.58	8.53	8.8	8.75	8.81	8.74	8.75	8.58	8.49	8.59	8.67	8.82	8.78	8.71	8.64	8.5955	8.47	8.57	8.54	8.76	8.86	8.72	8.72	8.67	8.64	8.58	8.56	8.6	8.61	8.61	8.63	8.57	8.5	8.51	8.48	8.36	8.598	8.54334	8.67269	8.99036	8.67299	8.55242	8.49698
Visible	585	8.07	8.19	8.2	8.19	8.55	8.48	8.44	8.7	8.65	8.71	8.64	8.65	8.48	8.4	8.49	8.57	8.72	8.68	8.61	8.55	8.4985	8.41	8.49	8.47	8.67	8.77	8.65	8.64	8.6	8.56	8.51	8.48	8.52	8.53	8.53	8.56	8.49	8.42	8.43	8.41	8.29	8.5215	8.45738	8.59984	8.90773	8.59081	8.46915	8.41611
Visible	586	7.99	8.11	8.11	8.1	8.46	8.39	8.34	8.6	8.56	8.62	8.55	8.55	8.39	8.31	8.4	8.48	8.63	8.58	8.52	8.45	8.407	8.35	8.42	8.4	8.59	8.69	8.57	8.56	8.54	8.49	8.44	8.41	8.44	8.45	8.45	8.48	8.42	8.34	8.35	8.34	8.22	8.4475	8.37412	8.53202	8.82774	8.51332	8.39259	8.33727
Visible	587	7.91	8.03	8.03	8.02	8.37	8.3	8.26	8.52	8.48	8.53	8.46	8.46	8.31	8.23	8.31	8.4	8.54	8.5	8.44	8.37	8.3235	8.3	8.36	8.34	8.52	8.62	8.52	8.5	8.49	8.44	8.38	8.35	8.37	8.38	8.39	8.42	8.36	8.29	8.29	8.28	8.16	8.388	8.2988	8.46173	8.75056	8.43682	8.3247	8.26676
Visible	588	7.83	7.95	7.95	7.94	8.28	8.22	8.17	8.43	8.39	8.44	8.37	8.38	8.22	8.14	8.22	8.31	8.46	8.41	8.35	8.29	8.2375	8.25	8.3	8.29	8.46	8.56	8.46	8.44	8.43	8.39	8.33	8.29	8.3	8.33	8.33	8.35	8.3	8.23	8.23	8.22	8.11	8.33	8.22958	8.39499	8.68121	8.37032	8.2628	8.20289
Visible	589	7.75	7.88	7.87	7.87	8.2	8.14	8.1	8.36	8.31	8.36	8.29	8.3	8.14	8.06	8.15	8.23	8.38	8.34	8.28	8.21	8.161	8.2	8.25	8.23	8.4	8.5	8.41	8.39	8.38	8.34	8.28	8.24	8.24	8.27	8.27	8.3	8.24	8.17	8.18	8.16	8.05	8.275	8.16465	8.33581	8.61825	8.31116	8.20535	8.14389
Visible	590	7.69	7.82	7.81	7.8	8.13	8.07	8.03	8.29	8.25	8.29	8.23	8.23	8.08	8	8.08	8.17	8.31	8.27	8.21	8.14	8.095	8.16	8.2	8.18	8.34	8.44	8.35	8.34	8.34	8.29	8.23	8.18	8.19	8.21	8.21	8.25	8.19	8.12	8.13	8.12	8	8.2235	8.10508	8.28658	8.56126	8.25727	8.15221	8.09033
Visible	591	7.63	7.76	7.75	7.74	8.07	8	7.97	8.23	8.19	8.23	8.16	8.17	8.01	7.94	8.02	8.1	8.25	8.21	8.15	8.08	8.033	8.11	8.15	8.13	8.29	8.38	8.3	8.29	8.31	8.25	8.18	8.13	8.14	8.15	8.16	8.2	8.15	8.07	8.08	8.07	7.96	8.175	8.06157	8.24693	8.5163	8.21381	8.10716	8.05099
Visible	592	7.58	7.71	7.7	7.69	8.01	7.94	7.91	8.17	8.13	8.17	8.1	8.11	7.96	7.88	7.96	8.04	8.19	8.15	8.09	8.02	7.9755	8.08	8.12	8.09	8.24	8.34	8.27	8.25	8.27	8.21	8.14	8.09	8.1	8.11	8.11	8.16	8.1	8.03	8.03	8.03	7.92	8.1345	8.01736	8.2034	8.46968	8.16816	8.06108	8.00838
Visible	593	7.53	7.66	7.65	7.64	7.95	7.89	7.86	8.12	8.08	8.12	8.05	8.06	7.91	7.83	7.91	7.99	8.14	8.1	8.04	7.97	7.925	8.05	8.08	8.06	8.2	8.3	8.23	8.21	8.24	8.17	8.11	8.06	8.05	8.07	8.08	8.12	8.06	7.99	7.99	7.99	7.88	8.097	7.96773	8.15576	8.42001	8.11831	8.01381	7.9604
Visible	594	7.48	7.61	7.6	7.59	7.9	7.84	7.81	8.07	8.03	8.06	8	8	7.86	7.78	7.86	7.94	8.09	8.05	7.99	7.92	7.874	8.01	8.04	8.01	8.15	8.25	8.18	8.16	8.21	8.14	8.07	8.01	8	8.02	8.03	8.07	8.02	7.95	7.95	7.95	7.84	8.053	7.92214	8.12114	8.38217	8.07536	7.97703	7.92487
Visible	595	7.44	7.57	7.56	7.55	7.86	7.79	7.76	8.02	7.98	8.02	7.95	7.96	7.81	7.74	7.82	7.9	8.04	8	7.95	7.88	7.83	7.98	7.99	7.97	8.1	8.2	8.14	8.12	8.17	8.1	8.03	7.97	7.96	7.97	7.98	8.02	7.98	7.91	7.9	7.91	7.81	8.0105	7.88525	8.08891	8.34055	8.03872	7.94141	7.88911
Visible	596	7.4	7.53	7.52	7.51	7.81	7.75	7.72	7.97	7.93	7.97	7.91	7.92	7.77	7.7	7.77	7.85	8	7.96	7.9	7.84	7.7865	7.95	7.96	7.94	8.06	8.15	8.11	8.08	8.13	8.06	7.99	7.94	7.91	7.93	7.94	7.98	7.93	7.87	7.86	7.87	7.77	7.9715	7.85183	8.05667	8.29889	8.00628	7.90565	7.85141
Visible	597	7.37	7.49	7.48	7.47	7.77	7.71	7.68	7.93	7.89	7.94	7.87	7.88	7.73	7.66	7.74	7.81	7.96	7.92	7.86	7.79	7.7475	7.92	7.93	7.91	8.02	8.11	8.07	8.04	8.1	8.03	7.96	7.9	7.88	7.89	7.9	7.94	7.9	7.83	7.83	7.83	7.74	7.9365	7.81185	8.02521	8.26933	7.97414	7.87181	7.81473
Visible	598	7.33	7.45	7.44	7.44	7.73	7.67	7.64	7.89	7.85	7.9	7.83	7.83	7.69	7.62	7.7	7.77	7.92	7.88	7.82	7.76	7.708	7.89	7.89	7.87	7.98	8.08	8.03	8	8.07	7.99	7.92	7.86	7.84	7.85	7.86	7.9	7.86	7.79	7.79	7.79	7.7	7.898	7.78557	7.99937	8.24442	7.94127	7.84189	7.78446
Visible	599	7.29	7.42	7.4	7.4	7.69	7.63	7.6	7.85	7.81	7.86	7.79	7.8	7.65	7.58	7.66	7.73	7.88	7.84	7.79	7.72	7.6695	7.86	7.86	7.83	7.94	8.04	7.99	7.96	8.03	7.95	7.88	7.82	7.79	7.81	7.82	7.86	7.82	7.75	7.75	7.76	7.66	7.859	7.76031	7.97596	8.2174	7.91036	7.81329	7.75728
Visible	600	7.27	7.39	7.38	7.37	7.66	7.6	7.57	7.82	7.78	7.83	7.76	7.77	7.62	7.56	7.63	7.7	7.85	7.81	7.76	7.69	7.641	7.84	7.83	7.8	7.91	8	7.96	7.93	8.01	7.93	7.85	7.79	7.76	7.78	7.79	7.83	7.79	7.72	7.72	7.73	7.64	7.8305	7.7244	7.9517	8.18596	7.88443	7.78534	7.7302
Visible	601	7.24	7.36	7.35	7.34	7.63	7.57	7.54	7.79	7.75	7.8	7.73	7.74	7.6	7.53	7.6	7.68	7.82	7.78	7.73	7.66	7.612	7.83	7.81	7.79	7.89	7.98	7.94	7.92	8	7.91	7.84	7.77	7.74	7.76	7.77	7.81	7.77	7.7	7.7	7.71	7.62	7.813	7.70695	7.93124	8.16885	7.86011	7.77072	7.7113
Visible	602	7.21	7.34	7.32	7.32	7.6	7.54	7.51	7.76	7.73	7.77	7.7	7.71	7.57	7.5	7.57	7.65	7.8	7.75	7.7	7.63	7.584	7.81	7.79	7.77	7.87	7.96	7.93	7.9	7.99	7.9	7.82	7.75	7.72	7.74	7.75	7.79	7.75	7.68	7.68	7.69	7.61	7.795	7.6948	7.91433	8.1516	7.84256	7.7577	7.69479
Visible	603	7.19	7.32	7.3	7.29	7.57	7.52	7.49	7.74	7.7	7.74	7.68	7.69	7.55	7.48	7.55	7.62	7.77	7.73	7.67	7.61	7.5605	7.79	7.78	7.76	7.85	7.93	7.91	7.88	7.97	7.88	7.8	7.73	7.7	7.72	7.73	7.77	7.73	7.67	7.66	7.67	7.6	7.7765	7.67903	7.90005	8.12877	7.83205	7.74012	7.67801
Visible	604	7.18	7.3	7.29	7.28	7.56	7.51	7.47	7.72	7.69	7.73	7.66	7.67	7.53	7.46	7.54	7.61	7.76	7.71	7.66	7.59	7.546	7.78	7.76	7.74	7.82	7.91	7.89	7.86	7.95	7.87	7.79	7.71	7.68	7.69	7.7	7.75	7.71	7.65	7.64	7.66	7.57	7.7565	7.66234	7.88666	8.11656	7.81861	7.72485	7.66604
Visible	605	7.16	7.29	7.27	7.27	7.54	7.49	7.46	7.71	7.67	7.71	7.65	7.66	7.52	7.45	7.52	7.6	7.74	7.7	7.64	7.58	7.5315	7.76	7.74	7.71	7.8	7.89	7.87	7.83	7.93	7.85	7.77	7.69	7.66	7.67	7.68	7.73	7.69	7.63	7.62	7.64	7.55	7.7355	7.65242	7.87653	8.10745	7.80767	7.71312	7.6581
Visible	606	7.15	7.27	7.25	7.25	7.53	7.47	7.44	7.69	7.65	7.69	7.63	7.64	7.5	7.43	7.5	7.58	7.72	7.68	7.62	7.56	7.5125	7.75	7.73	7.7	7.79	7.88	7.86	7.82	7.92	7.83	7.76	7.68	7.64	7.66	7.67	7.72	7.68	7.61	7.61	7.62	7.53	7.723	7.64658	7.86745	8.09539	7.79791	7.70429	7.64988
Visible	607	7.13	7.25	7.24	7.23	7.51	7.45	7.42	7.67	7.63	7.67	7.61	7.62	7.48	7.41	7.48	7.56	7.7	7.66	7.61	7.54	7.4935	7.74	7.72	7.69	7.78	7.86	7.84	7.82	7.91	7.83	7.75	7.67	7.63	7.65	7.66	7.7	7.67	7.6	7.6	7.61	7.52	7.7125	7.63394	7.85382	8.07426	7.78365	7.69589	7.63392
Visible	608	7.11	7.24	7.22	7.22	7.49	7.44	7.4	7.65	7.61	7.66	7.59	7.6	7.47	7.4	7.47	7.54	7.68	7.64	7.59	7.53	7.4775	7.74	7.7	7.68	7.76	7.84	7.82	7.8	7.91	7.81	7.74	7.66	7.61	7.64	7.64	7.68	7.65	7.58	7.58	7.59	7.51	7.697	7.62513	7.8467	8.06828	7.78021	7.69125	7.6278
Visible	609	7.1	7.22	7.21	7.2	7.48	7.42	7.39	7.63	7.6	7.64	7.58	7.59	7.45	7.38	7.45	7.53	7.67	7.62	7.58	7.51	7.4625	7.72	7.68	7.66	7.74	7.82	7.81	7.78	7.89	7.79	7.72	7.64	7.59	7.61	7.62	7.66	7.63	7.57	7.56	7.57	7.49	7.6775	7.62063	7.84355	8.06722	7.77716	7.68663	7.62539
Visible	610	7.08	7.21	7.19	7.19	7.46	7.4	7.37	7.61	7.58	7.62	7.56	7.57	7.44	7.37	7.44	7.51	7.65	7.61	7.56	7.49	7.4455	7.71	7.67	7.65	7.73	7.8	7.8	7.76	7.87	7.78	7.7	7.62	7.57	7.59	7.6	7.65	7.62	7.55	7.54	7.56	7.47	7.662	7.61664	7.83702	8.05367	7.76015	7.67683	7.61511
Visible	611	7.06	7.19	7.17	7.17	7.43	7.39	7.35	7.59	7.56	7.6	7.54	7.55	7.41	7.35	7.42	7.49	7.63	7.59	7.54	7.47	7.425	7.7	7.66	7.63	7.71	7.78	7.78	7.75	7.86	7.77	7.68	7.6	7.55	7.58	7.58	7.63	7.6	7.53	7.53	7.54	7.46	7.646	7.60096	7.81811	8.04436	7.74911	7.66253	7.60309
Visible	612	7.04	7.16	7.15	7.14	7.41	7.36	7.33	7.57	7.53	7.58	7.52	7.53	7.39	7.33	7.4	7.47	7.6	7.57	7.51	7.45	7.402	7.69	7.64	7.61	7.68	7.76	7.76	7.73	7.85	7.75	7.67	7.58	7.53	7.56	7.56	7.61	7.58	7.51	7.51	7.52	7.45	7.6275	7.58596	7.79662	8.03286	7.74142	7.65	7.59179
Visible	613	7.02	7.15	7.13	7.12	7.4	7.34	7.31	7.55	7.51	7.56	7.5	7.51	7.38	7.31	7.38	7.44	7.58	7.54	7.49	7.43	7.3825	7.68	7.62	7.59	7.66	7.74	7.75	7.71	7.84	7.73	7.65	7.56	7.52	7.54	7.54	7.59	7.56	7.49	7.49	7.5	7.43	7.6095	7.5783	7.78112	8.01475	7.73259	7.64167	7.58132
Visible	614	7	7.12	7.1	7.1	7.37	7.31	7.28	7.52	7.49	7.53	7.47	7.48	7.35	7.28	7.35	7.41	7.55	7.51	7.46	7.4	7.354	7.66	7.6	7.58	7.64	7.73	7.73	7.69	7.82	7.72	7.63	7.54	7.49	7.52	7.52	7.57	7.54	7.47	7.47	7.49	7.41	7.591	7.5604	7.77145	7.99824	7.72106	7.62769	7.56637
Visible	615	6.97	7.09	7.07	7.07	7.33	7.28	7.25	7.49	7.45	7.49	7.44	7.45	7.32	7.25	7.32	7.38	7.52	7.48	7.43	7.37	7.3225	7.64	7.58	7.55	7.62	7.7	7.7	7.66	7.8	7.7	7.61	7.52	7.46	7.49	7.49	7.55	7.51	7.44	7.44	7.46	7.38	7.565	7.54281	7.76023	7.9779	7.70269	7.61163	7.54898
Visible	616	6.94	7.06	7.04	7.04	7.3	7.24	7.21	7.45	7.42	7.46	7.4	7.41	7.28	7.22	7.28	7.35	7.48	7.44	7.39	7.33	7.287	7.61	7.54	7.52	7.58	7.66	7.67	7.63	7.77	7.66	7.58	7.5	7.43	7.45	7.46	7.51	7.48	7.41	7.41	7.43	7.35	7.5325	7.52486	7.74206	7.95213	7.67566	7.5924	7.52895
Visible	617	6.9	7.03	7	7	7.26	7.21	7.18	7.42	7.38	7.42	7.36	7.38	7.24	7.18	7.25	7.31	7.44	7.41	7.36	7.29	7.251	7.59	7.51	7.49	7.55	7.63	7.63	7.6	7.75	7.63	7.55	7.46	7.4	7.42	7.43	7.48	7.46	7.38	7.37	7.4	7.32	7.5025	7.4919	7.71269	7.92344	7.63951	7.56295	7.50353
Visible	618	6.86	6.98	6.96	6.96	7.21	7.16	7.13	7.37	7.33	7.38	7.32	7.33	7.2	7.14	7.2	7.27	7.39	7.36	7.31	7.25	7.2055	7.56	7.48	7.46	7.51	7.59	7.6	7.57	7.71	7.6	7.52	7.42	7.36	7.38	7.39	7.44	7.42	7.35	7.34	7.36	7.29	7.4675	7.45934	7.67873	7.89137	7.61187	7.53249	7.47177
Visible	619	6.81	6.93	6.91	6.91	7.16	7.11	7.08	7.32	7.28	7.32	7.27	7.28	7.15	7.09	7.15	7.22	7.34	7.3	7.26	7.2	7.1545	7.53	7.44	7.42	7.47	7.55	7.57	7.52	7.67	7.57	7.47	7.39	7.32	7.34	7.36	7.4	7.38	7.32	7.31	7.33	7.26	7.431	7.42995	7.64676	7.85706	7.58666	7.5008	7.43685
Visible	620	6.76	6.89	6.87	6.87	7.11	7.06	7.03	7.27	7.23	7.27	7.22	7.22	7.1	7.04	7.1	7.16	7.29	7.25	7.21	7.15	7.105	7.5	7.41	7.38	7.43	7.51	7.53	7.48	7.64	7.53	7.44	7.35	7.29	7.3	7.31	7.37	7.34	7.28	7.26	7.29	7.22	7.393	7.40093	7.62249	7.82239	7.54802	7.46409	7.40379
Visible	621	6.71	6.84	6.82	6.82	7.05	7	6.97	7.22	7.18	7.22	7.16	7.17	7.05	6.99	7.05	7.11	7.24	7.2	7.15	7.09	7.052	7.48	7.38	7.35	7.4	7.47	7.49	7.45	7.61	7.49	7.41	7.31	7.25	7.27	7.28	7.32	7.3	7.24	7.23	7.26	7.19	7.359	7.36481	7.59005	7.78706	7.5121	7.42746	7.36685
Visible	622	6.66	6.79	6.76	6.76	7	6.95	6.91	7.16	7.12	7.16	7.1	7.12	6.99	6.93	6.99	7.06	7.18	7.15	7.1	7.04	6.9965	7.45	7.35	7.32	7.35	7.43	7.46	7.41	7.58	7.46	7.38	7.28	7.2	7.23	7.23	7.28	7.27	7.2	7.19	7.22	7.16	7.3225	7.32566	7.55455	7.74953	7.47948	7.39064	7.33207
Visible	623	6.61	6.73	6.71	6.71	6.94	6.88	6.86	7.1	7.06	7.1	7.05	7.05	6.93	6.87	6.93	7	7.12	7.09	7.04	6.98	6.938	7.41	7.3	7.28	7.3	7.38	7.41	7.37	7.54	7.42	7.34	7.23	7.16	7.18	7.19	7.24	7.22	7.15	7.15	7.17	7.11	7.2775	7.28887	7.52302	7.71056	7.44695	7.35359	7.30339
Visible	624	6.56	6.69	6.65	6.66	6.88	6.83	6.8	7.05	7	7.05	6.99	7	6.88	6.82	6.88	6.94	7.07	7.03	6.99	6.93	6.885	7.38	7.27	7.24	7.27	7.34	7.37	7.33	7.51	7.39	7.3	7.2	7.12	7.14	7.15	7.21	7.19	7.12	7.11	7.14	7.08	7.243	7.25483	7.49205	7.68315	7.40777	7.32282	7.2661
Visible	625	6.51	6.64	6.6	6.61	6.83	6.77	6.75	6.99	6.95	7	6.94	6.95	6.83	6.77	6.83	6.89	7.01	6.98	6.93	6.87	6.8325	7.35	7.24	7.21	7.23	7.3	7.34	7.3	7.48	7.36	7.27	7.16	7.08	7.11	7.11	7.17	7.15	7.09	7.07	7.11	7.05	7.209	7.21875	7.46231	7.64995	7.3677	7.28886	7.22821
Visible	626	6.46	6.59	6.56	6.56	6.77	6.72	6.7	6.94	6.9	6.94	6.89	6.89	6.78	6.72	6.78	6.84	6.96	6.92	6.88	6.82	6.781	7.32	7.2	7.17	7.19	7.25	7.3	7.27	7.44	7.32	7.22	7.12	7.05	7.07	7.08	7.13	7.11	7.05	7.03	7.07	7.01	7.17	7.17903	7.43103	7.60481	7.3301	7.24913	7.19394
Visible	627	6.42	6.55	6.51	6.52	6.73	6.68	6.65	6.89	6.86	6.9	6.84	6.85	6.73	6.67	6.74	6.79	6.92	6.88	6.84	6.78	6.7375	7.28	7.16	7.13	7.15	7.21	7.26	7.22	7.4	7.28	7.19	7.08	7	7.02	7.04	7.08	7.07	7.01	6.99	7.02	6.97	7.128	7.14013	7.38617	7.56376	7.29312	7.21514	7.15893
Visible	628	6.37	6.51	6.47	6.47	6.68	6.63	6.61	6.85	6.81	6.85	6.8	6.8	6.69	6.62	6.69	6.75	6.87	6.84	6.79	6.73	6.6915	7.24	7.12	7.1	7.11	7.17	7.23	7.18	7.37	7.25	7.16	7.05	6.96	6.98	7	7.04	7.04	6.97	6.96	6.99	6.94	7.093	7.1045	7.35024	7.53049	7.26018	7.18531	7.12664
Visible	629	6.33	6.47	6.43	6.43	6.64	6.58	6.57	6.81	6.77	6.8	6.75	6.75	6.64	6.58	6.64	6.7	6.83	6.79	6.75	6.69	6.6475	7.21	7.09	7.07	7.08	7.14	7.2	7.15	7.35	7.22	7.12	7.02	6.93	6.96	6.96	7.01	7.01	6.94	6.93	6.97	6.91	7.0635	7.07355	7.32687	7.50258	7.23206	7.1575	7.0985
Visible	630	6.29	6.43	6.39	6.39	6.6	6.55	6.53	6.77	6.73	6.76	6.71	6.72	6.6	6.55	6.6	6.66	6.79	6.75	6.71	6.65	6.609	7.2	7.06	7.04	7.04	7.1	7.16	7.12	7.32	7.19	7.09	6.98	6.89	6.92	6.93	6.98	6.97	6.91	6.9	6.93	6.88	7.0305	7.04742	7.30664	7.47186	7.20742	7.12815	7.07447
Visible	631	6.26	6.4	6.36	6.36	6.56	6.51	6.49	6.74	6.69	6.73	6.67	6.68	6.56	6.51	6.57	6.63	6.76	6.72	6.68	6.62	6.575	7.18	7.04	7.02	7.01	7.07	7.14	7.09	7.3	7.17	7.08	6.96	6.87	6.89	6.9	6.96	6.95	6.89	6.87	6.91	6.87	7.0085	7.02769	7.28569	7.44394	7.18437	7.10942	7.05097
Visible	632	6.23	6.37	6.33	6.33	6.53	6.48	6.46	6.71	6.66	6.7	6.64	6.65	6.53	6.48	6.54	6.6	6.73	6.69	6.65	6.59	6.545	7.16	7.03	7	6.99	7.06	7.13	7.07	7.29	7.16	7.07	6.95	6.84	6.88	6.88	6.94	6.94	6.87	6.86	6.9	6.86	6.994	7.01094	7.26592	7.42203	7.16442	7.09708	7.03219
Visible	633	6.21	6.34	6.3	6.31	6.5	6.45	6.44	6.68	6.64	6.67	6.61	6.62	6.51	6.46	6.51	6.57	6.7	6.67	6.62	6.56	6.5185	7.15	7.02	6.98	6.98	7.04	7.1	7.05	7.28	7.14	7.05	6.94	6.83	6.86	6.86	6.92	6.92	6.85	6.84	6.88	6.83	6.976	6.99368	7.25051	7.40777	7.14954	7.08321	7.02268
Visible	634	6.18	6.32	6.28	6.29	6.48	6.43	6.42	6.66	6.61	6.65	6.59	6.6	6.49	6.43	6.49	6.55	6.68	6.64	6.6	6.54	6.4965	7.14	7.01	6.97	6.96	7.02	7.09	7.05	7.27	7.13	7.04	6.92	6.82	6.84	6.85	6.91	6.91	6.84	6.83	6.87	6.82	6.9645	6.98292	7.23457	7.39485	7.13578	7.06922	7.01186
Visible	635	6.16	6.3	6.26	6.26	6.46	6.41	6.4	6.63	6.59	6.62	6.57	6.58	6.47	6.41	6.47	6.53	6.66	6.62	6.58	6.52	6.475	7.14	7	6.96	6.95	7.01	7.09	7.05	7.26	7.12	7.03	6.91	6.81	6.83	6.84	6.9	6.9	6.83	6.82	6.86	6.82	6.9565	6.97347	7.224	7.38421	7.1254	7.05897	7.00134
Visible	636	6.15	6.29	6.24	6.25	6.44	6.39	6.38	6.62	6.58	6.6	6.55	6.56	6.45	6.4	6.45	6.51	6.64	6.61	6.56	6.5	6.4585	7.13	6.99	6.96	6.94	7	7.08	7.04	7.25	7.12	7.02	6.9	6.8	6.82	6.83	6.89	6.89	6.82	6.81	6.86	6.8	6.9475	6.96347	7.22124	7.37674	7.12023	7.05502	6.99428
Visible	637	6.14	6.28	6.24	6.24	6.43	6.38	6.37	6.61	6.57	6.59	6.54	6.55	6.44	6.39	6.44	6.5	6.63	6.6	6.56	6.5	6.45	7.14	6.99	6.96	6.93	7	7.08	7.03	7.26	7.12	7.02	6.9	6.8	6.82	6.84	6.89	6.89	6.82	6.81	6.85	6.81	6.948	6.96443	7.21524	7.37031	7.11905	7.0563	6.99459
Visible	638	6.14	6.27	6.23	6.24	6.42	6.38	6.36	6.6	6.56	6.59	6.54	6.55	6.43	6.38	6.43	6.5	6.63	6.59	6.55	6.49	6.444	7.14	6.99	6.96	6.93	7	7.08	7.03	7.26	7.13	7.02	6.9	6.79	6.82	6.83	6.89	6.89	6.83	6.81	6.85	6.81	6.948	6.96874	7.2172	7.36972	7.12235	7.05866	6.99662
Visible	639	6.13	6.27	6.23	6.23	6.42	6.37	6.36	6.6	6.56	6.58	6.53	6.54	6.43	6.38	6.43	6.49	6.63	6.59	6.55	6.48	6.44	7.14	6.98	6.96	6.93	6.99	7.08	7.03	7.26	7.12	7.02	6.9	6.79	6.82	6.82	6.89	6.88	6.82	6.81	6.86	6.81	6.9455	6.9714	7.2262	7.37375	7.12743	7.06014	6.99884
Visible	640	6.13	6.27	6.22	6.23	6.41	6.37	6.35	6.59	6.55	6.58	6.53	6.53	6.42	6.37	6.42	6.48	6.62	6.58	6.54	6.48	6.4335	7.14	6.98	6.96	6.93	6.99	7.07	7.02	7.26	7.12	7.02	6.9	6.78	6.81	6.82	6.89	6.87	6.81	6.8	6.86	6.8	6.9415	6.96956	7.22722	7.37422	7.12761	7.06156	7.00527
Visible	641	6.12	6.27	6.22	6.23	6.41	6.36	6.35	6.59	6.55	6.58	6.52	6.53	6.42	6.37	6.42	6.48	6.62	6.58	6.54	6.48	6.432	7.13	6.98	6.95	6.92	6.98	7.07	7.02	7.26	7.11	7.02	6.89	6.77	6.8	6.81	6.88	6.87	6.81	6.8	6.85	6.81	6.9365	6.96438	7.21921	7.36762	7.1198	7.05351	6.99952
Visible	642	6.12	6.26	6.22	6.22	6.41	6.36	6.35	6.59	6.55	6.57	6.52	6.53	6.42	6.36	6.42	6.48	6.61	6.58	6.54	6.47	6.429	7.13	6.97	6.94	6.92	6.98	7.06	7.01	7.26	7.11	7.02	6.89	6.77	6.8	6.8	6.87	6.88	6.81	6.8	6.83	6.8	6.9325	6.95767	7.2081	7.35751	7.10961	7.04305	6.98721
Visible	643	6.11	6.25	6.2	6.21	6.39	6.34	6.33	6.57	6.53	6.56	6.51	6.51	6.4	6.35	6.41	6.47	6.6	6.56	6.52	6.46	6.414	7.13	6.97	6.94	6.91	6.97	7.06	7.01	7.25	7.1	7.01	6.88	6.76	6.79	6.81	6.86	6.87	6.8	6.79	6.83	6.79	6.9265	6.95133	7.2031	7.3508	7.10609	7.04318	6.98291
Visible	644	6.1	6.23	6.19	6.2	6.37	6.33	6.32	6.56	6.52	6.55	6.49	6.5	6.39	6.34	6.39	6.45	6.58	6.55	6.5	6.45	6.4005	7.12	6.95	6.92	6.9	6.95	7.05	7	7.24	7.1	6.99	6.87	6.74	6.77	6.79	6.86	6.85	6.78	6.77	6.81	6.78	6.912	6.93956	7.19621	7.34338	7.09843	7.03362	6.97472
Visible	645	6.08	6.22	6.17	6.18	6.36	6.31	6.3	6.54	6.5	6.52	6.47	6.48	6.37	6.32	6.37	6.43	6.56	6.53	6.49	6.43	6.3815	7.1	6.93	6.9	6.87	6.93	7.03	6.97	7.23	7.08	6.97	6.85	6.72	6.75	6.76	6.84	6.83	6.76	6.75	6.79	6.76	6.891	6.925	7.18111	7.32584	7.08128	7.01554	6.95826
Visible	646	6.05	6.19	6.15	6.15	6.32	6.28	6.27	6.51	6.47	6.49	6.44	6.45	6.34	6.29	6.34	6.4	6.53	6.5	6.46	6.39	6.351	7.08	6.91	6.88	6.84	6.9	7	6.94	7.19	7.05	6.95	6.82	6.7	6.72	6.73	6.8	6.81	6.73	6.71	6.77	6.73	6.863	6.90717	7.15378	7.2927	7.05195	6.9922	6.93121
Visible	647	6.01	6.15	6.1	6.11	6.28	6.24	6.23	6.47	6.42	6.45	6.4	6.41	6.3	6.25	6.3	6.36	6.49	6.46	6.42	6.36	6.3105	7.05	6.88	6.85	6.8	6.86	6.97	6.91	7.17	7.02	6.92	6.79	6.66	6.69	6.7	6.77	6.77	6.71	6.69	6.74	6.7	6.8325	6.86482	7.11697	7.25823	7.01265	6.95794	6.89253
Visible	648	5.96	6.11	6.06	6.07	6.23	6.19	6.18	6.42	6.38	6.41	6.36	6.36	6.25	6.2	6.26	6.31	6.44	6.41	6.37	6.31	6.264	7.02	6.85	6.81	6.76	6.82	6.93	6.88	7.14	6.99	6.89	6.75	6.61	6.64	6.66	6.73	6.73	6.67	6.65	6.71	6.66	6.795	6.81861	7.07779	7.21846	6.97078	6.91341	6.85203
Visible	649	5.92	6.06	6.01	6.02	6.18	6.14	6.13	6.37	6.33	6.36	6.31	6.31	6.21	6.15	6.21	6.27	6.4	6.36	6.32	6.26	6.216	6.98	6.8	6.77	6.71	6.76	6.88	6.82	7.1	6.94	6.84	6.7	6.56	6.59	6.61	6.68	6.68	6.61	6.6	6.66	6.62	6.7455	6.77534	7.03754	7.16937	6.92712	6.86055	6.81082
Visible	650	5.86	6.01	5.96	5.96	6.12	6.08	6.07	6.31	6.27	6.3	6.24	6.25	6.15	6.1	6.15	6.21	6.33	6.3	6.26	6.2	6.1565	6.93	6.74	6.72	6.66	6.71	6.83	6.77	7.06	6.89	6.79	6.65	6.51	6.54	6.55	6.62	6.63	6.56	6.54	6.61	6.58	6.6945	6.71273	6.98729	7.10617	6.86978	6.80291	6.75289
Visible	651	5.8	5.95	5.89	5.9	6.06	6.01	6.01	6.25	6.2	6.23	6.18	6.18	6.08	6.03	6.08	6.14	6.26	6.23	6.19	6.14	6.0905	6.89	6.69	6.66	6.59	6.65	6.77	6.72	7.01	6.84	6.74	6.59	6.45	6.48	6.49	6.56	6.58	6.5	6.49	6.55	6.53	6.639	6.65318	6.92826	7.04503	6.80777	6.74522	6.69079
Visible	652	5.73	5.88	5.82	5.83	5.99	5.94	5.93	6.18	6.13	6.16	6.11	6.11	6.01	5.96	6.01	6.07	6.19	6.16	6.12	6.06	6.0195	6.84	6.63	6.6	6.52	6.58	6.71	6.66	6.95	6.78	6.68	6.53	6.38	6.41	6.43	6.5	6.52	6.45	6.43	6.49	6.47	6.578	6.59659	6.86636	6.98581	6.7449	6.68675	6.62967
Visible	653	5.65	5.8	5.75	5.76	5.9	5.86	5.86	6.1	6.05	6.08	6.03	6.03	5.93	5.88	5.93	5.99	6.11	6.08	6.04	5.98	5.9405	6.78	6.57	6.54	6.46	6.51	6.65	6.59	6.89	6.73	6.62	6.47	6.32	6.35	6.36	6.44	6.45	6.39	6.36	6.42	6.4	6.515	6.5284	6.81157	6.91707	6.68216	6.62254	6.5707
Visible	654	5.58	5.73	5.67	5.68	5.83	5.78	5.78	6.02	5.97	6	5.95	5.95	5.85	5.8	5.86	5.91	6.03	6	5.96	5.91	5.863	6.72	6.51	6.48	6.39	6.44	6.59	6.52	6.84	6.67	6.56	6.4	6.25	6.28	6.29	6.37	6.38	6.32	6.29	6.36	6.34	6.45	6.45566	6.75212	6.84036	6.61311	6.55388	6.50158
Visible	655	5.51	5.67	5.6	5.61	5.75	5.71	5.7	5.95	5.9	5.93	5.88	5.88	5.78	5.73	5.78	5.84	5.96	5.92	5.89	5.83	5.791	6.68	6.45	6.42	6.33	6.36	6.52	6.46	6.79	6.61	6.5	6.34	6.18	6.21	6.22	6.31	6.32	6.26	6.23	6.3	6.28	6.3885	6.38704	6.68793	6.76599	6.54177	6.48575	6.43046
Visible	656	5.44	5.59	5.53	5.54	5.67	5.63	5.63	5.87	5.83	5.85	5.8	5.8	5.7	5.65	5.7	5.76	5.88	5.84	5.81	5.76	5.714	6.63	6.4	6.36	6.26	6.3	6.46	6.4	6.74	6.55	6.44	6.28	6.12	6.15	6.16	6.24	6.26	6.19	6.18	6.24	6.22	6.329	6.32866	6.62242	6.70356	6.47442	6.42272	6.36887
Visible	657	5.36	5.52	5.45	5.47	5.59	5.55	5.55	5.79	5.74	5.77	5.72	5.72	5.62	5.58	5.63	5.68	5.8	5.77	5.73	5.68	5.636	6.58	6.33	6.31	6.2	6.24	6.4	6.34	6.68	6.5	6.39	6.23	6.06	6.09	6.1	6.18	6.2	6.13	6.12	6.18	6.17	6.2715	6.26338	6.5576	6.63708	6.4097	6.35748	6.30727
Visible	658	5.29	5.45	5.38	5.4	5.52	5.47	5.48	5.72	5.67	5.7	5.65	5.64	5.55	5.5	5.56	5.61	5.72	5.69	5.65	5.6	5.5625	6.53	6.27	6.25	6.13	6.18	6.35	6.28	6.62	6.44	6.33	6.17	5.99	6.02	6.04	6.12	6.14	6.07	6.05	6.12	6.12	6.211	6.20354	6.50619	6.57783	6.35582	6.30009	6.25326
Visible	659	5.23	5.39	5.32	5.34	5.45	5.4	5.41	5.66	5.6	5.63	5.58	5.58	5.48	5.44	5.49	5.54	5.66	5.62	5.58	5.54	5.497	6.47	6.22	6.19	6.07	6.11	6.29	6.22	6.57	6.38	6.27	6.1	5.93	5.96	5.97	6.06	6.08	6.01	6	6.06	6.07	6.1515	6.15707	6.471	6.53094	6.31308	6.25572	6.21007
Visible	660	5.17	5.33	5.26	5.28	5.39	5.34	5.35	5.59	5.54	5.57	5.52	5.51	5.42	5.38	5.43	5.48	5.59	5.56	5.52	5.48	5.4355	6.45	6.19	6.15	6.03	6.07	6.25	6.18	6.54	6.35	6.24	6.06	5.89	5.92	5.94	6.02	6.04	5.98	5.95	6.02	6.03	6.115	6.11208	6.42525	6.47565	6.25588	6.21159	6.16489
Visible	661	5.12	5.28	5.21	5.23	5.34	5.29	5.29	5.54	5.49	5.52	5.47	5.46	5.37	5.33	5.37	5.43	5.54	5.51	5.47	5.42	5.384	6.42	6.16	6.12	5.99	6.03	6.22	6.15	6.51	6.32	6.21	6.03	5.85	5.88	5.9	5.99	6.01	5.94	5.91	5.99	5.99	6.081	6.06992	6.38522	6.4327	6.21007	6.17254	6.12117
Visible	662	5.09	5.25	5.17	5.19	5.29	5.25	5.25	5.5	5.44	5.48	5.43	5.42	5.32	5.28	5.33	5.38	5.5	5.47	5.43	5.38	5.3425	6.39	6.12	6.09	5.95	5.99	6.18	6.12	6.48	6.29	6.17	6	5.82	5.85	5.86	5.95	5.98	5.91	5.88	5.96	5.96	6.0475	6.03443	6.35563	6.40518	6.1822	6.14125	6.08521
Visible	663	5.05	5.21	5.14	5.15	5.25	5.21	5.22	5.46	5.41	5.44	5.39	5.38	5.28	5.25	5.29	5.35	5.46	5.43	5.39	5.35	5.3055	6.36	6.09	6.05	5.92	5.95	6.15	6.08	6.45	6.25	6.13	5.96	5.78	5.81	5.83	5.91	5.94	5.88	5.85	5.93	5.92	6.012	6.0134	6.3301	6.3784	6.15992	6.11939	6.06851
Visible	664	5.01	5.18	5.1	5.12	5.22	5.17	5.18	5.42	5.37	5.4	5.35	5.34	5.25	5.21	5.26	5.31	5.42	5.39	5.35	5.31	5.268	6.33	6.06	6.03	5.89	5.93	6.12	6.05	6.42	6.22	6.11	5.94	5.75	5.78	5.8	5.88	5.91	5.85	5.82	5.9	5.9	5.9845	5.99036	6.30418	6.34735	6.1342	6.08857	6.0381
Visible	665	4.98	5.14	5.07	5.08	5.18	5.13	5.14	5.39	5.33	5.36	5.31	5.3	5.21	5.17	5.22	5.27	5.38	5.35	5.31	5.27	5.2295	6.32	6.04	6.01	5.87	5.9	6.1	6.03	6.4	6.2	6.08	5.91	5.73	5.75	5.77	5.86	5.89	5.82	5.79	5.88	5.88	5.9615	5.96227	6.27872	6.31841	6.10425	6.05435	6.00193
Visible	666	4.94	5.11	5.03	5.04	5.14	5.09	5.1	5.35	5.29	5.32	5.27	5.26	5.18	5.13	5.18	5.23	5.34	5.31	5.28	5.23	5.191	6.3	6.03	5.98	5.84	5.88	6.08	6	6.38	6.18	6.06	5.89	5.7	5.74	5.75	5.83	5.86	5.8	5.77	5.85	5.86	5.939	5.93191	6.25672	6.30176	6.07386	6.03176	5.98359
Visible	667	4.9	5.07	4.98	5	5.09	5.04	5.05	5.3	5.25	5.27	5.22	5.21	5.13	5.09	5.13	5.18	5.29	5.26	5.23	5.18	5.1435	6.27	5.98	5.94	5.8	5.83	6.03	5.96	6.34	6.14	6.02	5.84	5.66	5.69	5.71	5.79	5.82	5.76	5.73	5.81	5.82	5.897	5.89666	6.2252	6.26664	6.04066	6.00068	5.95628
Visible	668	4.85	5.01	4.93	4.95	5.03	4.99	5	5.24	5.19	5.21	5.16	5.15	5.07	5.03	5.08	5.13	5.24	5.2	5.17	5.12	5.0875	6.22	5.93	5.9	5.74	5.78	5.98	5.91	6.3	6.09	5.98	5.8	5.6	5.63	5.66	5.74	5.77	5.71	5.68	5.76	5.77	5.8475	5.85845	6.18843	6.21786	6.0037	5.96353	5.91985
Visible	669	4.79	4.96	4.88	4.89	4.97	4.93	4.94	5.19	5.13	5.15	5.11	5.09	5.01	4.97	5.02	5.07	5.18	5.15	5.11	5.07	5.0305	6.19	5.89	5.87	5.71	5.74	5.94	5.87	6.26	6.06	5.94	5.76	5.56	5.59	5.62	5.7	5.73	5.67	5.64	5.72	5.74	5.81	5.81859	6.15032	6.16595	5.96171	5.92415	5.87802
Visible	670	4.73	4.9	4.82	4.84	4.91	4.87	4.88	5.13	5.07	5.09	5.04	5.03	4.95	4.91	4.95	5.01	5.12	5.08	5.05	5.01	4.9695	6.15	5.85	5.82	5.66	5.68	5.9	5.83	6.22	6.01	5.9	5.72	5.52	5.55	5.57	5.66	5.69	5.62	5.6	5.68	5.7	5.7665	5.77191	6.0982	6.11283	5.90912	5.87419	5.82801
Visible	671	4.67	4.84	4.76	4.77	4.85	4.8	4.82	5.06	5.01	5.03	4.98	4.97	4.88	4.85	4.89	4.94	5.05	5.02	4.98	4.94	4.9055	6.11	5.8	5.77	5.61	5.63	5.85	5.78	6.17	5.97	5.85	5.67	5.47	5.51	5.52	5.6	5.64	5.58	5.55	5.64	5.65	5.7185	5.72198	6.04724	6.05931	5.85422	5.82216	5.77535
Visible	672	4.61	4.78	4.69	4.71	4.77	4.73	4.75	4.99	4.94	4.96	4.91	4.9	4.81	4.78	4.82	4.87	4.97	4.95	4.91	4.87	4.836	6.07	5.75	5.73	5.56	5.58	5.8	5.73	6.13	5.93	5.8	5.62	5.42	5.45	5.47	5.55	5.59	5.53	5.5	5.59	5.61	5.6705	5.66936	6.00096	6.00503	5.80027	5.77026	5.72178
Visible	673	4.54	4.71	4.62	4.64	4.7	4.66	4.67	4.92	4.87	4.89	4.84	4.82	4.74	4.7	4.75	4.8	4.9	4.87	4.84	4.8	4.764	6.02	5.71	5.68	5.5	5.53	5.75	5.68	6.08	5.87	5.74	5.57	5.36	5.4	5.41	5.49	5.53	5.48	5.45	5.53	5.56	5.617	5.61049	5.94553	5.95009	5.74486	5.71212	5.66442
Visible	674	4.47	4.65	4.56	4.58	4.63	4.58	4.6	4.85	4.79	4.82	4.77	4.75	4.67	4.63	4.68	4.73	4.83	4.8	4.77	4.73	4.6945	5.98	5.66	5.62	5.45	5.47	5.7	5.62	6.03	5.82	5.7	5.51	5.31	5.34	5.36	5.44	5.48	5.43	5.4	5.48	5.51	5.5655	5.55416	5.89455	5.89156	5.6895	5.65407	5.6095
Visible	675	4.41	4.59	4.49	4.52	4.57	4.52	4.54	4.79	4.72	4.75	4.7	4.68	4.6	4.57	4.61	4.66	4.76	4.73	4.7	4.66	4.6285	5.95	5.61	5.57	5.4	5.41	5.65	5.57	5.99	5.77	5.65	5.46	5.26	5.29	5.31	5.39	5.44	5.38	5.35	5.44	5.47	5.518	5.50488	5.8506	5.83563	5.63643	5.60153	5.56043
Visible	676	4.37	4.54	4.44	4.46	4.51	4.46	4.48	4.73	4.67	4.69	4.64	4.62	4.55	4.51	4.56	4.61	4.7	4.68	4.64	4.61	4.5735	5.91	5.58	5.54	5.35	5.37	5.61	5.53	5.95	5.74	5.62	5.42	5.21	5.25	5.26	5.34	5.4	5.34	5.3	5.39	5.43	5.477	5.46431	5.81028	5.79337	5.58838	5.55936	5.51869
Visible	677	4.32	4.49	4.39	4.42	4.46	4.41	4.43	4.68	4.62	4.64	4.59	4.57	4.49	4.46	4.5	4.55	4.65	4.62	4.59	4.55	4.5215	5.88	5.54	5.51	5.31	5.34	5.57	5.49	5.92	5.7	5.58	5.39	5.17	5.21	5.22	5.31	5.36	5.3	5.27	5.36	5.39	5.441	5.41929	5.76904	5.74564	5.5487	5.51646	5.47604
Visible	678	4.27	4.45	4.35	4.37	4.41	4.36	4.38	4.64	4.57	4.59	4.54	4.52	4.45	4.41	4.45	4.51	4.6	4.57	4.54	4.5	4.474	5.85	5.5	5.48	5.28	5.3	5.54	5.46	5.88	5.67	5.55	5.36	5.14	5.17	5.2	5.28	5.33	5.27	5.24	5.33	5.37	5.41	5.37885	5.73017	5.69943	5.51132	5.4756	5.43717
Visible	679	4.25	4.42	4.32	4.34	4.38	4.33	4.35	4.6	4.54	4.56	4.51	4.49	4.41	4.38	4.42	4.47	4.57	4.54	4.51	4.47	4.443	5.83	5.47	5.45	5.25	5.27	5.51	5.43	5.86	5.64	5.52	5.33	5.11	5.14	5.17	5.25	5.3	5.24	5.2	5.3	5.33	5.38	5.35366	5.6984	5.66519	5.47107	5.44247	5.40724
Visible	680	4.22	4.4	4.29	4.32	4.35	4.3	4.33	4.57	4.51	4.53	4.48	4.46	4.39	4.35	4.4	4.44	4.54	4.51	4.48	4.44	4.4155	5.8	5.45	5.42	5.22	5.23	5.48	5.41	5.83	5.62	5.49	5.3	5.08	5.12	5.13	5.22	5.27	5.21	5.17	5.28	5.31	5.352	5.33146	5.67475	5.6345	5.44184	5.41949	5.37402
Visible	681	4.2	4.38	4.27	4.29	4.33	4.27	4.3	4.55	4.48	4.5	4.46	4.43	4.36	4.33	4.37	4.42	4.51	4.48	4.45	4.41	4.3895	5.79	5.44	5.4	5.2	5.21	5.47	5.39	5.81	5.6	5.48	5.28	5.07	5.1	5.11	5.2	5.25	5.19	5.16	5.26	5.29	5.335	5.3129	5.65542	5.61383	5.42248	5.40047	5.35153
Visible	682	4.18	4.35	4.25	4.28	4.31	4.26	4.28	4.53	4.46	4.48	4.44	4.41	4.34	4.3	4.35	4.39	4.48	4.46	4.42	4.39	4.368	5.79	5.43	5.4	5.19	5.21	5.46	5.37	5.81	5.59	5.47	5.27	5.06	5.09	5.11	5.19	5.24	5.19	5.16	5.24	5.28	5.3275	5.30032	5.63965	5.60542	5.41112	5.3839	5.34589
Visible	683	4.17	4.34	4.25	4.27	4.29	4.24	4.26	4.51	4.45	4.47	4.42	4.4	4.32	4.29	4.33	4.38	4.47	4.45	4.41	4.37	4.3545	5.78	5.42	5.39	5.19	5.2	5.45	5.36	5.8	5.59	5.46	5.26	5.04	5.08	5.1	5.18	5.24	5.18	5.15	5.24	5.28	5.3195	5.29718	5.63391	5.60012	5.40727	5.38069	5.34144
Visible	684	4.17	4.34	4.25	4.26	4.29	4.24	4.26	4.51	4.45	4.46	4.42	4.39	4.32	4.29	4.33	4.37	4.47	4.44	4.41	4.37	4.352	5.78	5.42	5.4	5.19	5.2	5.45	5.37	5.81	5.59	5.47	5.27	5.05	5.08	5.1	5.19	5.24	5.18	5.15	5.24	5.29	5.3235	5.30466	5.64044	5.59782	5.4101	5.38435	5.34394
Visible	685	4.18	4.35	4.25	4.27	4.3	4.24	4.27	4.52	4.45	4.46	4.42	4.4	4.32	4.29	4.33	4.38	4.47	4.44	4.41	4.37	4.356	5.8	5.44	5.4	5.2	5.21	5.46	5.38	5.83	5.6	5.48	5.28	5.06	5.1	5.11	5.19	5.25	5.19	5.16	5.26	5.3	5.335	5.31904	5.65115	5.60037	5.41667	5.39076	5.35285
Visible	686	4.19	4.36	4.26	4.28	4.31	4.25	4.28	4.52	4.46	4.47	4.42	4.4	4.33	4.3	4.33	4.38	4.48	4.45	4.42	4.38	4.3635	5.8	5.45	5.41	5.2	5.22	5.47	5.38	5.83	5.6	5.48	5.29	5.06	5.09	5.12	5.19	5.25	5.2	5.16	5.25	5.3	5.3375	5.33173	5.64728	5.61207	5.42165	5.39689	5.36271
Visible	687	4.21	4.37	4.27	4.29	4.32	4.27	4.29	4.53	4.47	4.48	4.43	4.41	4.34	4.3	4.34	4.39	4.49	4.46	4.43	4.39	4.374	5.82	5.46	5.43	5.22	5.23	5.48	5.4	5.84	5.62	5.49	5.3	5.08	5.11	5.13	5.21	5.27	5.21	5.18	5.27	5.31	5.353	5.34626	5.65734	5.62219	5.43774	5.40998	5.37376
Visible	688	4.23	4.39	4.3	4.31	4.34	4.29	4.31	4.55	4.49	4.5	4.45	4.43	4.35	4.32	4.36	4.41	4.51	4.48	4.44	4.41	4.3935	5.84	5.48	5.45	5.24	5.25	5.51	5.43	5.86	5.64	5.52	5.33	5.11	5.14	5.15	5.24	5.29	5.23	5.2	5.3	5.33	5.377	5.37257	5.68329	5.64048	5.46781	5.43447	5.3935
Visible	689	4.27	4.43	4.33	4.35	4.38	4.33	4.35	4.58	4.52	4.53	4.49	4.47	4.39	4.36	4.39	4.44	4.54	4.51	4.48	4.44	4.429	5.86	5.5	5.47	5.27	5.28	5.53	5.45	5.88	5.66	5.54	5.34	5.13	5.16	5.18	5.26	5.31	5.26	5.22	5.32	5.36	5.399	5.41944	5.71757	5.68001	5.50976	5.47228	5.43006
Visible	690	4.31	4.46	4.37	4.38	4.42	4.37	4.38	4.62	4.56	4.56	4.52	4.5	4.43	4.39	4.43	4.47	4.57	4.55	4.52	4.47	4.464	5.89	5.53	5.5	5.29	5.31	5.56	5.48	5.9	5.69	5.57	5.37	5.15	5.19	5.21	5.28	5.34	5.28	5.25	5.35	5.39	5.4265	5.46079	5.75171	5.71555	5.54878	5.51082	5.46943
Visible	691	4.36	4.5	4.42	4.43	4.46	4.41	4.43	4.66	4.6	4.61	4.56	4.55	4.47	4.43	4.47	4.51	4.62	4.59	4.56	4.51	4.5075	5.94	5.57	5.54	5.34	5.35	5.6	5.52	5.94	5.73	5.61	5.42	5.2	5.23	5.25	5.31	5.38	5.32	5.3	5.4	5.43	5.469	5.51334	5.79696	5.76134	5.59934	5.56155	5.52212
Visible	692	4.42	4.56	4.48	4.49	4.52	4.48	4.49	4.72	4.66	4.66	4.62	4.6	4.52	4.49	4.52	4.57	4.68	4.65	4.62	4.57	4.566	5.98	5.63	5.6	5.4	5.41	5.65	5.57	5.99	5.78	5.66	5.47	5.25	5.29	5.3	5.38	5.44	5.38	5.35	5.45	5.48	5.523	5.58996	5.86069	5.83079	5.67166	5.63297	5.59548
Visible	693	4.5	4.64	4.56	4.57	4.61	4.56	4.57	4.8	4.75	4.74	4.7	4.69	4.61	4.57	4.61	4.66	4.76	4.73	4.7	4.65	4.649	6.04	5.69	5.66	5.46	5.48	5.71	5.63	6.06	5.84	5.72	5.53	5.31	5.35	5.37	5.44	5.5	5.44	5.41	5.5	5.54	5.584	5.67357	5.92838	5.92038	5.74933	5.71436	5.67696
Visible	694	4.6	4.73	4.66	4.66	4.7	4.66	4.67	4.89	4.84	4.83	4.79	4.78	4.7	4.67	4.7	4.75	4.86	4.83	4.8	4.75	4.7435	6.11	5.77	5.73	5.54	5.56	5.79	5.71	6.13	5.91	5.8	5.61	5.39	5.43	5.45	5.52	5.58	5.52	5.49	5.57	5.61	5.661	5.78004	6.01886	6.02221	5.85283	5.8154	5.77859
Visible	695	4.7	4.83	4.76	4.76	4.81	4.77	4.77	4.99	4.95	4.94	4.89	4.89	4.8	4.77	4.8	4.85	4.97	4.93	4.9	4.85	4.8465	6.2	5.87	5.83	5.65	5.66	5.89	5.81	6.22	6.01	5.89	5.7	5.5	5.53	5.55	5.61	5.68	5.62	5.59	5.67	5.71	5.7595	5.91394	6.13596	6.13846	5.98749	5.94064	5.90507
Visible	696	4.85	4.97	4.9	4.91	4.96	4.92	4.92	5.13	5.09	5.08	5.04	5.03	4.95	4.91	4.94	4.99	5.11	5.08	5.05	4.99	4.991	6.31	5.99	5.95	5.78	5.79	6.01	5.93	6.33	6.12	6	5.83	5.63	5.66	5.68	5.74	5.79	5.74	5.71	5.79	5.82	5.88	6.06577	6.26292	6.28508	6.13952	6.08888	6.05241
Visible	697	5.04	5.15	5.09	5.09	5.15	5.11	5.11	5.31	5.28	5.27	5.22	5.22	5.13	5.09	5.13	5.18	5.31	5.27	5.24	5.18	5.1785	6.45	6.13	6.1	5.94	5.96	6.16	6.09	6.46	6.27	6.15	5.98	5.79	5.82	5.84	5.89	5.94	5.89	5.86	5.94	5.96	6.031	6.24906	6.43372	6.47689	6.32387	6.2697	6.23269
Visible	698	5.26	5.36	5.31	5.3	5.38	5.34	5.33	5.53	5.5	5.49	5.44	5.45	5.35	5.31	5.35	5.4	5.54	5.5	5.47	5.4	5.4005	6.62	6.32	6.29	6.13	6.15	6.35	6.28	6.63	6.45	6.32	6.16	5.98	6.01	6.03	6.08	6.13	6.08	6.04	6.13	6.14	6.216	6.46868	6.64415	6.70736	6.54475	6.48686	6.44859
Visible	699	5.48	5.58	5.54	5.53	5.62	5.59	5.58	5.77	5.74	5.73	5.68	5.7	5.6	5.55	5.59	5.64	5.78	5.75	5.71	5.65	5.6405	6.8	6.52	6.49	6.35	6.38	6.55	6.49	6.83	6.65	6.53	6.37	6.2	6.23	6.24	6.3	6.34	6.29	6.26	6.33	6.34	6.4245	6.71883	6.86423	6.951	6.79473	6.73416	6.69165
NIR	700	5.74	5.84	5.8	5.79	5.89	5.88	5.85	6.04	6.02	5.99	5.95	5.97	5.87	5.83	5.86	5.92	6.06	6.03	5.99	5.92	5.912	7.02	6.76	6.72	6.61	6.64	6.8	6.73	7.05	6.88	6.77	6.61	6.45	6.48	6.49	6.54	6.57	6.52	6.5	6.57	6.57	6.664	6.98893	7.10163	7.21615	7.06099	6.99671	6.95482
NIR	701	6.03	6.12	6.09	6.08	6.2	6.18	6.15	6.34	6.32	6.29	6.25	6.28	6.17	6.13	6.16	6.22	6.38	6.34	6.3	6.23	6.213	7.25	7.02	6.98	6.89	6.92	7.07	7	7.3	7.13	7.03	6.87	6.72	6.76	6.77	6.81	6.84	6.79	6.77	6.83	6.82	6.9285	7.27485	7.35682	7.50453	7.34773	7.27463	7.23675
NIR	702	6.34	6.43	6.41	6.39	6.53	6.51	6.48	6.67	6.65	6.63	6.59	6.62	6.51	6.46	6.49	6.55	6.72	6.68	6.64	6.56	6.543	7.5	7.3	7.26	7.2	7.24	7.35	7.29	7.57	7.41	7.3	7.16	7.04	7.06	7.07	7.11	7.14	7.08	7.06	7.11	7.1	7.2175	7.58671	7.6397	7.82516	7.66884	7.58074	7.54559
NIR	703	6.7	6.78	6.78	6.76	6.92	6.91	6.86	7.04	7.03	7.02	6.97	7.01	6.89	6.84	6.87	6.93	7.11	7.06	7.03	6.94	6.9225	7.79	7.63	7.59	7.56	7.6	7.68	7.63	7.87	7.72	7.62	7.5	7.39	7.41	7.42	7.45	7.48	7.42	7.4	7.43	7.42	7.5505	7.94178	7.9651	8.17964	8.02298	7.92382	7.8793
NIR	704	7.12	7.19	7.19	7.17	7.36	7.34	7.29	7.47	7.46	7.45	7.41	7.45	7.33	7.27	7.31	7.37	7.55	7.5	7.47	7.38	7.354	8.13	8	7.96	7.97	8.01	8.06	8.02	8.21	8.07	7.98	7.87	7.79	7.81	7.82	7.84	7.86	7.79	7.78	7.8	7.78	7.9275	8.35029	8.33806	8.58422	8.42168	8.31629	8.26498
NIR	705	7.57	7.63	7.65	7.62	7.84	7.83	7.77	7.94	7.94	7.93	7.89	7.94	7.8	7.74	7.78	7.85	8.03	7.98	7.95	7.86	7.827	8.5	8.4	8.37	8.41	8.47	8.48	8.44	8.59	8.47	8.38	8.29	8.23	8.25	8.26	8.28	8.27	8.21	8.2	8.22	8.18	8.345	8.8105	8.75493	9.04083	8.86958	8.75962	8.71055
NIR	706	8.07	8.12	8.15	8.12	8.36	8.35	8.28	8.45	8.46	8.45	8.41	8.46	8.32	8.26	8.3	8.37	8.56	8.51	8.47	8.37	8.342	8.9	8.85	8.81	8.89	8.96	8.93	8.91	9	8.9	8.82	8.75	8.71	8.73	8.73	8.74	8.73	8.67	8.66	8.67	8.61	8.7985	9.30241	9.19975	9.52912	9.36334	9.24	9.19485
NIR	707	8.58	8.62	8.66	8.63	8.91	8.9	8.82	8.98	9	8.99	8.95	9.01	8.86	8.79	8.84	8.9	9.1	9.05	9.01	8.91	8.8755	9.32	9.32	9.28	9.41	9.49	9.41	9.39	9.43	9.35	9.28	9.23	9.22	9.24	9.23	9.23	9.22	9.16	9.15	9.15	9.06	9.2785	9.83162	9.6705	10.0485	9.88753	9.74849	9.70617
NIR	708	9.11	9.14	9.19	9.16	9.47	9.46	9.37	9.53	9.55	9.56	9.51	9.58	9.42	9.35	9.4	9.46	9.67	9.62	9.57	9.47	9.4295	9.76	9.8	9.77	9.95	10.03	9.92	9.89	9.88	9.82	9.76	9.72	9.76	9.77	9.76	9.74	9.72	9.67	9.66	9.65	9.54	9.7785	10.3954	10.1656	10.5972	10.4394	10.2847	10.2432
NIR	709	9.67	9.7	9.77	9.73	10.07	10.06	9.96	10.12	10.15	10.16	10.11	10.19	10.02	9.94	9.99	10.06	10.27	10.22	10.17	10.06	10.021	10.21	10.31	10.27	10.5	10.59	10.43	10.42	10.34	10.31	10.25	10.24	10.31	10.32	10.31	10.27	10.24	10.18	10.2	10.16	10.04	10.295	10.9921	10.6888	11.1785	11.0283	10.8583	10.8168
NIR	710	10.26	10.28	10.37	10.32	10.71	10.69	10.58	10.74	10.77	10.79	10.74	10.83	10.65	10.56	10.62	10.68	10.9	10.85	10.8	10.68	10.641	10.69	10.84	10.81	11.09	11.18	10.97	10.97	10.82	10.82	10.77	10.79	10.89	10.89	10.89	10.83	10.79	10.73	10.76	10.69	10.56	10.839	11.6347	11.2479	11.797	11.6576	11.46	11.4292
NIR	711	10.88	10.89	10.99	10.94	11.37	11.35	11.22	11.38	11.42	11.45	11.4	11.49	11.3	11.21	11.27	11.33	11.56	11.5	11.45	11.33	11.2865	11.19	11.4	11.36	11.71	11.81	11.54	11.55	11.33	11.36	11.31	11.36	11.5	11.5	11.49	11.42	11.37	11.31	11.35	11.25	11.11	11.411	12.3111	11.8353	12.4485	12.3188	12.0934	12.0775
NIR	712	11.51	11.51	11.62	11.57	12.04	12.02	11.88	12.04	12.08	12.13	12.07	12.17	11.96	11.87	11.94	12	12.23	12.17	12.12	12	11.9465	11.71	11.97	11.93	12.34	12.45	12.12	12.14	11.85	11.91	11.87	11.95	12.13	12.13	12.12	12.03	11.97	11.91	11.95	11.84	11.68	12	12.9994	12.4348	13.1186	12.9959	12.7557	12.7484
NIR	713	12.16	12.15	12.27	12.22	12.73	12.7	12.55	12.72	12.76	12.81	12.76	12.86	12.65	12.55	12.62	12.68	12.92	12.86	12.8	12.67	12.622	12.23	12.55	12.51	12.97	13.09	12.71	12.74	12.39	12.46	12.44	12.54	12.77	12.77	12.75	12.65	12.58	12.52	12.55	12.44	12.26	12.596	13.7172	13.0543	13.8011	13.7012	13.4391	13.4345
NIR	714	12.8	12.78	12.92	12.86	13.41	13.38	13.23	13.39	13.44	13.5	13.44	13.55	13.33	13.22	13.3	13.36	13.61	13.54	13.48	13.35	13.2945	12.75	13.12	13.09	13.61	13.73	13.29	13.34	12.91	13.01	13	13.13	13.41	13.39	13.37	13.25	13.18	13.12	13.16	13.03	12.82	13.1855	14.4446	13.6778	14.4926	14.412	14.13	14.1295
NIR	715	13.44	13.42	13.56	13.51	14.09	14.06	13.9	14.07	14.11	14.19	14.13	14.24	14	13.9	13.98	14.04	14.28	14.22	14.16	14.02	13.966	13.25	13.69	13.65	14.24	14.36	13.87	13.93	13.42	13.55	13.55	13.71	14.02	14.01	13.99	13.84	13.75	13.7	13.75	13.6	13.37	13.7625	15.1706	14.2977	15.1901	15.1188	14.8223	14.8309
NIR	716	14.08	14.05	14.21	14.15	14.78	14.73	14.57	14.74	14.79	14.88	14.81	14.92	14.69	14.57	14.66	14.72	14.97	14.91	14.84	14.7	14.6385	13.76	14.25	14.21	14.85	14.98	14.43	14.51	13.93	14.09	14.09	14.29	14.64	14.62	14.6	14.43	14.33	14.29	14.35	14.18	13.93	14.338	15.9009	14.9215	15.8843	15.8377	15.5201	15.5371
NIR	717	14.73	14.69	14.86	14.8	15.47	15.42	15.24	15.41	15.47	15.57	15.5	15.62	15.37	15.25	15.34	15.41	15.66	15.6	15.52	15.38	15.3155	14.27	14.81	14.77	15.47	15.6	15	15.09	14.44	14.63	14.64	14.86	15.26	15.24	15.21	15.02	14.92	14.87	14.94	14.75	14.49	14.914	16.6425	15.5533	16.5873	16.568	16.2273	16.2488
NIR	718	15.38	15.34	15.52	15.46	16.18	16.12	15.92	16.1	16.16	16.28	16.2	16.33	16.07	15.94	16.04	16.11	16.36	16.29	16.21	16.07	16.004	14.78	15.37	15.33	16.09	16.23	15.57	15.65	14.94	15.16	15.18	15.43	15.87	15.85	15.81	15.6	15.5	15.46	15.54	15.31	15.04	15.4855	17.3974	16.1926	17.3032	17.3075	16.9427	16.9699
NIR	719	16.04	15.99	16.19	16.13	16.88	16.82	16.61	16.79	16.86	16.99	16.91	17.04	16.77	16.64	16.74	16.8	17.06	16.99	16.91	16.76	16.696	15.26	15.9	15.87	16.68	16.83	16.11	16.21	15.42	15.67	15.71	15.99	16.47	16.44	16.4	16.18	16.06	16.02	16.1	15.87	15.58	16.0385	18.1616	16.8336	18.0279	18.0496	17.6585	17.705
NIR	720	16.71	16.65	16.86	16.8	17.59	17.52	17.31	17.49	17.56	17.7	17.62	17.76	17.47	17.34	17.45	17.51	17.76	17.7	17.61	17.46	17.3935	15.74	16.44	16.41	17.28	17.43	16.66	16.78	15.91	16.19	16.24	16.54	17.06	17.03	16.99	16.75	16.63	16.58	16.67	16.43	16.11	16.5935	18.9276	17.4831	18.7549	18.8002	18.388	18.4427
NIR	721	17.39	17.32	17.54	17.48	18.32	18.23	18.01	18.2	18.27	18.43	18.34	18.48	18.19	18.04	18.16	18.22	18.48	18.41	18.32	18.17	18.1	16.23	16.99	16.95	17.88	18.04	17.21	17.34	16.39	16.7	16.77	17.1	17.66	17.63	17.58	17.32	17.19	17.16	17.25	16.98	16.65	17.151	19.6976	18.1377	19.4862	19.5588	19.13	19.1863
NIR	722	18.07	17.99	18.23	18.16	19.04	18.95	18.72	18.91	18.98	19.16	19.07	19.21	18.91	18.76	18.89	18.94	19.19	19.12	19.04	18.88	18.811	16.73	17.53	17.5	18.48	18.64	17.76	17.9	16.88	17.21	17.28	17.65	18.26	18.22	18.17	17.89	17.75	17.72	17.82	17.53	17.19	17.7055	20.4781	18.793	20.2281	20.3252	19.8802	19.9434
NIR	723	18.76	18.68	18.93	18.85	19.78	19.68	19.44	19.63	19.7	19.9	19.81	19.95	19.64	19.49	19.62	19.67	19.92	19.85	19.76	19.61	19.5335	17.21	18.06	18.03	19.07	19.23	18.3	18.45	17.36	17.72	17.8	18.2	18.85	18.8	18.75	18.44	18.3	18.28	18.38	18.08	17.72	18.2515	21.2764	19.4659	20.988	21.1116	20.6448	20.7143
NIR	724	19.46	19.37	19.63	19.56	20.53	20.42	20.17	20.36	20.44	20.65	20.56	20.7	20.38	20.22	20.36	20.41	20.66	20.59	20.49	20.34	20.265	17.69	18.58	18.55	19.65	19.81	18.83	18.99	17.82	18.21	18.3	18.74	19.42	19.38	19.32	18.99	18.84	18.82	18.93	18.61	18.23	18.7855	22.0807	20.1378	21.7485	21.9012	21.4116	21.4883
NIR	725	20.17	20.07	20.34	20.26	21.28	21.16	20.9	21.1	21.17	21.4	21.31	21.45	21.12	20.95	21.1	21.15	21.4	21.32	21.22	21.07	20.997	18.14	19.09	19.07	20.22	20.39	19.35	19.52	18.28	18.71	18.8	19.27	20	19.94	19.88	19.53	19.38	19.36	19.47	19.13	18.74	19.3135	22.8784	20.7963	22.4988	22.6813	22.1716	22.2563
NIR	726	20.86	20.76	21.04	20.96	22.03	21.9	21.63	21.82	21.9	22.15	22.05	22.2	21.86	21.68	21.84	21.89	22.13	22.06	21.95	21.79	21.725	18.59	19.59	19.56	20.76	20.93	19.85	20.03	18.72	19.17	19.27	19.76	20.54	20.47	20.42	20.04	19.89	19.87	20	19.63	19.23	19.816	23.658	21.4532	23.2527	23.4594	22.9297	23.0161
NIR	727	21.58	21.47	21.77	21.68	22.8	22.66	22.37	22.57	22.65	22.92	22.82	22.97	22.62	22.44	22.6	22.64	22.89	22.81	22.69	22.54	22.4745	19.01	20.05	20.02	21.28	21.45	20.31	20.5	19.13	19.6	19.71	20.23	21.04	20.98	20.92	20.51	20.36	20.35	20.48	20.1	19.69	20.286	24.4602	22.1226	24.015	24.2482	23.6894	23.7834
NIR	728	22.35	22.22	22.54	22.45	23.62	23.47	23.16	23.35	23.44	23.74	23.63	23.79	23.43	23.24	23.4	23.45	23.69	23.6	23.48	23.33	23.269	19.44	20.52	20.49	21.79	21.96	20.77	20.97	19.54	20.03	20.15	20.7	21.55	21.49	21.42	20.98	20.84	20.83	20.97	20.58	20.15	20.7585	25.3185	22.8286	24.8124	25.0741	24.4801	24.5887
NIR	729	23.16	23.02	23.35	23.26	24.47	24.32	24	24.18	24.28	24.61	24.49	24.65	24.28	24.08	24.25	24.29	24.53	24.45	24.32	24.17	24.108	19.93	21.05	21.02	22.38	22.55	21.29	21.5	19.99	20.52	20.65	21.24	22.13	22.05	21.99	21.53	21.37	21.37	21.52	21.11	20.68	21.2935	26.2089	23.5681	25.6561	25.9338	25.3224	25.4381
NIR	730	24.02	23.87	24.21	24.12	25.38	25.21	24.89	25.07	25.16	25.52	25.4	25.55	25.17	24.97	25.15	25.18	25.41	25.33	25.2	25.05	24.993	20.46	21.64	21.61	23.02	23.18	21.87	22.1	20.5	21.06	21.21	21.82	22.76	22.68	22.61	22.13	21.96	21.97	22.13	21.69	21.25	21.8825	27.1393	24.3563	26.5538	26.848	26.2236	26.345
NIR	731	24.85	24.69	25.05	24.96	26.27	26.07	25.74	25.93	26.03	26.41	26.28	26.43	26.03	25.83	26.02	26.05	26.27	26.19	26.05	25.9	25.8525	20.98	22.21	22.18	23.65	23.81	22.45	22.69	21.02	21.6	21.77	22.4	23.39	23.31	23.23	22.72	22.56	22.57	22.73	22.27	21.81	22.4675	28.0297	25.1184	27.4252	27.7483	27.1106	27.2355
NIR	732	25.62	25.46	25.82	25.74	27.09	26.87	26.54	26.74	26.83	27.23	27.11	27.24	26.84	26.63	26.83	26.85	27.06	26.98	26.84	26.69	26.6505	21.45	22.73	22.71	24.24	24.42	22.99	23.23	21.5	22.11	22.28	22.95	23.99	23.9	23.82	23.28	23.12	23.12	23.29	22.81	22.32	23.013	28.8441	25.809	28.2257	28.5959	27.9428	28.0667
NIR	733	26.34	26.17	26.55	26.46	27.86	27.62	27.28	27.49	27.57	28	27.87	28.01	27.59	27.38	27.59	27.6	27.81	27.72	27.58	27.43	27.396	21.82	23.15	23.12	24.7	24.88	23.41	23.66	21.87	22.5	22.67	23.38	24.44	24.35	24.26	23.7	23.54	23.55	23.72	23.23	22.73	23.434	29.6002	26.4348	28.944	29.3438	28.6712	28.7965
NIR	734	27.07	26.89	27.28	27.19	28.64	28.39	28.04	28.24	28.32	28.78	28.64	28.79	28.35	28.14	28.35	28.36	28.56	28.48	28.33	28.19	28.1515	22.16	23.52	23.5	25.12	25.29	23.78	24.04	22.19	22.85	23.03	23.75	24.84	24.75	24.66	24.08	23.91	23.94	24.11	23.6	23.11	23.8115	30.3601	27.0587	29.6587	30.0782	29.3841	29.5136
NIR	735	27.86	27.66	28.07	27.97	29.47	29.22	28.84	29.04	29.13	29.61	29.47	29.61	29.17	28.95	29.17	29.17	29.37	29.28	29.13	28.99	28.959	22.53	23.93	23.9	25.56	25.74	24.19	24.44	22.54	23.22	23.41	24.15	25.28	25.19	25.09	24.49	24.32	24.35	24.53	24.01	23.5	24.2185	31.1615	27.7233	30.4253	30.8658	30.1508	30.2853
NIR	736	28.66	28.45	28.88	28.79	30.33	30.06	29.68	29.86	29.96	30.46	30.33	30.46	30.01	29.78	30.02	30.01	30.2	30.11	29.95	29.82	29.791	22.96	24.4	24.37	26.09	26.25	24.65	24.93	22.96	23.65	23.86	24.63	25.79	25.7	25.6	24.97	24.8	24.83	25.02	24.48	23.96	24.695	31.9633	28.3995	31.2083	31.6768	30.9457	31.0798
NIR	737	29.44	29.24	29.67	29.58	31.17	30.88	30.49	30.68	30.77	31.31	31.17	31.29	30.84	30.6	30.84	30.82	31.01	30.92	30.75	30.62	30.6045	23.37	24.84	24.82	26.58	26.74	25.09	25.39	23.35	24.07	24.29	25.08	26.27	26.18	26.08	25.43	25.25	25.28	25.49	24.93	24.39	25.146	32.7378	29.0513	31.9747	32.4656	31.7166	31.8551
NIR	738	30.2	29.99	30.43	30.34	31.97	31.67	31.27	31.46	31.55	32.12	31.97	32.09	31.62	31.38	31.63	31.61	31.78	31.7	31.53	31.4	31.3855	23.72	25.24	25.21	27	27.17	25.49	25.78	23.69	24.44	24.66	25.48	26.7	26.61	26.5	25.83	25.65	25.69	25.89	25.32	24.77	25.542	33.476	29.6665	32.7037	33.2115	32.4403	32.5894
NIR	739	30.95	30.73	31.18	31.09	32.77	32.45	32.04	32.23	32.32	32.92	32.76	32.88	32.4	32.15	32.41	32.38	32.55	32.47	32.29	32.17	32.157	24.07	25.62	25.59	27.42	27.59	25.87	26.17	24.02	24.79	25.02	25.87	27.12	27.01	26.9	26.21	26.04	26.08	26.29	25.69	25.16	25.9265	34.1975	30.2667	33.393	33.9288	33.1335	33.2893
NIR	740	31.7	31.46	31.93	31.84	33.56	33.22	32.81	32.99	33.08	33.7	33.54	33.66	33.17	32.91	33.19	33.15	33.31	33.22	33.04	32.92	32.92	24.41	25.98	25.95	27.82	27.99	26.23	26.54	24.34	25.12	25.37	26.23	27.52	27.4	27.29	26.58	26.4	26.45	26.67	26.05	25.52	26.293	34.8952	30.8548	34.0738	34.6292	33.824	33.978
NIR	741	32.42	32.18	32.66	32.57	34.33	33.98	33.56	33.74	33.83	34.47	34.31	34.42	33.92	33.66	33.94	33.9	34.05	33.97	33.79	33.67	33.6685	24.73	26.33	26.31	28.22	28.38	26.58	26.9	24.65	25.45	25.7	26.59	27.91	27.79	27.68	26.94	26.76	26.82	27.02	26.41	25.86	26.6515	35.5679	31.4264	34.7417	35.3075	34.5009	34.6503
NIR	742	33.12	32.88	33.37	33.28	35.08	34.71	34.28	34.47	34.55	35.22	35.05	35.16	34.65	34.39	34.67	34.62	34.77	34.68	34.5	34.39	34.392	25.06	26.69	26.66	28.61	28.77	26.94	27.26	24.97	25.78	26.03	26.94	28.29	28.17	28.06	27.31	27.13	27.19	27.4	26.77	26.21	27.012	36.2133	31.9705	35.3751	35.9497	35.1358	35.2867
NIR	743	33.8	33.55	34.05	33.96	35.8	35.41	34.98	35.17	35.25	35.94	35.77	35.87	35.35	35.09	35.38	35.33	35.46	35.38	35.19	35.08	35.0905	25.36	27.03	27.01	28.98	29.14	27.28	27.6	25.26	26.1	26.36	27.29	28.66	28.54	28.43	27.66	27.48	27.54	27.76	27.11	26.54	27.3565	36.8228	32.4877	35.9846	36.578	35.7513	35.9017
NIR	744	34.45	34.2	34.7	34.61	36.49	36.09	35.65	35.84	35.92	36.63	36.46	36.55	36.02	35.75	36.06	36	36.12	36.04	35.85	35.75	35.759	25.64	27.34	27.31	29.32	29.48	27.58	27.92	25.53	26.39	26.67	27.6	29	28.87	28.76	27.97	27.79	27.85	28.08	27.42	26.84	27.668	37.3951	32.9712	36.5586	37.1742	36.3339	36.4824
NIR	745	35.07	34.81	35.33	35.24	37.15	36.74	36.3	36.49	36.56	37.29	37.12	37.21	36.67	36.4	36.71	36.64	36.76	36.68	36.48	36.39	36.402	25.9	27.61	27.59	29.62	29.78	27.86	28.2	25.78	26.65	26.92	27.88	29.3	29.17	29.04	28.25	28.06	28.14	28.36	27.7	27.11	27.946	37.9409	33.4263	37.0987	37.7329	36.8812	37.0283
NIR	746	35.67	35.4	35.93	35.85	37.79	37.38	36.92	37.1	37.18	37.93	37.75	37.84	37.29	37.01	37.33	37.26	37.38	37.3	37.1	37.01	37.021	26.13	27.86	27.84	29.91	30.06	28.11	28.45	25.99	26.89	27.16	28.14	29.58	29.44	29.32	28.51	28.33	28.4	28.63	27.96	27.37	28.204	38.4656	33.8648	37.6183	38.2651	37.4002	37.5476
NIR	747	36.26	35.99	36.53	36.44	38.42	38	37.54	37.72	37.79	38.55	38.38	38.47	37.91	37.63	37.95	37.88	37.98	37.91	37.71	37.62	37.634	26.36	28.12	28.1	30.19	30.34	28.37	28.71	26.22	27.12	27.41	28.39	29.86	29.72	29.6	28.77	28.59	28.66	28.9	28.21	27.62	28.463	38.9817	34.2921	38.1265	38.7861	37.9147	38.0607
NIR	748	36.84	36.57	37.12	37.03	39.05	38.61	38.14	38.33	38.39	39.18	38.99	39.08	38.52	38.23	38.56	38.49	38.59	38.51	38.31	38.22	38.238	26.59	28.38	28.36	30.47	30.62	28.63	28.97	26.45	27.36	27.65	28.66	30.13	30	29.87	29.03	28.85	28.92	29.16	28.47	27.86	28.7215	39.4809	34.7056	38.6177	39.2926	38.4184	38.5625
NIR	749	37.4	37.12	37.68	37.59	39.63	39.19	38.72	38.9	38.97	39.76	39.58	39.66	39.09	38.8	39.14	39.06	39.16	39.09	38.88	38.79	38.8105	26.8	28.61	28.59	30.72	30.87	28.85	29.21	26.65	27.57	27.86	28.88	30.38	30.24	30.12	29.26	29.08	29.15	29.39	28.7	28.09	28.951	39.9323	35.1	39.0738	39.7653	38.8689	39.0199
NIR	750	37.92	37.64	38.21	38.12	40.19	39.74	39.26	39.44	39.51	40.32	40.13	40.21	39.63	39.34	39.69	39.61	39.7	39.63	39.42	39.34	39.3525	27.01	28.83	28.81	30.96	31.12	29.07	29.44	26.85	27.78	28.08	29.1	30.63	30.48	30.36	29.49	29.31	29.38	29.63	28.92	28.31	29.178	40.3679	35.4654	39.5094	40.2071	39.3054	39.4583
NIR	751	38.42	38.13	38.71	38.63	40.72	40.25	39.78	39.96	40.02	40.85	40.66	40.74	40.16	39.85	40.21	40.13	40.22	40.14	39.92	39.85	39.8675	27.21	29.05	29.03	31.2	31.35	29.29	29.65	27.04	27.99	28.29	29.32	30.86	30.71	30.59	29.7	29.53	29.6	29.85	29.13	28.53	29.396	40.7871	35.8086	39.9204	40.6225	39.7262	39.8767
NIR	752	38.89	38.6	39.18	39.1	41.22	40.75	40.27	40.44	40.51	41.35	41.17	41.24	40.65	40.34	40.7	40.62	40.71	40.63	40.41	40.34	40.356	27.39	29.23	29.21	31.4	31.55	29.47	29.84	27.19	28.15	28.46	29.51	31.06	30.92	30.79	29.89	29.72	29.8	30.05	29.32	28.71	29.583	41.1743	36.1423	40.2955	41.0163	40.1121	40.2628
NIR	753	39.34	39.04	39.63	39.55	41.7	41.22	40.74	40.92	40.98	41.83	41.65	41.71	41.12	40.81	41.18	41.09	41.18	41.1	40.88	40.81	40.824	27.56	29.43	29.4	31.61	31.76	29.66	30.04	27.36	28.34	28.65	29.71	31.27	31.13	31	30.09	29.92	29.99	30.25	29.52	28.9	29.7795	41.5393	36.4489	40.6624	41.3972	40.4857	40.6336
NIR	754	39.75	39.46	40.05	39.97	42.14	41.66	41.17	41.36	41.42	42.28	42.09	42.16	41.56	41.25	41.62	41.53	41.62	41.54	41.31	41.25	41.2595	27.73	29.61	29.58	31.81	31.96	29.85	30.22	27.53	28.51	28.83	29.9	31.47	31.32	31.19	30.28	30.11	30.19	30.44	29.71	29.08	29.966	41.8772	36.7244	41.0053	41.7504	40.8333	40.9778
NIR	755	40.13	39.84	40.44	40.37	42.55	42.06	41.57	41.76	41.82	42.7	42.5	42.57	41.96	41.65	42.03	41.95	42.02	41.95	41.72	41.65	41.662	27.88	29.77	29.75	31.99	32.14	30.01	30.39	27.68	28.66	28.98	30.06	31.64	31.5	31.36	30.45	30.27	30.36	30.61	29.86	29.24	30.13	42.1876	36.9741	41.3126	42.0678	41.1451	41.2894
NIR	756	40.5	40.21	40.82	40.74	42.95	42.45	41.96	42.15	42.21	43.09	42.9	42.97	42.35	42.03	42.42	42.34	42.41	42.33	42.1	42.04	42.0485	28.01	29.91	29.9	32.15	32.3	30.15	30.54	27.81	28.8	29.12	30.21	31.8	31.66	31.53	30.6	30.42	30.5	30.76	30.01	29.38	30.278	42.4891	37.2235	41.6125	42.377	41.4421	41.5951
NIR	757	40.85	40.55	41.17	41.09	43.32	42.81	42.33	42.52	42.58	43.46	43.27	43.34	42.72	42.4	42.79	42.71	42.78	42.71	42.47	42.42	42.4145	28.13	30.05	30.03	32.3	32.46	30.29	30.68	27.93	28.93	29.25	30.34	31.96	31.81	31.68	30.74	30.56	30.65	30.91	30.15	29.52	30.4185	42.777	37.4667	41.8989	42.6748	41.7311	41.8859
NIR	758	41.17	40.88	41.5	41.42	43.67	43.16	42.67	42.87	42.93	43.82	43.63	43.69	43.07	42.75	43.15	43.07	43.13	43.06	42.83	42.77	42.762	28.25	30.2	30.16	32.45	32.6	30.43	30.82	28.05	29.06	29.38	30.48	32.11	31.96	31.83	30.88	30.7	30.8	31.05	30.29	29.66	30.558	43.0444	37.6944	42.1641	42.9523	42.0076	42.1539
NIR	759	41.47	41.18	41.81	41.73	43.99	43.48	42.99	43.19	43.24	44.14	43.95	44.02	43.4	43.07	43.47	43.39	43.46	43.38	43.15	43.09	43.08	28.38	30.32	30.3	32.59	32.74	30.55	30.95	28.16	29.18	29.51	30.62	32.25	32.1	31.95	31.01	30.84	30.93	31.19	30.43	29.79	30.6895	43.2816	37.8932	42.3988	43.1915	42.2513	42.3933
NIR	760	41.75	41.46	42.08	42.01	44.29	43.77	43.29	43.48	43.54	44.45	44.25	44.32	43.69	43.36	43.77	43.69	43.76	43.69	43.45	43.4	43.375	28.48	30.44	30.41	32.72	32.86	30.67	31.06	28.26	29.29	29.62	30.74	32.38	32.22	32.08	31.13	30.96	31.05	31.31	30.55	29.9	30.8065	43.5165	38.0889	42.6318	43.4248	42.485	42.6294
NIR	761	42	41.72	42.35	42.27	44.57	44.05	43.56	43.76	43.82	44.74	44.54	44.61	43.97	43.64	44.05	43.98	44.05	43.98	43.73	43.68	43.6535	28.58	30.54	30.52	32.83	32.97	30.78	31.16	28.35	29.38	29.72	30.84	32.49	32.34	32.2	31.24	31.06	31.15	31.42	30.64	30	30.9105	43.7429	38.2799	42.8557	43.6525	42.708	42.8571
NIR	762	42.25	41.97	42.6	42.53	44.84	44.31	43.82	44.03	44.09	45.01	44.81	44.88	44.24	43.9	44.32	44.25	44.32	44.25	44	43.95	43.9185	28.67	30.63	30.61	32.94	33.08	30.88	31.26	28.44	29.48	29.82	30.94	32.6	32.45	32.3	31.33	31.16	31.26	31.53	30.75	30.11	31.012	43.9384	38.4514	43.0464	43.8596	42.909	43.0565
NIR	763	42.47	42.19	42.83	42.75	45.07	44.54	44.06	44.27	44.33	45.25	45.05	45.12	44.48	44.14	44.56	44.49	44.56	44.49	44.24	44.19	44.154	28.77	30.73	30.71	33.04	33.2	30.97	31.37	28.53	29.58	29.92	31.04	32.71	32.55	32.41	31.44	31.27	31.36	31.63	30.85	30.21	31.1145	44.1215	38.601	43.2275	44.0525	43.0955	43.2496
NIR	764	42.67	42.39	43.03	42.95	45.29	44.76	44.28	44.49	44.55	45.47	45.28	45.34	44.7	44.36	44.78	44.72	44.78	44.71	44.46	44.42	44.3715	28.85	30.83	30.81	33.15	33.3	31.07	31.47	28.62	29.67	30.01	31.14	32.81	32.65	32.52	31.54	31.37	31.46	31.74	30.95	30.3	31.213	44.2974	38.7352	43.4028	44.2349	43.2727	43.4316
NIR	765	42.87	42.59	43.23	43.15	45.5	44.97	44.48	44.7	44.76	45.69	45.49	45.56	44.91	44.57	45	44.94	45	44.93	44.68	44.64	44.583	28.94	30.92	30.9	33.26	33.39	31.17	31.56	28.7	29.75	30.1	31.24	32.91	32.75	32.62	31.64	31.46	31.57	31.83	31.05	30.39	31.3075	44.4677	38.8644	43.5719	44.41	43.4443	43.5988
NIR	766	43.04	42.78	43.42	43.34	45.7	45.16	44.68	44.9	44.96	45.89	45.69	45.76	45.11	44.77	45.2	45.14	45.2	45.13	44.88	44.84	44.7795	29.01	31.01	30.98	33.34	33.48	31.25	31.65	28.78	29.83	30.18	31.32	33	32.84	32.7	31.72	31.55	31.65	31.91	31.13	30.48	31.3905	44.6253	39.0035	43.7308	44.5724	43.6032	43.7652
NIR	767	43.22	42.96	43.6	43.52	45.89	45.35	44.87	45.09	45.16	46.09	45.89	45.96	45.31	44.96	45.4	45.34	45.4	45.32	45.07	45.03	44.9715	29.09	31.1	31.08	33.44	33.58	31.34	31.74	28.87	29.93	30.27	31.41	33.1	32.94	32.8	31.81	31.65	31.74	32.01	31.23	30.57	31.485	44.7796	39.1389	43.89	44.7431	43.773	43.9388
NIR	768	43.39	43.14	43.78	43.7	46.08	45.53	45.06	45.29	45.35	46.28	46.08	46.15	45.5	45.15	45.6	45.54	45.6	45.52	45.26	45.23	45.1615	29.18	31.2	31.2	33.57	33.71	31.46	31.85	28.98	30.04	30.38	31.53	33.22	33.06	32.92	31.94	31.76	31.86	32.12	31.34	30.67	31.5995	44.936	39.2639	44.0545	44.9334	43.9681	44.1233
NIR	769	43.59	43.34	43.97	43.9	46.28	45.71	45.25	45.52	45.56	46.47	46.28	46.36	45.71	45.36	45.81	45.74	45.79	45.71	45.45	45.42	45.361	29.3	31.35	31.33	33.74	33.89	31.63	32.02	29.16	30.2	30.55	31.69	33.4	33.24	33.09	32.1	31.92	32.01	32.29	31.5	30.81	31.761	45.1179	39.4032	44.2539	45.1831	44.2405	44.3584
NIR	770	43.74	43.44	44.11	44.02	46.43	45.88	45.4	45.63	45.68	46.57	46.39	46.49	45.83	45.48	45.92	45.86	45.92	45.84	45.59	45.55	45.4885	29.21	31.24	31.21	33.62	33.78	31.52	31.91	29.06	30.09	30.43	31.57	33.27	33.11	32.96	31.98	31.8	31.89	32.16	31.37	30.7	31.644	45.2836	39.48	44.3426	45.2909	44.3195	44.4396
NIR	771	43.86	43.48	44.22	44.11	46.54	46.08	45.55	45.65	45.74	46.62	46.44	46.58	45.92	45.55	45.97	45.94	46.03	45.95	45.72	45.66	45.5805	28.95	30.93	30.89	33.27	33.4	31.16	31.56	28.71	29.75	30.08	31.22	32.9	32.73	32.61	31.61	31.44	31.54	31.81	31.02	30.39	31.2985	45.4576	39.5316	44.3546	45.2745	44.2265	44.3985
NIR	772	44.08	43.72	44.45	44.34	46.76	46.29	45.77	45.88	45.97	46.87	46.68	46.79	46.12	45.75	46.19	46.17	46.27	46.19	45.94	45.89	45.806	29.14	31.11	31.07	33.45	33.56	31.32	31.71	28.83	29.88	30.23	31.39	33.08	32.92	32.8	31.77	31.61	31.72	32	31.2	30.57	31.468	45.6523	39.7187	44.5515	45.4396	44.4034	44.5943
NIR	773	44.24	43.93	44.62	44.52	46.93	46.42	45.92	46.08	46.17	47.09	46.89	46.97	46.31	45.95	46.39	46.36	46.46	46.37	46.12	46.07	45.9905	29.38	31.39	31.34	33.73	33.86	31.59	31.99	29.07	30.14	30.5	31.67	33.37	33.21	33.07	32.05	31.9	32	32.28	31.47	30.84	31.7425	45.7717	39.8759	44.7465	45.6303	44.6249	44.8149
NIR	774	44.3	44.02	44.69	44.6	47.01	46.47	45.99	46.18	46.26	47.19	47	47.07	46.41	46.05	46.49	46.46	46.54	46.46	46.21	46.16	46.078	29.47	31.5	31.46	33.85	33.99	31.7	32.11	29.19	30.26	30.62	31.79	33.51	33.34	33.19	32.18	32.02	32.12	32.4	31.6	30.95	31.8625	45.8201	39.9427	44.8375	45.718	44.7261	44.9182
NIR	775	44.3	44.03	44.7	44.62	47.02	46.52	46.03	46.21	46.29	47.22	47.03	47.11	46.44	46.07	46.53	46.51	46.58	46.51	46.26	46.21	46.1095	29.46	31.46	31.45	33.82	33.96	31.67	32.08	29.15	30.23	30.59	31.76	33.49	33.32	33.17	32.15	31.99	32.11	32.39	31.58	30.94	31.8385	45.8577	39.9631	44.8559	45.7165	44.72	44.9247
NIR	776	44.34	44.09	44.75	44.67	47.08	46.56	46.08	46.28	46.36	47.3	47.1	47.18	46.51	46.15	46.6	46.58	46.65	46.58	46.33	46.29	46.174	29.56	31.57	31.55	33.94	34.07	31.79	32.19	29.26	30.34	30.7	31.87	33.59	33.43	33.29	32.27	32.11	32.22	32.5	31.69	31.05	31.9495	45.9316	40.0333	44.9327	45.7995	44.8137	45.0068
NIR	777	44.39	44.16	44.81	44.74	47.15	46.61	46.14	46.36	46.45	47.39	47.19	47.26	46.59	46.24	46.69	46.67	46.74	46.66	46.41	46.36	46.2505	29.65	31.69	31.66	34.06	34.19	31.91	32.31	29.38	30.46	30.82	31.99	33.72	33.55	33.42	32.39	32.23	32.34	32.62	31.82	31.17	32.069	46.0166	40.1156	45.0292	45.9122	44.9331	45.1145
NIR	778	44.45	44.22	44.87	44.81	47.22	46.68	46.21	46.45	46.53	47.47	47.27	47.35	46.68	46.32	46.78	46.76	46.82	46.75	46.49	46.44	46.3285	29.72	31.77	31.74	34.14	34.28	31.99	32.4	29.46	30.54	30.9	32.08	33.81	33.64	33.5	32.48	32.31	32.43	32.71	31.91	31.24	32.1525	46.1005	40.1923	45.1241	46.0253	45.0424	45.2203
NIR	779	44.52	44.29	44.94	44.88	47.3	46.76	46.29	46.53	46.6	47.55	47.35	47.43	46.77	46.4	46.86	46.84	46.91	46.84	46.57	46.54	46.4085	29.77	31.82	31.79	34.21	34.34	32.06	32.46	29.52	30.6	30.96	32.14	33.86	33.71	33.56	32.54	32.39	32.49	32.76	31.96	31.29	32.2115	46.1776	40.2592	45.2075	46.1287	45.1326	45.3126
NIR	780	44.58	44.35	45.01	44.94	47.37	46.83	46.36	46.6	46.68	47.62	47.42	47.5	46.84	46.48	46.94	46.92	46.99	46.91	46.65	46.62	46.4805	29.81	31.87	31.84	34.26	34.39	32.1	32.51	29.57	30.65	31.01	32.19	33.91	33.76	33.61	32.59	32.43	32.53	32.81	32	31.34	32.259	46.2597	40.3209	45.2886	46.2232	45.2185	45.3981
NIR	781	44.64	44.42	45.08	45	47.43	46.9	46.43	46.67	46.75	47.68	47.49	47.58	46.91	46.55	47.01	46.99	47.06	46.98	46.72	46.69	46.549	29.85	31.91	31.88	34.3	34.43	32.14	32.56	29.61	30.69	31.06	32.24	33.96	33.8	33.66	32.64	32.47	32.58	32.86	32.04	31.39	32.3035	46.3456	40.3807	45.3706	46.3106	45.3023	45.4808
NIR	782	44.71	44.48	45.14	45.07	47.51	46.97	46.51	46.75	46.83	47.76	47.57	47.65	47	46.62	47.09	47.07	47.14	47.06	46.8	46.76	46.6245	29.89	31.95	31.93	34.35	34.48	32.19	32.61	29.66	30.74	31.1	32.29	34.02	33.85	33.71	32.69	32.53	32.63	32.9	32.1	31.43	32.3525	46.429	40.442	45.4533	46.3924	45.3818	45.5637
NIR	783	44.78	44.56	45.21	45.15	47.59	47.05	46.59	46.83	46.91	47.84	47.65	47.74	47.07	46.71	47.18	47.15	47.22	47.15	46.89	46.85	46.706	29.94	32.01	31.97	34.4	34.53	32.24	32.65	29.71	30.78	31.15	32.33	34.07	33.91	33.76	32.73	32.58	32.69	32.95	32.15	31.48	32.4015	46.527	40.5197	45.5345	46.4785	45.4697	45.6561
NIR	784	44.85	44.62	45.28	45.21	47.66	47.12	46.66	46.9	46.98	47.91	47.72	47.81	47.14	46.78	47.25	47.23	47.3	47.23	46.96	46.93	46.777	29.98	32.05	32.02	34.45	34.58	32.29	32.7	29.74	30.83	31.19	32.38	34.12	33.96	33.81	32.78	32.62	32.74	33	32.2	31.53	32.4485	46.6233	40.5947	45.61	46.5675	45.5593	45.7468
NIR	785	44.9	44.68	45.34	45.26	47.72	47.18	46.72	46.96	47.04	47.97	47.78	47.87	47.21	46.84	47.31	47.3	47.37	47.29	47.03	46.99	46.838	30.02	32.08	32.06	34.5	34.63	32.34	32.75	29.78	30.87	31.24	32.42	34.16	34	33.86	32.83	32.66	32.77	33.05	32.23	31.58	32.4915	46.7057	40.6541	45.6812	46.6557	45.643	45.8282
NIR	786	44.96	44.74	45.4	45.34	47.78	47.25	46.79	47.03	47.11	48.04	47.85	47.95	47.28	46.91	47.38	47.37	47.44	47.36	47.11	47.07	46.908	30.07	32.14	32.11	34.55	34.68	32.38	32.79	29.82	30.91	31.28	32.46	34.2	34.05	33.9	32.87	32.71	32.82	33.1	32.29	31.62	32.5375	46.7903	40.7224	45.7691	46.7366	45.7158	45.9135
NIR	787	45.02	44.8	45.47	45.4	47.85	47.31	46.85	47.1	47.18	48.11	47.92	48.02	47.34	46.98	47.45	47.44	47.52	47.44	47.18	47.14	46.976	30.11	32.2	32.16	34.59	34.73	32.43	32.83	29.87	30.96	31.32	32.51	34.25	34.1	33.95	32.91	32.76	32.87	33.15	32.34	31.67	32.5855	46.8855	40.7983	45.8563	46.826	45.8044	46.0035
NIR	788	45.09	44.86	45.53	45.46	47.91	47.38	46.92	47.16	47.24	48.18	47.99	48.08	47.41	47.04	47.51	47.51	47.58	47.51	47.24	47.21	47.0405	30.14	32.23	32.2	34.63	34.77	32.47	32.88	29.91	31.01	31.36	32.56	34.3	34.14	33.98	32.96	32.8	32.91	33.2	32.39	31.71	32.6275	46.9861	40.8758	45.9372	46.9227	45.9066	46.0952
NIR	789	45.15	44.92	45.59	45.52	47.97	47.44	46.99	47.23	47.31	48.24	48.05	48.15	47.48	47.1	47.58	47.58	47.65	47.58	47.32	47.28	47.1065	30.2	32.28	32.25	34.69	34.82	32.52	32.92	29.95	31.05	31.41	32.6	34.35	34.18	34.03	33.01	32.85	32.96	33.24	32.44	31.75	32.675	47.0681	40.942	46.0204	47.0032	45.9825	46.1803
NIR	790	45.2	44.98	45.65	45.58	48.03	47.51	47.05	47.29	47.37	48.3	48.12	48.21	47.54	47.17	47.65	47.64	47.72	47.65	47.38	47.34	47.169	30.25	32.33	32.3	34.74	34.87	32.56	32.97	29.99	31.09	31.46	32.65	34.39	34.23	34.09	33.05	32.9	33	33.29	32.48	31.8	32.722	47.1524	41.0096	46.1099	47.0867	46.0623	46.2691
NIR	791	45.25	45.04	45.7	45.63	48.1	47.57	47.11	47.34	47.44	48.36	48.18	48.27	47.6	47.23	47.71	47.7	47.79	47.71	47.45	47.41	47.2295	30.29	32.38	32.34	34.78	34.92	32.6	33.02	30.03	31.13	31.5	32.71	34.44	34.28	34.14	33.1	32.94	33.05	33.34	32.51	31.85	32.7675	47.2465	41.0818	46.1962	47.1771	46.1499	46.3599
NIR	792	45.31	45.1	45.77	45.69	48.16	47.63	47.17	47.41	47.5	48.42	48.24	48.34	47.67	47.3	47.77	47.77	47.85	47.78	47.51	47.47	47.293	30.33	32.41	32.39	34.83	34.97	32.65	33.06	30.08	31.17	31.54	32.74	34.49	34.33	34.18	33.15	32.99	33.1	33.37	32.56	31.9	32.812	47.3509	41.1578	46.2677	47.2719	46.2405	46.448
NIR	793	45.37	45.15	45.83	45.75	48.22	47.69	47.23	47.47	47.56	48.48	48.3	48.41	47.73	47.36	47.83	47.84	47.91	47.84	47.57	47.54	47.354	30.37	32.46	32.44	34.88	35.02	32.7	33.11	30.13	31.22	31.6	32.79	34.55	34.38	34.23	33.2	33.04	33.15	33.42	32.62	31.95	32.863	47.4414	41.2306	46.353	47.3659	46.3351	46.5401
NIR	794	45.43	45.21	45.89	45.81	48.28	47.76	47.29	47.53	47.62	48.55	48.36	48.47	47.8	47.43	47.9	47.9	47.98	47.9	47.64	47.6	47.4175	30.42	32.52	32.48	34.94	35.08	32.74	33.17	30.18	31.28	31.66	32.85	34.61	34.44	34.29	33.24	33.09	33.2	33.48	32.68	32	32.9175	47.528	41.3006	46.4405	47.4523	46.4264	46.6304
NIR	795	45.49	45.27	45.95	45.88	48.34	47.82	47.36	47.6	47.69	48.61	48.42	48.53	47.86	47.49	47.96	47.97	48.05	47.97	47.71	47.67	47.482	30.47	32.57	32.53	34.99	35.13	32.8	33.22	30.21	31.32	31.69	32.89	34.66	34.49	34.35	33.29	33.14	33.25	33.54	32.73	32.05	32.966	47.6198	41.3697	46.5201	47.5332	46.5099	46.7155
NIR	796	45.56	45.34	46.01	45.94	48.42	47.88	47.43	47.66	47.76	48.68	48.5	48.6	47.93	47.56	48.03	48.04	48.12	48.04	47.78	47.74	47.551	30.51	32.61	32.58	35.05	35.18	32.85	33.27	30.26	31.37	31.73	32.94	34.71	34.54	34.39	33.34	33.19	33.3	33.59	32.77	32.1	33.014	47.7103	41.4437	46.6022	47.6403	46.5947	46.8071
NIR	797	45.61	45.39	46.07	46	48.48	47.94	47.48	47.72	47.82	48.74	48.56	48.67	47.99	47.62	48.09	48.1	48.19	48.11	47.84	47.8	47.611	30.56	32.66	32.63	35.1	35.23	32.9	33.31	30.31	31.42	31.78	33	34.76	34.59	34.44	33.4	33.24	33.35	33.64	32.82	32.14	33.064	47.8034	41.5154	46.6875	47.7386	46.683	46.8956
NIR	798	45.66	45.44	46.12	46.05	48.52	48	47.54	47.78	47.88	48.8	48.61	48.73	48.06	47.68	48.15	48.16	48.25	48.17	47.91	47.86	47.6685	30.61	32.72	32.68	35.14	35.28	32.94	33.36	30.35	31.47	31.84	33.04	34.81	34.64	34.5	33.45	33.3	33.4	33.69	32.87	32.19	33.114	47.899	41.5836	46.773	47.8176	46.7697	46.9785
NIR	799	45.73	45.5	46.18	46.11	48.59	48.07	47.61	47.84	47.94	48.86	48.68	48.79	48.12	47.75	48.22	48.23	48.32	48.25	47.98	47.94	47.7355	30.65	32.75	32.72	35.19	35.32	32.98	33.41	30.4	31.51	31.88	33.08	34.86	34.68	34.54	33.49	33.34	33.45	33.74	32.92	32.24	33.1575	47.9925	41.6516	46.8501	47.8886	46.8407	47.0582
NIR	800	45.78	45.56	46.24	46.17	48.65	48.13	47.67	47.9	48	48.92	48.74	48.86	48.18	47.81	48.28	48.3	48.39	48.31	48.05	48	47.797	30.68	32.8	32.76	35.23	35.36	33.02	33.45	30.43	31.55	31.91	33.13	34.9	34.73	34.58	33.53	33.37	33.49	33.77	32.95	32.28	33.196	48.0752	41.7166	46.9264	47.9723	46.9153	47.1399
NIR	801	45.83	45.61	46.3	46.22	48.71	48.19	47.73	47.95	48.06	48.98	48.8	48.91	48.25	47.87	48.34	48.36	48.45	48.38	48.11	48.06	47.8555	30.71	32.84	32.8	35.28	35.4	33.06	33.48	30.45	31.58	31.95	33.17	34.94	34.77	34.63	33.57	33.41	33.53	33.8	32.99	32.31	33.2335	48.1586	41.7835	47.0035	48.0649	47.0011	47.2253
NIR	802	45.89	45.67	46.36	46.28	48.77	48.25	47.79	48.02	48.13	49.04	48.86	48.98	48.31	47.93	48.4	48.42	48.52	48.44	48.17	48.12	47.9175	30.77	32.88	32.85	35.32	35.45	33.11	33.54	30.51	31.64	31.99	33.21	34.98	34.82	34.67	33.61	33.47	33.56	33.86	33.04	32.35	33.2815	48.2576	41.8577	47.0806	48.154	47.0968	47.3131
NIR	803	45.95	45.72	46.43	46.34	48.83	48.32	47.85	48.08	48.19	49.1	48.93	49.05	48.37	47.99	48.46	48.48	48.58	48.5	48.24	48.19	47.98	30.81	32.92	32.9	35.36	35.5	33.15	33.58	30.56	31.67	32.03	33.24	35.03	34.86	34.71	33.65	33.5	33.6	33.91	33.08	32.4	33.323	48.3562	41.9252	47.1522	48.2365	47.1705	47.3885
NIR	804	46.01	45.78	46.48	46.4	48.89	48.38	47.91	48.13	48.25	49.16	48.99	49.1	48.43	48.05	48.52	48.55	48.64	48.56	48.3	48.26	48.0395	30.85	32.96	32.93	35.41	35.54	33.19	33.62	30.59	31.7	32.07	33.29	35.07	34.9	34.76	33.69	33.54	33.65	33.95	33.12	32.45	33.364	48.4466	41.9872	47.2363	48.3179	47.244	47.4711
NIR	805	46.07	45.83	46.53	46.45	48.94	48.44	47.97	48.19	48.3	49.21	49.04	49.16	48.48	48.1	48.58	48.6	48.7	48.62	48.36	48.31	48.094	30.89	33.01	32.98	35.47	35.59	33.24	33.66	30.63	31.75	32.12	33.35	35.11	34.96	34.81	33.74	33.6	33.7	33.99	33.17	32.49	33.413	48.5295	42.0505	47.3339	48.4026	47.3323	47.5673
NIR	806	46.11	45.88	46.58	46.5	49	48.49	48.03	48.25	48.36	49.27	49.09	49.21	48.53	48.16	48.63	48.66	48.76	48.68	48.41	48.37	48.1485	30.93	33.05	33.02	35.5	35.64	33.29	33.7	30.68	31.8	32.16	33.38	35.18	35	34.85	33.79	33.64	33.75	34.04	33.21	32.53	33.457	48.6261	42.1356	47.402	48.4915	47.4269	47.6448
NIR	807	46.16	45.94	46.64	46.55	49.05	48.54	48.08	48.3	48.41	49.32	49.14	49.27	48.59	48.21	48.69	48.72	48.82	48.74	48.47	48.43	48.2035	30.98	33.1	33.07	35.55	35.69	33.34	33.76	30.73	31.84	32.21	33.43	35.23	35.05	34.9	33.83	33.69	33.8	34.1	33.26	32.58	33.507	48.7162	42.206	47.4729	48.5809	47.5065	47.7286
NIR	808	46.22	45.99	46.69	46.6	49.11	48.6	48.14	48.35	48.47	49.38	49.2	49.33	48.65	48.28	48.75	48.78	48.88	48.81	48.54	48.49	48.263	31.04	33.15	33.13	35.61	35.75	33.39	33.82	30.77	31.89	32.27	33.5	35.28	35.12	34.96	33.88	33.75	33.86	34.15	33.32	32.64	33.564	48.8043	42.2642	47.5579	48.6712	47.5816	47.8232
NIR	809	46.28	46.05	46.75	46.67	49.18	48.67	48.2	48.42	48.54	49.44	49.27	49.4	48.72	48.34	48.81	48.85	48.95	48.87	48.6	48.56	48.3285	31.09	33.22	33.18	35.67	35.81	33.45	33.88	30.83	31.94	32.32	33.55	35.34	35.18	35.02	33.94	33.81	33.92	34.2	33.38	32.7	33.6215	48.913	42.3416	47.6545	48.7668	47.6863	47.9198
NIR	810	46.34	46.11	46.82	46.73	49.24	48.73	48.26	48.48	48.61	49.5	49.33	49.46	48.78	48.4	48.87	48.91	49.01	48.93	48.67	48.61	48.3895	31.12	33.26	33.22	35.71	35.85	33.48	33.91	30.86	31.98	32.36	33.59	35.38	35.21	35.06	33.99	33.84	33.96	34.24	33.42	32.74	33.659	49.0021	42.4148	47.7365	48.8553	47.7739	48.0112
NIR	811	46.39	46.16	46.87	46.78	49.29	48.79	48.32	48.54	48.66	49.56	49.39	49.52	48.84	48.46	48.93	48.97	49.07	48.99	48.73	48.67	48.4465	31.16	33.29	33.25	35.75	35.89	33.52	33.95	30.89	32.02	32.39	33.63	35.41	35.25	35.1	34.02	33.88	33.99	34.28	33.44	32.77	33.694	49.0853	42.4831	47.8104	48.9396	47.8515	48.0976
NIR	812	46.45	46.22	46.93	46.84	49.35	48.85	48.38	48.59	48.73	49.62	49.45	49.58	48.91	48.52	49	49.03	49.14	49.06	48.79	48.74	48.509	31.22	33.34	33.31	35.81	35.93	33.57	34	30.94	32.07	32.44	33.67	35.47	35.31	35.15	34.07	33.93	34.04	34.34	33.5	32.82	33.7465	49.181	42.551	47.8882	49.0241	47.9347	48.1804
NIR	813	46.51	46.28	47	46.91	49.41	48.91	48.45	48.66	48.78	49.68	49.52	49.65	48.97	48.58	49.06	49.1	49.21	49.13	48.86	48.81	48.574	31.25	33.38	33.36	35.86	35.98	33.62	34.04	30.99	32.12	32.49	33.71	35.52	35.35	35.2	34.11	33.98	34.09	34.38	33.55	32.87	33.7925	49.2691	42.631	47.9726	49.1111	48.0211	48.2696
NIR	814	46.57	46.33	47.05	46.96	49.47	48.97	48.51	48.71	48.84	49.74	49.57	49.7	49.02	48.64	49.12	49.15	49.27	49.18	48.92	48.87	48.6295	31.28	33.42	33.4	35.9	36.02	33.67	34.08	31.02	32.16	32.52	33.76	35.57	35.39	35.24	34.16	34.02	34.13	34.42	33.6	32.91	33.8335	49.356	42.7038	48.0607	49.1925	48.1004	48.3482
NIR	815	46.62	46.38	47.09	47	49.52	49.02	48.55	48.75	48.89	49.78	49.61	49.75	49.07	48.69	49.16	49.2	49.31	49.23	48.97	48.91	48.675	31.33	33.47	33.45	35.94	36.07	33.71	34.13	31.06	32.2	32.56	33.81	35.6	35.44	35.29	34.21	34.06	34.17	34.46	33.64	32.95	33.8775	49.4471	42.7645	48.1444	49.2697	48.1719	48.4158
NIR	816	46.67	46.44	47.16	47.07	49.59	49.09	48.62	48.82	48.95	49.85	49.67	49.82	49.13	48.75	49.22	49.26	49.38	49.3	49.04	48.98	48.7405	31.37	33.52	33.5	36	36.13	33.76	34.18	31.11	32.26	32.62	33.87	35.66	35.49	35.35	34.26	34.11	34.23	34.52	33.69	33.01	33.932	49.5445	42.8356	48.2023	49.3604	48.2507	48.5018
NIR	817	46.74	46.5	47.23	47.14	49.65	49.16	48.69	48.89	49.02	49.91	49.74	49.88	49.2	48.81	49.29	49.33	49.46	49.37	49.11	49.06	48.809	31.44	33.59	33.55	36.07	36.19	33.82	34.25	31.17	32.31	32.68	33.93	35.73	35.56	35.41	34.32	34.17	34.3	34.59	33.75	33.06	33.9945	49.6411	42.9043	48.28	49.4632	48.3406	48.6039
NIR	818	46.8	46.56	47.29	47.2	49.7	49.22	48.75	48.95	49.08	49.97	49.8	49.94	49.26	48.87	49.35	49.4	49.52	49.43	49.17	49.12	48.869	31.51	33.65	33.61	36.13	36.26	33.87	34.3	31.22	32.37	32.73	33.99	35.79	35.62	35.46	34.39	34.23	34.36	34.65	33.8	33.12	34.053	49.7326	42.9658	48.3742	49.5638	48.4347	48.7065
NIR	819	46.85	46.61	47.33	47.24	49.76	49.27	48.8	49	49.14	50.03	49.85	49.99	49.31	48.93	49.4	49.45	49.57	49.49	49.22	49.17	48.9205	31.54	33.7	33.65	36.18	36.3	33.92	34.34	31.25	32.4	32.78	34.03	35.84	35.68	35.53	34.43	34.28	34.4	34.7	33.85	33.17	34.0985	49.8162	43.0209	48.4579	49.6415	48.5201	48.7872
NIR	820	46.89	46.66	47.38	47.29	49.8	49.31	48.85	49.05	49.18	50.07	49.9	50.04	49.36	48.97	49.45	49.5	49.62	49.53	49.27	49.21	48.9665	31.57	33.73	33.69	36.22	36.34	33.96	34.38	31.29	32.44	32.81	34.07	35.88	35.71	35.57	34.45	34.31	34.44	34.74	33.89	33.21	34.135	49.8999	43.0988	48.5274	49.7097	48.5969	48.8649
NIR	821	46.93	46.7	47.42	47.34	49.85	49.35	48.89	49.1	49.23	50.11	49.95	50.09	49.4	49.02	49.5	49.55	49.67	49.58	49.32	49.26	49.013	31.6	33.77	33.73	36.25	36.38	34	34.42	31.33	32.47	32.84	34.1	35.91	35.74	35.6	34.48	34.34	34.48	34.77	33.93	33.25	34.1695	49.9833	43.1747	48.5979	49.783	48.6719	48.9464
NIR	822	46.98	46.75	47.47	47.38	49.9	49.4	48.94	49.15	49.29	50.17	50	50.15	49.46	49.09	49.55	49.61	49.73	49.65	49.38	49.32	49.0685	31.64	33.81	33.78	36.29	36.43	34.03	34.47	31.37	32.51	32.88	34.14	35.95	35.79	35.63	34.52	34.4	34.53	34.81	33.97	33.28	34.2115	50.0654	43.2285	48.681	49.8709	48.7533	49.0323
NIR	823	47.03	46.8	47.53	47.43	49.95	49.45	48.99	49.2	49.35	50.23	50.06	50.21	49.52	49.14	49.61	49.67	49.79	49.71	49.43	49.38	49.124	31.68	33.85	33.83	36.35	36.48	34.09	34.53	31.42	32.56	32.95	34.19	36.02	35.85	35.69	34.57	34.46	34.58	34.86	34.03	33.33	34.266	50.1501	43.2953	48.7639	49.9694	48.8557	49.1122
NIR	824	47.07	46.84	47.57	47.48	49.99	49.5	49.04	49.25	49.4	50.29	50.12	50.27	49.58	49.2	49.67	49.73	49.86	49.76	49.48	49.43	49.1765	31.73	33.9	33.89	36.4	36.53	34.14	34.58	31.47	32.62	33.01	34.24	36.08	35.9	35.75	34.63	34.51	34.62	34.91	34.07	33.38	34.318	50.2302	43.3637	48.8369	50.0551	48.9361	49.1838
NIR	825	47.11	46.87	47.6	47.51	50.03	49.55	49.08	49.29	49.44	50.33	50.17	50.32	49.63	49.26	49.72	49.79	49.91	49.82	49.53	49.48	49.222	31.76	33.94	33.92	36.43	36.56	34.16	34.6	31.51	32.67	33.03	34.28	36.1	35.93	35.79	34.68	34.54	34.65	34.94	34.1	33.41	34.35	50.3041	43.4169	48.893	50.1152	48.9794	49.243
NIR	826	47.14	46.91	47.63	47.55	50.07	49.59	49.11	49.33	49.49	50.38	50.22	50.37	49.69	49.3	49.77	49.84	49.97	49.86	49.59	49.52	49.2665	31.76	33.94	33.91	36.43	36.57	34.17	34.61	31.51	32.65	33.03	34.28	36.1	35.93	35.79	34.68	34.55	34.66	34.97	34.12	33.42	34.354	50.3769	43.4253	48.9268	50.1485	49.0066	49.2806
NIR	827	47.16	46.93	47.66	47.57	50.11	49.63	49.15	49.36	49.53	50.41	50.26	50.41	49.72	49.34	49.81	49.88	50.01	49.91	49.63	49.56	49.302	31.75	33.92	33.89	36.43	36.56	34.16	34.59	31.48	32.63	33	34.26	36.08	35.92	35.76	34.66	34.52	34.65	34.95	34.12	33.42	34.3375	50.4404	43.4589	48.9657	50.1896	49.0416	49.3239
NIR	828	47.18	46.95	47.7	47.59	50.15	49.67	49.19	49.39	49.55	50.44	50.29	50.44	49.76	49.37	49.84	49.92	50.04	49.96	49.67	49.61	49.3355	31.76	33.91	33.89	36.43	36.55	34.14	34.58	31.48	32.63	32.99	34.26	36.08	35.92	35.74	34.65	34.5	34.64	34.93	34.11	33.42	34.3305	50.5083	43.5157	49.0137	50.2501	49.0932	49.3816
NIR	829	47.24	47	47.74	47.64	50.19	49.72	49.24	49.43	49.6	50.48	50.33	50.49	49.8	49.41	49.89	49.96	50.08	49.99	49.72	49.66	49.3805	31.78	33.94	33.91	36.44	36.57	34.17	34.6	31.51	32.65	33.03	34.27	36.09	35.94	35.79	34.68	34.54	34.65	34.95	34.12	33.44	34.3535	50.5958	43.5675	49.0651	50.3259	49.1585	49.4509
NIR	830	47.28	47.04	47.79	47.68	50.23	49.77	49.29	49.46	49.63	50.51	50.36	50.52	49.83	49.44	49.91	49.99	50.12	50.03	49.76	49.71	49.4175	31.79	33.96	33.92	36.45	36.58	34.18	34.61	31.51	32.66	33.04	34.29	36.11	35.94	35.8	34.69	34.56	34.67	34.97	34.13	33.46	34.366	50.6557	43.6173	49.1115	50.3734	49.2042	49.5011
NIR	831	47.35	47.12	47.86	47.76	50.3	49.84	49.36	49.54	49.7	50.57	50.42	50.59	49.89	49.51	49.98	50.05	50.2	50.1	49.83	49.77	49.487	31.87	34.05	34.02	36.55	36.67	34.28	34.71	31.59	32.75	33.12	34.38	36.21	36.03	35.88	34.78	34.64	34.77	35.07	34.21	33.54	34.456	50.7484	43.7015	49.2134	50.4785	49.3208	49.6128
NIR	832	47.46	47.23	47.96	47.87	50.4	49.91	49.45	49.66	49.81	50.69	50.53	50.69	49.99	49.6	50.09	50.16	50.29	50.2	49.92	49.87	49.589	32.02	34.2	34.18	36.71	36.84	34.43	34.86	31.74	32.9	33.28	34.55	36.38	36.21	36.05	34.95	34.81	34.94	35.24	34.37	33.68	34.617	50.8855	43.817	49.3681	50.65	49.5097	49.7874
NIR	833	47.48	47.24	47.99	47.89	50.43	49.95	49.48	49.68	49.84	50.72	50.56	50.73	50.03	49.65	50.13	50.2	50.34	50.24	49.95	49.9	49.6215	32.04	34.22	34.2	36.74	36.87	34.47	34.91	31.79	32.92	33.31	34.57	36.4	36.24	36.08	34.97	34.84	34.96	35.26	34.41	33.71	34.6455	50.9654	43.8753	49.4393	50.7287	49.5787	49.8521
NIR	834	47.47	47.22	47.98	47.88	50.44	49.98	49.5	49.67	49.84	50.71	50.56	50.74	50.04	49.66	50.13	50.21	50.35	50.25	49.98	49.92	49.6265	31.97	34.15	34.12	36.66	36.77	34.38	34.82	31.7	32.84	33.22	34.47	36.3	36.14	35.99	34.88	34.75	34.86	35.16	34.32	33.65	34.5575	50.9978	43.8778	49.4278	50.7049	49.5319	49.8214
NIR	835	47.5	47.24	48	47.9	50.46	50.02	49.53	49.68	49.86	50.73	50.58	50.75	50.06	49.67	50.14	50.23	50.37	50.29	50.02	49.96	49.6495	31.95	34.1	34.06	36.6	36.71	34.3	34.74	31.63	32.78	33.16	34.41	36.24	36.07	35.91	34.81	34.68	34.8	35.09	34.26	33.61	34.4955	51.0321	43.8846	49.4231	50.684	49.4997	49.8086
NIR	836	47.6	47.35	48.1	48	50.54	50.1	49.61	49.78	49.95	50.83	50.67	50.83	50.14	49.75	50.23	50.31	50.45	50.37	50.1	50.03	49.737	32.07	34.23	34.2	36.74	36.86	34.45	34.88	31.76	32.92	33.3	34.56	36.41	36.22	36.08	34.95	34.83	34.96	35.26	34.4	33.72	34.64	51.1516	43.9909	49.5645	50.8351	49.6739	49.9753
NIR	837	47.68	47.43	48.19	48.09	50.63	50.17	49.69	49.87	50.04	50.91	50.75	50.92	50.22	49.83	50.31	50.39	50.53	50.45	50.17	50.11	49.819	32.17	34.34	34.31	36.87	36.98	34.57	35	31.87	33.03	33.42	34.68	36.52	36.35	36.2	35.06	34.96	35.08	35.38	34.52	33.83	34.757	51.263	44.0834	49.687	50.9764	49.8151	50.1214
NIR	838	47.73	47.49	48.25	48.14	50.7	50.23	49.75	49.92	50.1	50.96	50.81	50.98	50.29	49.89	50.37	50.46	50.6	50.51	50.23	50.18	49.8795	32.22	34.4	34.38	36.93	37.04	34.63	35.07	31.93	33.09	33.48	34.75	36.58	36.43	36.27	35.13	35.02	35.13	35.43	34.58	33.9	34.8195	51.3461	44.1439	49.7604	51.0666	49.8976	50.2119
NIR	839	47.75	47.52	48.27	48.17	50.73	50.26	49.79	49.95	50.13	51	50.85	51.02	50.32	49.93	50.41	50.5	50.64	50.55	50.27	50.21	49.9135	32.23	34.41	34.39	36.92	37.05	34.63	35.08	31.95	33.12	33.48	34.77	36.6	36.43	36.29	35.14	35.01	35.13	35.44	34.58	33.91	34.828	51.3965	44.1739	49.7839	51.0967	49.9327	50.2439
NIR	840	47.79	47.54	48.31	48.21	50.76	50.3	49.83	49.99	50.17	51.03	50.88	51.06	50.36	49.97	50.45	50.53	50.68	50.58	50.32	50.25	49.9505	32.22	34.41	34.39	36.94	37.06	34.64	35.08	31.94	33.1	33.47	34.76	36.59	36.42	36.28	35.14	35.01	35.13	35.44	34.58	33.9	34.825	51.4636	44.2196	49.8212	51.14	49.9732	50.2755
NIR	841	47.84	47.58	48.35	48.25	50.8	50.35	49.88	50.04	50.22	51.07	50.92	51.1	50.4	50.01	50.49	50.57	50.72	50.63	50.36	50.3	49.994	32.25	34.43	34.4	36.96	37.08	34.67	35.1	31.96	33.12	33.5	34.78	36.62	36.44	36.3	35.16	35.03	35.16	35.47	34.6	33.92	34.8475	51.5337	44.2754	49.8831	51.2119	50.0376	50.3376
NIR	842	47.89	47.63	48.4	48.3	50.85	50.4	49.93	50.08	50.27	51.12	50.97	51.14	50.45	50.05	50.53	50.61	50.77	50.68	50.41	50.34	50.041	32.31	34.49	34.45	37	37.13	34.71	35.15	32.01	33.18	33.55	34.83	36.67	36.5	36.35	35.21	35.08	35.21	35.53	34.66	33.97	34.8995	51.5991	44.3303	49.9569	51.2972	50.115	50.4245
NIR	843	47.94	47.68	48.46	48.36	50.9	50.46	49.99	50.13	50.32	51.17	51.02	51.19	50.49	50.09	50.58	50.67	50.83	50.74	50.47	50.4	50.0945	32.36	34.54	34.5	37.05	37.18	34.76	35.19	32.06	33.21	33.6	34.88	36.72	36.55	36.41	35.28	35.15	35.26	35.57	34.71	34.04	34.951	51.6576	44.365	49.9999	51.3432	50.1567	50.485
NIR	844	47.99	47.73	48.51	48.41	50.96	50.52	50.04	50.18	50.37	51.22	51.06	51.25	50.54	50.14	50.62	50.72	50.88	50.79	50.53	50.45	50.1455	32.38	34.56	34.53	37.09	37.22	34.78	35.21	32.08	33.23	33.63	34.91	36.75	36.58	36.43	35.3	35.18	35.29	35.59	34.73	34.07	34.977	51.7243	44.4122	50.063	51.3931	50.2121	50.5526
NIR	845	48.04	47.78	48.56	48.45	51.01	50.57	50.09	50.23	50.42	51.26	51.11	51.3	50.59	50.19	50.66	50.76	50.92	50.84	50.57	50.5	50.1925	32.41	34.58	34.56	37.12	37.25	34.8	35.25	32.11	33.27	33.65	34.94	36.78	36.6	36.44	35.31	35.19	35.32	35.62	34.76	34.09	35.0025	51.8006	44.472	50.1349	51.4624	50.2879	50.6279
NIR	846	48.08	47.83	48.61	48.51	51.05	50.62	50.14	50.27	50.46	51.31	51.16	51.34	50.63	50.23	50.72	50.82	50.97	50.88	50.62	50.55	50.24	32.47	34.66	34.63	37.18	37.3	34.86	35.32	32.16	33.33	33.71	34.99	36.84	36.67	36.51	35.37	35.24	35.38	35.66	34.82	34.13	35.0615	51.8838	44.5342	50.1914	51.5536	50.3748	50.7037
NIR	847	48.15	47.9	48.67	48.57	51.11	50.68	50.2	50.34	50.52	51.37	51.22	51.4	50.7	50.29	50.78	50.88	51.04	50.95	50.68	50.62	50.3035	32.52	34.72	34.68	37.26	37.36	34.93	35.38	32.23	33.39	33.77	35.05	36.9	36.73	36.58	35.42	35.31	35.45	35.73	34.88	34.19	35.124	51.9773	44.5993	50.2637	51.6432	50.4538	50.7828
NIR	848	48.21	47.96	48.73	48.63	51.18	50.74	50.26	50.4	50.58	51.42	51.28	51.46	50.76	50.35	50.83	50.93	51.1	51.01	50.74	50.68	50.3625	32.56	34.77	34.73	37.31	37.42	34.99	35.43	32.28	33.44	33.82	35.11	36.95	36.8	36.64	35.48	35.37	35.5	35.8	34.94	34.25	35.1795	52.0613	44.6674	50.3556	51.7271	50.536	50.8638
NIR	849	48.26	48	48.78	48.68	51.23	50.79	50.32	50.45	50.64	51.47	51.34	51.51	50.81	50.4	50.88	50.98	51.15	51.06	50.79	50.73	50.4135	32.62	34.82	34.79	37.34	37.47	35.06	35.48	32.33	33.49	33.88	35.17	37.01	36.85	36.69	35.54	35.43	35.54	35.86	34.98	34.3	35.2325	52.1321	44.7379	50.4529	51.8063	50.6246	50.947
NIR	850	48.32	48.06	48.84	48.74	51.29	50.84	50.37	50.51	50.7	51.53	51.39	51.57	50.86	50.46	50.94	51.05	51.21	51.12	50.86	50.79	50.4725	32.66	34.88	34.84	37.4	37.52	35.09	35.52	32.36	33.54	33.92	35.22	37.07	36.9	36.74	35.59	35.48	35.59	35.9	35.03	34.34	35.2795	52.2252	44.8098	50.5038	51.8906	50.7007	51.0398
NIR	851	48.38	48.12	48.9	48.8	51.35	50.91	50.44	50.57	50.76	51.59	51.45	51.63	50.91	50.52	51	51.12	51.27	51.19	50.93	50.86	50.535	32.7	34.92	34.88	37.46	37.58	35.13	35.56	32.39	33.58	33.97	35.26	37.13	36.94	36.79	35.64	35.52	35.64	35.95	35.08	34.39	35.3255	52.3184	44.8727	50.5793	51.9743	50.7789	51.1323
NIR	852	48.44	48.18	48.96	48.86	51.41	50.97	50.5	50.63	50.82	51.66	51.5	51.69	50.97	50.58	51.06	51.17	51.33	51.25	50.99	50.92	50.5945	32.75	34.96	34.93	37.51	37.63	35.18	35.62	32.44	33.61	34.03	35.3	37.18	36.99	36.83	35.69	35.57	35.69	36	35.14	34.44	35.3745	52.4093	44.9333	50.6776	52.0604	50.8598	51.2183
NIR	853	48.5	48.23	49.03	48.92	51.47	51.03	50.56	50.68	50.88	51.72	51.57	51.74	51.03	50.64	51.12	51.22	51.4	51.31	51.05	50.98	50.654	32.79	35.01	34.99	37.55	37.67	35.23	35.68	32.48	33.66	34.07	35.35	37.22	37.05	36.87	35.74	35.6	35.74	36.04	35.18	34.5	35.421	52.504	45.0071	50.7556	52.1555	50.9376	51.2952
NIR	854	48.55	48.29	49.08	48.97	51.52	51.09	50.62	50.74	50.94	51.77	51.62	51.8	51.1	50.7	51.17	51.28	51.46	51.37	51.11	51.04	50.711	32.82	35.05	35.02	37.6	37.71	35.27	35.7	32.53	33.71	34.1	35.39	37.26	37.09	36.92	35.79	35.65	35.78	36.07	35.21	34.54	35.4605	52.5826	45.0594	50.8175	52.2457	51.0227	51.38
NIR	855	48.6	48.34	49.13	49.02	51.57	51.15	50.67	50.8	50.99	51.82	51.67	51.86	51.15	50.75	51.23	51.34	51.51	51.43	51.16	51.1	50.7645	32.85	35.08	35.05	37.64	37.76	35.3	35.73	32.56	33.75	34.13	35.42	37.3	37.12	36.97	35.82	35.7	35.82	36.12	35.25	34.57	35.497	52.6556	45.1155	50.8862	52.3255	51.1039	51.4656
NIR	856	48.65	48.4	49.19	49.08	51.63	51.2	50.73	50.85	51.05	51.86	51.73	51.91	51.2	50.79	51.28	51.4	51.57	51.48	51.22	51.15	50.8185	32.9	35.12	35.09	37.68	37.79	35.34	35.79	32.59	33.78	34.18	35.45	37.33	37.16	37	35.85	35.73	35.87	36.17	35.31	34.6	35.5365	52.7353	45.1951	50.9743	52.3962	51.1734	51.5441
NIR	857	48.72	48.47	49.25	49.14	51.7	51.27	50.8	50.92	51.12	51.94	51.79	51.99	51.27	50.87	51.35	51.47	51.64	51.55	51.29	51.22	50.8885	32.95	35.18	35.13	37.74	37.86	35.4	35.84	32.65	33.83	34.23	35.52	37.4	37.23	37.07	35.9	35.8	35.92	36.21	35.36	34.65	35.5935	52.8189	45.2628	51.0432	52.4755	51.2509	51.6243
NIR	858	48.78	48.53	49.31	49.21	51.77	51.33	50.87	50.99	51.19	52.01	51.87	52.06	51.34	50.94	51.42	51.54	51.71	51.62	51.36	51.29	50.957	33.02	35.26	35.2	37.8	37.93	35.47	35.91	32.72	33.9	34.3	35.6	37.48	37.32	37.16	35.97	35.87	35.99	36.29	35.42	34.71	35.666	52.9177	45.3361	51.1395	52.5819	51.3564	51.7211
NIR	859	48.84	48.6	49.37	49.28	51.83	51.38	50.93	51.05	51.25	52.07	51.94	52.12	51.4	51.01	51.48	51.6	51.77	51.69	51.42	51.35	51.019	33.09	35.33	35.29	37.87	37.99	35.54	35.98	32.78	33.96	34.38	35.68	37.56	37.4	37.24	36.04	35.94	36.07	36.38	35.49	34.77	35.739	53.0216	45.4134	51.2553	52.7004	51.4757	51.8283
NIR	860	48.9	48.65	49.43	49.34	51.88	51.44	50.98	51.11	51.31	52.14	52	52.18	51.46	51.06	51.54	51.66	51.83	51.74	51.48	51.41	51.077	33.12	35.36	35.33	37.92	38.03	35.57	36.02	32.79	34.01	34.4	35.71	37.59	37.41	37.26	36.08	35.97	36.11	36.41	35.53	34.83	35.7725	53.0964	45.4717	51.3213	52.7767	51.5562	51.9166
NIR	861	48.92	48.66	49.46	49.36	51.9	51.49	51.01	51.13	51.34	52.16	52.01	52.21	51.49	51.08	51.56	51.69	51.86	51.78	51.52	51.45	51.104	33.09	35.34	35.31	37.9	38.02	35.56	35.99	32.77	33.99	34.39	35.7	37.56	37.38	37.24	36.06	35.96	36.1	36.39	35.52	34.83	35.755	53.1521	45.4933	51.3286	52.8143	51.5789	51.9431
NIR	862	48.96	48.7	49.5	49.39	51.95	51.54	51.06	51.17	51.38	52.2	52.04	52.25	51.53	51.13	51.61	51.74	51.92	51.83	51.57	51.5	51.1485	33.11	35.36	35.32	37.93	38.05	35.59	36.02	32.81	34.01	34.42	35.72	37.6	37.41	37.26	36.1	35.99	36.13	36.42	35.54	34.85	35.782	53.2304	45.5483	51.3785	52.8756	51.6354	51.9977
NIR	863	49.04	48.8	49.6	49.49	52.05	51.61	51.15	51.27	51.48	52.29	52.14	52.34	51.63	51.21	51.7	51.83	52.01	51.93	51.65	51.58	51.24	33.27	35.52	35.49	38.09	38.19	35.73	36.19	32.95	34.15	34.56	35.85	37.76	37.56	37.4	36.24	36.13	36.26	36.57	35.67	34.99	35.9285	53.3624	45.6932	51.5552	53.0163	51.8063	52.1664
NIR	864	49.11	48.87	49.65	49.55	52.11	51.66	51.21	51.34	51.55	52.36	52.21	52.41	51.69	51.28	51.77	51.89	52.08	51.98	51.72	51.64	51.304	33.33	35.6	35.55	38.15	38.28	35.79	36.26	33.03	34.23	34.62	35.93	37.82	37.64	37.49	36.31	36.21	36.33	36.64	35.76	35.07	36.002	53.4547	45.7496	51.6521	53.1483	51.9132	52.2758
NIR	865	49.12	48.87	49.66	49.55	52.12	51.69	51.23	51.34	51.55	52.36	52.22	52.42	51.7	51.28	51.78	51.9	52.09	51.99	51.74	51.66	51.3135	33.27	35.54	35.48	38.07	38.22	35.72	36.18	32.97	34.16	34.56	35.86	37.74	37.58	37.42	36.24	36.14	36.27	36.58	35.7	35	35.935	53.4933	45.7421	51.6423	53.1574	51.9017	52.2697
NIR	866	49.09	48.82	49.64	49.52	52.1	51.7	51.22	51.3	51.52	52.32	52.19	52.4	51.67	51.26	51.75	51.89	52.06	51.98	51.73	51.66	51.291	33.16	35.41	35.35	37.93	38.06	35.59	36.05	32.83	34.03	34.43	35.72	37.6	37.45	37.26	36.1	36.01	36.14	36.46	35.56	34.85	35.7995	53.5066	45.7313	51.588	53.0705	51.8264	52.204
NIR	867	49.16	48.89	49.71	49.6	52.17	51.76	51.29	51.38	51.58	52.4	52.27	52.46	51.74	51.33	51.83	51.96	52.14	52.06	51.81	51.73	51.3635	33.23	35.48	35.44	38.03	38.14	35.67	36.13	32.91	34.09	34.49	35.81	37.68	37.52	37.36	36.17	36.1	36.21	36.52	35.64	34.95	35.8785	53.6001	45.8164	51.6895	53.1747	51.9189	52.3229
NIR	868	49.25	48.98	49.79	49.68	52.25	51.83	51.37	51.47	51.68	52.49	52.36	52.55	51.83	51.42	51.91	52.05	52.23	52.15	51.89	51.82	51.45	33.34	35.59	35.55	38.17	38.27	35.79	36.25	33.01	34.22	34.61	35.94	37.81	37.65	37.51	36.31	36.22	36.32	36.64	35.76	35.07	36.0015	53.7111	45.918	51.8178	53.3167	52.0679	52.4567
NIR	869	49.32	49.06	49.87	49.75	52.32	51.9	51.45	51.55	51.77	52.57	52.44	52.63	51.91	51.51	51.98	52.13	52.31	52.23	51.97	51.9	51.5285	33.42	35.68	35.64	38.26	38.38	35.88	36.33	33.09	34.31	34.72	36.04	37.93	37.75	37.62	36.42	36.3	36.42	36.74	35.85	35.16	36.097	53.8155	46.0022	51.9223	53.4363	52.1966	52.568
NIR	870	49.37	49.11	49.92	49.81	52.37	51.96	51.49	51.6	51.81	52.62	52.49	52.68	51.96	51.55	52.03	52.18	52.37	52.28	52.02	51.94	51.578	33.47	35.71	35.68	38.28	38.41	35.91	36.36	33.13	34.33	34.76	36.05	37.97	37.77	37.63	36.43	36.33	36.47	36.77	35.89	35.19	36.127	53.8957	46.0488	51.9763	53.5005	52.2419	52.6557
NIR	871	49.42	49.16	49.96	49.86	52.42	52.02	51.54	51.64	51.85	52.67	52.53	52.73	52.01	51.59	52.08	52.23	52.41	52.33	52.07	51.98	51.625	33.5	35.75	35.7	38.33	38.44	35.95	36.4	33.16	34.36	34.79	36.09	38	37.8	37.66	36.47	36.36	36.5	36.8	35.93	35.23	36.161	53.9598	46.0948	52.0342	53.5669	52.3164	52.7171
NIR	872	49.45	49.2	50	49.9	52.46	52.07	51.58	51.68	51.9	52.71	52.56	52.77	52.05	51.64	52.12	52.27	52.45	52.37	52.11	52.03	51.666	33.52	35.78	35.74	38.38	38.48	36	36.45	33.2	34.41	34.82	36.15	38.03	37.85	37.71	36.52	36.41	36.54	36.85	35.98	35.27	36.2045	54.0355	46.1502	52.0977	53.6423	52.392	52.7835
NIR	873	49.48	49.23	50.04	49.94	52.51	52.1	51.63	51.72	51.94	52.75	52.61	52.81	52.1	51.68	52.17	52.31	52.5	52.42	52.15	52.08	51.7085	33.57	35.83	35.8	38.42	38.53	36.05	36.5	33.24	34.46	34.88	36.21	38.08	37.93	37.76	36.57	36.46	36.6	36.91	36.02	35.31	36.2565	54.1339	46.2211	52.1707	53.7305	52.4576	52.8745
NIR	874	49.57	49.31	50.13	50.02	52.59	52.18	51.71	51.81	52.02	52.82	52.69	52.89	52.17	51.77	52.25	52.39	52.59	52.5	52.24	52.17	51.791	33.64	35.92	35.87	38.5	38.61	36.11	36.58	33.31	34.54	34.94	36.25	38.17	37.99	37.83	36.63	36.54	36.67	36.97	36.1	35.38	36.3275	54.2251	46.3207	52.2856	53.849	52.5944	52.9768
NIR	875	49.64	49.39	50.19	50.09	52.65	52.23	51.77	51.87	52.09	52.89	52.76	52.96	52.24	51.83	52.32	52.46	52.66	52.57	52.31	52.24	51.858	33.72	36.01	35.96	38.6	38.7	36.21	36.67	33.4	34.63	35.02	36.35	38.26	38.08	37.93	36.72	36.64	36.77	37.07	36.19	35.46	36.4195	54.3228	46.3993	52.3984	53.971	52.725	53.0936
NIR	876	49.67	49.43	50.23	50.13	52.68	52.25	51.8	51.9	52.13	52.92	52.79	52.99	52.27	51.86	52.35	52.5	52.7	52.61	52.34	52.26	51.8905	33.76	36.06	36.02	38.66	38.75	36.27	36.7	33.44	34.67	35.08	36.43	38.31	38.14	37.99	36.79	36.7	36.83	37.14	36.24	35.5	36.474	54.4075	46.4366	52.4675	54.0499	52.7957	53.1816
NIR	877	49.68	49.42	50.23	50.12	52.69	52.27	51.82	51.91	52.13	52.93	52.79	53	52.27	51.86	52.36	52.5	52.71	52.61	52.34	52.27	51.8955	33.7	35.96	35.94	38.56	38.68	36.17	36.63	33.34	34.57	35	36.34	38.23	38.04	37.9	36.71	36.59	36.75	37.03	36.16	35.44	36.387	54.434	46.4301	52.449	54.0229	52.762	53.1627
NIR	878	49.68	49.41	50.23	50.12	52.7	52.31	51.84	51.91	52.14	52.93	52.8	53.01	52.28	51.87	52.36	52.51	52.72	52.62	52.36	52.29	51.9045	33.68	35.92	35.9	38.53	38.64	36.13	36.6	33.33	34.54	34.96	36.3	38.19	38	37.86	36.66	36.54	36.69	36.98	36.11	35.41	36.3485	54.4547	46.4345	52.4431	54.0096	52.7364	53.1527
NIR	879	49.72	49.44	50.28	50.16	52.74	52.36	51.88	51.95	52.18	52.98	52.84	53.05	52.33	51.91	52.39	52.55	52.76	52.67	52.42	52.34	51.9475	33.72	35.97	35.94	38.58	38.68	36.18	36.63	33.39	34.59	35	36.33	38.23	38.05	37.9	36.69	36.59	36.73	37.04	36.15	35.45	36.392	54.5091	46.4853	52.4962	54.0673	52.7813	53.2048
NIR	880	49.79	49.53	50.36	50.25	52.82	52.43	51.95	52.04	52.27	53.05	52.92	53.13	52.41	51.99	52.48	52.63	52.84	52.75	52.49	52.41	52.027	33.79	36.08	36.03	38.67	38.78	36.28	36.72	33.47	34.68	35.1	36.41	38.33	38.16	37.99	36.8	36.7	36.84	37.14	36.26	35.55	36.489	54.6142	46.5867	52.6098	54.1968	52.9059	53.3268
NIR	881	49.85	49.59	50.42	50.31	52.88	52.48	52.01	52.09	52.33	53.12	52.98	53.19	52.47	52.04	52.53	52.7	52.9	52.81	52.55	52.46	52.0855	33.87	36.16	36.11	38.74	38.85	36.36	36.8	33.52	34.74	35.14	36.5	38.41	38.23	38.07	36.85	36.77	36.89	37.21	36.32	35.63	36.5585	54.7412	46.683	52.7107	54.2965	53.0265	53.4596
NIR	882	49.9	49.64	50.46	50.36	52.92	52.52	52.06	52.13	52.37	53.16	53.03	53.24	52.51	52.08	52.58	52.74	52.95	52.86	52.59	52.52	52.131	33.92	36.21	36.15	38.78	38.89	36.4	36.85	33.56	34.78	35.18	36.56	38.46	38.28	38.13	36.9	36.81	36.95	37.26	36.36	35.66	36.6045	54.8484	46.752	52.7961	54.3831	53.132	53.5533
NIR	883	49.94	49.68	50.5	50.39	52.95	52.56	52.1	52.18	52.41	53.2	53.07	53.29	52.55	52.13	52.63	52.78	52.99	52.91	52.64	52.56	52.173	33.93	36.23	36.16	38.82	38.92	36.43	36.89	33.59	34.82	35.24	36.58	38.48	38.32	38.17	36.95	36.85	37	37.3	36.39	35.68	36.6375	54.919	46.7981	52.8628	54.4551	53.2136	53.6079
NIR	884	49.98	49.71	50.55	50.45	53	52.61	52.14	52.22	52.46	53.24	53.11	53.32	52.6	52.17	52.67	52.83	53.04	52.95	52.69	52.61	52.2175	33.97	36.26	36.2	38.87	38.98	36.46	36.93	33.63	34.86	35.28	36.6	38.55	38.36	38.19	36.98	36.89	37.05	37.33	36.44	35.72	36.6775	54.9608	46.8515	52.9091	54.4979	53.2673	53.6701
NIR	885	50.01	49.75	50.58	50.48	53.04	52.64	52.18	52.26	52.49	53.28	53.15	53.36	52.63	52.21	52.71	52.88	53.08	52.99	52.73	52.65	52.255	34.02	36.3	36.25	38.93	39.02	36.5	36.97	33.67	34.91	35.32	36.65	38.59	38.4	38.22	37.03	36.92	37.08	37.38	36.49	35.76	36.7205	55.0036	46.8946	52.9521	54.5704	53.3054	53.7228
NIR	886	50.04	49.8	50.61	50.51	53.07	52.67	52.22	52.29	52.53	53.32	53.19	53.4	52.66	52.26	52.74	52.91	53.12	53.03	52.77	52.69	52.2915	34.06	36.34	36.3	38.96	39.04	36.55	37	33.7	34.95	35.36	36.7	38.61	38.44	38.28	37.08	36.97	37.1	37.42	36.52	35.81	36.7595	55.0457	46.9258	52.9927	54.6446	53.3385	53.7676
NIR	887	50.08	49.83	50.65	50.54	53.11	52.71	52.26	52.33	52.57	53.36	53.23	53.43	52.71	52.3	52.77	52.95	53.15	53.07	52.8	52.73	52.329	34.08	36.37	36.31	38.97	39.08	36.58	37.02	33.75	34.98	35.39	36.73	38.65	38.48	38.32	37.11	37.01	37.13	37.45	36.54	35.85	36.79	55.087	46.9525	53.0352	54.6876	53.3778	53.8133
NIR	888	50.12	49.86	50.69	50.58	53.14	52.75	52.29	52.36	52.61	53.4	53.26	53.47	52.75	52.33	52.81	52.99	53.2	53.1	52.84	52.76	52.3655	34.12	36.41	36.37	39.01	39.1	36.6	37.07	33.78	35	35.42	36.76	38.7	38.51	38.33	37.11	37.04	37.18	37.49	36.58	35.89	36.8235	55.1744	47.0041	53.1187	54.7451	53.436	53.8863
NIR	889	50.16	49.91	50.73	50.62	53.19	52.8	52.33	52.41	52.66	53.44	53.3	53.52	52.79	52.37	52.86	53.03	53.25	53.15	52.89	52.81	52.411	34.15	36.46	36.42	39.08	39.16	36.65	37.12	33.81	35.04	35.46	36.8	38.74	38.56	38.38	37.15	37.09	37.24	37.55	36.63	35.93	36.871	55.2639	47.0573	53.1957	54.8209	53.5214	53.9647
NIR	890	50.21	49.96	50.78	50.67	53.24	52.84	52.38	52.46	52.71	53.48	53.35	53.57	52.83	52.41	52.9	53.07	53.29	53.2	52.93	52.85	52.4565	34.18	36.52	36.46	39.13	39.23	36.71	37.17	33.84	35.09	35.51	36.86	38.77	38.61	38.45	37.23	37.14	37.3	37.61	36.69	35.98	36.924	55.3381	47.1066	53.2494	54.9031	53.6179	54.0313
NIR	891	50.24	50	50.81	50.7	53.27	52.87	52.42	52.49	52.73	53.51	53.38	53.59	52.86	52.44	52.93	53.12	53.33	53.24	52.97	52.89	52.4895	34.22	36.53	36.49	39.15	39.24	36.75	37.21	33.86	35.1	35.54	36.88	38.78	38.62	38.47	37.25	37.16	37.31	37.61	36.7	36	36.9435	55.4118	47.1687	53.3004	54.9608	53.6787	54.0736
NIR	892	50.28	50.02	50.84	50.74	53.31	52.91	52.46	52.53	52.77	53.55	53.43	53.63	52.9	52.49	52.98	53.17	53.38	53.28	53.01	52.94	52.531	34.23	36.54	36.5	39.16	39.24	36.75	37.22	33.9	35.12	35.55	36.89	38.81	38.63	38.49	37.26	37.17	37.3	37.61	36.72	36	36.9545	55.4539	47.2098	53.3438	54.9996	53.7234	54.1299
NIR	893	50.33	50.07	50.89	50.79	53.35	52.97	52.5	52.58	52.83	53.6	53.48	53.69	52.95	52.54	53.04	53.21	53.42	53.33	53.07	52.99	52.5815	34.25	36.57	36.51	39.18	39.26	36.76	37.24	33.94	35.15	35.58	36.92	38.86	38.67	38.52	37.29	37.21	37.32	37.65	36.76	36.03	36.9835	55.5016	47.2569	53.3965	55.0524	53.7765	54.2022
NIR	894	50.37	50.13	50.96	50.86	53.4	53.02	52.56	52.63	52.88	53.66	53.52	53.74	53	52.58	53.08	53.26	53.48	53.38	53.13	53.05	52.6345	34.32	36.63	36.56	39.24	39.33	36.82	37.29	33.96	35.19	35.64	36.99	38.92	38.73	38.57	37.36	37.29	37.37	37.74	36.83	36.09	37.0435	55.5934	47.3385	53.4716	55.145	53.8552	54.2807
NIR	895	50.41	50.18	51	50.9	53.44	53.05	52.6	52.68	52.92	53.7	53.57	53.77	53.04	52.62	53.12	53.31	53.53	53.43	53.17	53.09	52.6765	34.37	36.69	36.64	39.3	39.4	36.88	37.34	34.01	35.26	35.69	37.07	38.99	38.79	38.64	37.42	37.34	37.46	37.78	36.88	36.17	37.106	55.662	47.3881	53.536	55.2189	53.9243	54.3622
NIR	896	50.44	50.21	51.03	50.92	53.47	53.08	52.64	52.71	52.96	53.73	53.6	53.81	53.07	52.66	53.15	53.34	53.57	53.47	53.21	53.12	52.7095	34.4	36.72	36.69	39.34	39.44	36.92	37.37	34.05	35.3	35.73	37.1	39.04	38.83	38.69	37.46	37.36	37.51	37.8	36.9	36.21	37.143	55.7238	47.4156	53.5813	55.2742	53.9697	54.4154
NIR	897	50.47	50.24	51.06	50.95	53.51	53.11	52.66	52.74	52.98	53.76	53.63	53.86	53.12	52.69	53.18	53.37	53.6	53.5	53.24	53.15	52.741	34.41	36.73	36.69	39.38	39.45	36.93	37.37	34.06	35.31	35.75	37.1	39.04	38.85	38.7	37.45	37.37	37.52	37.81	36.91	36.22	37.1525	55.7902	47.4434	53.6162	55.3172	53.9982	54.4478
NIR	898	50.5	50.26	51.09	50.97	53.53	53.14	52.68	52.76	53.02	53.79	53.66	53.88	53.15	52.72	53.21	53.41	53.63	53.53	53.27	53.19	52.7695	34.44	36.77	36.72	39.39	39.5	36.95	37.39	34.07	35.34	35.74	37.09	39.05	38.86	38.7	37.44	37.39	37.54	37.83	36.95	36.23	37.1695	55.8584	47.508	53.6728	55.356	54.0441	54.526
NIR	899	50.54	50.29	51.13	51.01	53.56	53.19	52.72	52.81	53.06	53.83	53.7	53.92	53.19	52.76	53.26	53.45	53.67	53.58	53.31	53.23	52.8105	34.47	36.8	36.76	39.41	39.53	36.98	37.45	34.11	35.37	35.77	37.13	39.06	38.89	38.73	37.48	37.42	37.57	37.88	36.99	36.26	37.203	55.9291	47.5689	53.7304	55.4275	54.1041	54.5966
NIR	900	50.59	50.34	51.17	51.05	53.61	53.24	52.78	52.86	53.11	53.88	53.75	53.96	53.23	52.8	53.31	53.5	53.72	53.63	53.36	53.29	52.859	34.51	36.84	36.81	39.46	39.57	37.03	37.52	34.16	35.41	35.83	37.2	39.11	38.95	38.79	37.56	37.47	37.62	37.96	37.04	36.31	37.2575	55.9934	47.6186	53.7927	55.5064	54.1889	54.6635
NIR	901	50.64	50.39	51.21	51.1	53.67	53.27	52.83	52.9	53.17	53.92	53.79	54.01	53.29	52.84	53.35	53.55	53.78	53.68	53.41	53.34	52.907	34.58	36.89	36.87	39.55	39.64	37.12	37.56	34.23	35.47	35.93	37.27	39.2	39.02	38.88	37.63	37.54	37.7	38.02	37.07	36.39	37.328	56.0472	47.664	53.8705	55.5589	54.3022	54.7464
NIR	902	50.68	50.45	51.26	51.16	53.72	53.32	52.88	52.96	53.21	53.97	53.86	54.06	53.33	52.9	53.41	53.61	53.84	53.74	53.46	53.39	52.9605	34.64	36.96	36.93	39.59	39.69	37.17	37.62	34.3	35.54	35.97	37.33	39.28	39.08	38.94	37.68	37.62	37.76	38.08	37.14	36.45	37.3885	56.1346	47.7157	53.9643	55.6519	54.3831	54.8357
NIR	903	50.72	50.5	51.31	51.21	53.76	53.36	52.92	53.01	53.26	54.03	53.9	54.1	53.37	52.96	53.46	53.65	53.89	53.78	53.51	53.43	53.0065	34.69	37.03	36.99	39.64	39.75	37.21	37.69	34.35	35.6	36.02	37.4	39.34	39.14	38.99	37.75	37.69	37.81	38.14	37.22	36.5	37.4475	56.2134	47.7841	54.0387	55.7496	54.4471	54.9119
NIR	904	50.74	50.52	51.34	51.24	53.79	53.38	52.95	53.05	53.3	54.08	53.93	54.14	53.41	53	53.5	53.68	53.94	53.83	53.55	53.46	53.0415	34.75	37.09	37.06	39.72	39.83	37.26	37.75	34.39	35.65	36.09	37.47	39.4	39.22	39.05	37.84	37.75	37.87	38.19	37.28	36.57	37.5115	56.2645	47.8582	54.0837	55.8252	54.5093	54.9671
NIR	905	50.78	50.57	51.38	51.28	53.81	53.4	52.99	53.08	53.35	54.12	53.98	54.2	53.46	53.05	53.55	53.75	53.99	53.89	53.59	53.5	53.086	34.81	37.15	37.11	39.79	39.89	37.35	37.82	34.43	35.7	36.13	37.51	39.46	39.3	39.11	37.87	37.81	37.95	38.23	37.34	36.62	37.569	56.3201	47.885	54.1391	55.8771	54.5737	55.0144
NIR	906	50.81	50.6	51.42	51.32	53.84	53.44	53.01	53.13	53.4	54.16	54.05	54.25	53.51	53.09	53.6	53.8	54.04	53.94	53.63	53.55	53.1295	34.84	37.19	37.14	39.83	39.91	37.37	37.85	34.47	35.74	36.16	37.53	39.51	39.32	39.15	37.88	37.82	38	38.27	37.37	36.65	37.6	56.3751	47.9309	54.1839	55.9438	54.6525	55.0776
NIR	907	50.82	50.62	51.43	51.33	53.87	53.47	53.03	53.17	53.43	54.2	54.08	54.27	53.56	53.12	53.63	53.82	54.07	53.97	53.66	53.58	53.1565	34.83	37.19	37.14	39.85	39.92	37.35	37.83	34.49	35.74	36.17	37.53	39.52	39.3	39.16	37.88	37.8	38	38.29	37.37	36.66	37.601	56.4258	47.9783	54.218	55.9945	54.7214	55.1418
NIR	908	50.82	50.61	51.43	51.31	53.87	53.48	53.05	53.16	53.45	54.2	54.08	54.29	53.57	53.13	53.65	53.84	54.1	53.97	53.68	53.59	53.164	34.82	37.16	37.13	39.84	39.92	37.36	37.8	34.48	35.7	36.17	37.51	39.48	39.3	39.15	37.87	37.81	37.97	38.29	37.36	36.63	37.5875	56.4657	47.9775	54.2458	55.9777	54.7385	55.17
NIR	909	50.8	50.59	51.42	51.3	53.88	53.48	53.04	53.16	53.45	54.2	54.07	54.29	53.56	53.14	53.64	53.85	54.1	53.97	53.69	53.6	53.1615	34.81	37.14	37.09	39.77	39.87	37.33	37.78	34.45	35.64	36.12	37.49	39.46	39.26	39.1	37.84	37.79	37.92	38.27	37.34	36.63	37.555	56.4763	47.9653	54.2407	55.9848	54.7021	55.1363
NIR	910	50.79	50.56	51.4	51.29	53.88	53.49	53.04	53.14	53.42	54.18	54.06	54.28	53.56	53.14	53.63	53.85	54.1	53.98	53.7	53.61	53.155	34.76	37.09	37.02	39.7	39.79	37.27	37.74	34.4	35.6	36.04	37.43	39.39	39.2	39.03	37.79	37.72	37.87	38.22	37.28	36.59	37.4965	56.4952	47.9578	54.2202	55.9882	54.6492	55.1022
NIR	911	50.77	50.54	51.38	51.27	53.87	53.49	53.03	53.12	53.39	54.15	54.04	54.28	53.55	53.13	53.61	53.84	54.1	53.98	53.69	53.61	53.142	34.67	37	36.94	39.64	39.7	37.2	37.66	34.34	35.56	35.98	37.35	39.25	39.12	38.95	37.75	37.63	37.8	38.11	37.19	36.49	37.4165	56.5333	47.9536	54.2016	55.9669	54.6051	55.0988
NIR	912	50.75	50.5	51.36	51.23	53.85	53.49	53.03	53.08	53.36	54.12	54.01	54.25	53.5	53.09	53.58	53.82	54.05	53.94	53.66	53.58	53.1125	34.6	36.9	36.9	39.53	39.62	37.12	37.58	34.26	35.52	35.91	37.3	39.2	39.02	38.88	37.65	37.58	37.71	38	37.09	36.42	37.3395	56.5315	47.9151	54.1861	55.9364	54.5535	55.0713
NIR	913	50.77	50.51	51.38	51.25	53.86	53.52	53.05	53.09	53.38	54.12	54.02	54.27	53.51	53.1	53.59	53.83	54.06	53.96	53.69	53.59	53.1275	34.6	36.89	36.89	39.51	39.62	37.09	37.57	34.25	35.5	35.87	37.26	39.19	39	38.87	37.63	37.54	37.7	37.97	37.09	36.42	37.323	56.578	47.9371	54.1933	55.9355	54.5569	55.0787
NIR	914	50.85	50.6	51.47	51.34	53.93	53.59	53.11	53.17	53.45	54.2	54.09	54.34	53.59	53.16	53.66	53.9	54.14	54.04	53.77	53.67	53.2035	34.7	37.02	36.98	39.64	39.75	37.2	37.67	34.36	35.59	35.96	37.34	39.29	39.12	38.97	37.75	37.63	37.82	38.09	37.21	36.54	37.4315	56.6587	48.0319	54.2702	56.0235	54.665	55.1799
NIR	915	50.97	50.75	51.6	51.47	54.05	53.68	53.23	53.3	53.59	54.34	54.21	54.45	53.71	53.27	53.77	54.02	54.25	54.15	53.86	53.77	53.322	34.92	37.28	37.23	39.91	40.03	37.47	37.92	34.6	35.83	36.26	37.62	39.57	39.4	39.22	37.98	37.91	38.05	38.35	37.47	36.77	37.6895	56.7402	48.1757	54.4525	56.2369	54.898	55.4028
NIR	916	51.1	50.9	51.72	51.62	54.17	53.78	53.34	53.44	53.73	54.48	54.35	54.57	53.82	53.39	53.91	54.14	54.38	54.27	53.98	53.89	53.449	35.1	37.49	37.45	40.12	40.23	37.68	38.15	34.79	36.02	36.48	37.82	39.81	39.65	39.45	38.19	38.12	38.27	38.6	37.67	36.99	37.904	56.9191	48.3329	54.6692	56.4606	55.1622	55.6068
NIR	917	51.16	50.98	51.79	51.69	54.23	53.82	53.39	53.52	53.82	54.55	54.43	54.64	53.89	53.47	54	54.21	54.45	54.34	54.06	53.96	53.52	35.18	37.57	37.55	40.2	40.31	37.76	38.24	34.87	36.09	36.54	37.9	39.91	39.75	39.56	38.28	38.22	38.38	38.72	37.78	37.09	37.995	57.0494	48.4291	54.7855	56.586	55.3007	55.7245
NIR	918	51.14	50.96	51.77	51.63	54.21	53.81	53.38	53.5	53.8	54.53	54.41	54.63	53.9	53.49	53.99	54.21	54.46	54.34	54.05	53.97	53.509	35.15	37.5	37.49	40.15	40.27	37.7	38.17	34.81	36.02	36.46	37.88	39.83	39.67	39.5	38.22	38.18	38.33	38.66	37.76	37.01	37.938	57.0563	48.4263	54.7502	56.5683	55.2577	55.7281
NIR	919	51.1	50.89	51.74	51.63	54.19	53.81	53.37	53.47	53.75	54.51	54.38	54.62	53.89	53.46	53.97	54.21	54.45	54.33	54.04	53.95	53.488	35.08	37.38	37.36	40.02	40.13	37.6	38.07	34.68	35.92	36.35	37.76	39.71	39.53	39.36	38.12	38.04	38.2	38.52	37.62	36.91	37.818	57.0546	48.3699	54.7031	56.4982	55.21	55.6653
NIR	920	51.08	50.86	51.71	51.61	54.18	53.8	53.37	53.43	53.73	54.49	54.38	54.6	53.87	53.43	53.95	54.19	54.44	54.33	54.04	53.93	53.471	35.04	37.32	37.3	39.96	40.04	37.51	38.03	34.62	35.88	36.28	37.69	39.63	39.44	39.3	38.06	37.96	38.14	38.43	37.55	36.82	37.75	57.0585	48.3461	54.6845	56.4626	55.1554	55.6176
NIR	921	51.1	50.89	51.71	51.61	54.21	53.81	53.38	53.44	53.76	54.5	54.41	54.62	53.89	53.45	53.96	54.19	54.46	54.35	54.07	53.95	53.488	35.08	37.37	37.33	40.01	40.08	37.52	38.07	34.67	35.94	36.32	37.74	39.65	39.47	39.35	38.1	38.01	38.17	38.46	37.58	36.82	37.787	57.0855	48.3739	54.7193	56.5092	55.1474	55.6384
NIR	922	51.16	50.96	51.79	51.69	54.27	53.88	53.43	53.53	53.82	54.56	54.46	54.69	53.95	53.53	54.02	54.26	54.51	54.4	54.11	54.01	53.5515	35.15	37.49	37.43	40.13	40.22	37.66	38.12	34.79	36.05	36.46	37.87	39.79	39.61	39.46	38.22	38.16	38.29	38.6	37.67	36.94	37.9055	57.1408	48.4296	54.8002	56.6306	55.2317	55.7368
NIR	923	51.2	50.99	51.83	51.73	54.28	53.91	53.46	53.56	53.85	54.6	54.49	54.73	53.99	53.55	54.07	54.29	54.56	54.43	54.14	54.04	53.585	35.2	37.55	37.52	40.18	40.25	37.73	38.17	34.84	36.09	36.5	37.89	39.88	39.64	39.49	38.26	38.19	38.36	38.68	37.73	37.04	37.9595	57.19	48.4953	54.848	56.6806	55.3322	55.8008
NIR	924	51.2	51	51.84	51.73	54.3	53.92	53.48	53.56	53.88	54.62	54.52	54.74	54.01	53.56	54.09	54.32	54.58	54.45	54.16	54.06	53.601	35.19	37.56	37.54	40.2	40.23	37.72	38.2	34.86	36.08	36.51	37.87	39.87	39.65	39.49	38.25	38.18	38.34	38.67	37.76	37.07	37.962	57.2376	48.5265	54.8716	56.6834	55.3812	55.8354
NIR	925	51.19	51	51.83	51.73	54.33	53.93	53.5	53.56	53.91	54.64	54.53	54.74	54.03	53.6	54.1	54.35	54.59	54.47	54.18	54.1	53.6155	35.14	37.53	37.5	40.21	40.22	37.67	38.2	34.86	36.05	36.52	37.86	39.81	39.69	39.49	38.2	38.19	38.29	38.62	37.76	37.04	37.9425	57.2787	48.5172	54.8848	56.6811	55.3642	55.8522
NIR	926	51.18	50.97	51.84	51.73	54.31	53.93	53.49	53.56	53.9	54.63	54.52	54.74	54.01	53.58	54.08	54.34	54.59	54.45	54.18	54.09	53.606	35.13	37.5	37.46	40.13	40.19	37.68	38.14	34.78	36.04	36.47	37.83	39.81	39.66	39.46	38.17	38.16	38.26	38.62	37.72	37.01	37.911	57.2829	48.5328	54.8958	56.7211	55.3552	55.8527
NIR	927	51.2	50.99	51.85	51.73	54.32	53.94	53.51	53.58	53.91	54.63	54.53	54.75	54.01	53.59	54.08	54.34	54.6	54.48	54.19	54.1	53.6165	35.11	37.48	37.42	40.07	40.16	37.63	38.13	34.72	36.01	36.4	37.78	39.78	39.59	39.42	38.14	38.11	38.23	38.55	37.66	36.98	37.8685	57.2998	48.5272	54.8712	56.7303	55.3486	55.8322
NIR	928	51.23	51.02	51.85	51.75	54.36	53.97	53.54	53.6	53.92	54.64	54.55	54.78	54.04	53.61	54.1	54.36	54.62	54.52	54.2	54.13	53.6395	35.1	37.46	37.38	40.05	40.15	37.59	38.13	34.71	35.99	36.36	37.77	39.73	39.54	39.41	38.14	38.07	38.22	38.49	37.63	36.97	37.8445	57.33	48.5122	54.8559	56.7057	55.3354	55.804
NIR	929	51.28	51.03	51.9	51.77	54.37	54.03	53.58	53.61	53.93	54.66	54.56	54.81	54.06	53.62	54.12	54.39	54.64	54.54	54.25	54.15	53.665	35.13	37.45	37.4	40.09	40.18	37.67	38.13	34.75	36.01	36.44	37.87	39.75	39.59	39.45	38.22	38.11	38.24	38.55	37.65	37.01	37.8845	57.3625	48.5235	54.9058	56.6889	55.3213	55.7994
NIR	930	51.33	51.08	51.95	51.83	54.41	54.08	53.62	53.67	53.97	54.71	54.6	54.83	54.09	53.66	54.16	54.43	54.69	54.58	54.3	54.19	53.709	35.21	37.53	37.5	40.17	40.28	37.73	38.19	34.82	36.05	36.49	37.92	39.85	39.66	39.52	38.27	38.2	38.34	38.65	37.73	37.09	37.96	57.4436	48.614	54.9604	56.7996	55.4208	55.9135
NIR	931	51.39	51.18	52.02	51.89	54.47	54.11	53.67	53.74	54.03	54.77	54.66	54.87	54.14	53.71	54.22	54.47	54.75	54.63	54.34	54.23	53.7645	35.32	37.67	37.64	40.32	40.41	37.84	38.32	34.95	36.17	36.6	38.02	40.02	39.81	39.65	38.37	38.33	38.48	38.8	37.87	37.19	38.089	57.5097	48.6779	55.041	56.9092	55.5399	56.0522
NIR	932	51.44	51.27	52.1	51.97	54.53	54.14	53.72	53.8	54.09	54.83	54.71	54.94	54.2	53.75	54.27	54.52	54.8	54.67	54.39	54.28	53.821	35.43	37.81	37.75	40.49	40.55	37.98	38.47	35.1	36.33	36.76	38.17	40.17	39.99	39.8	38.51	38.47	38.63	38.98	38.02	37.3	38.2355	57.5425	48.6986	55.1325	56.9669	55.6292	56.1505
NIR	933	51.48	51.3	52.13	52	54.56	54.16	53.75	53.85	54.13	54.87	54.75	54.97	54.23	53.79	54.3	54.56	54.84	54.72	54.44	54.34	53.8585	35.51	37.84	37.83	40.51	40.62	38.02	38.53	35.13	36.38	36.8	38.2	40.19	39.97	39.84	38.56	38.49	38.68	39	38.08	37.34	38.276	57.593	48.8001	55.1582	57.0504	55.7156	56.1921
NIR	934	51.48	51.3	52.14	52	54.57	54.18	53.77	53.85	54.14	54.87	54.75	54.99	54.24	53.8	54.33	54.57	54.85	54.74	54.45	54.36	53.869	35.49	37.83	37.81	40.45	40.58	37.99	38.49	35.09	36.35	36.76	38.17	40.11	39.94	39.81	38.52	38.46	38.61	38.94	38.05	37.35	38.24	57.6255	48.8212	55.172	57.0595	55.7648	56.2199
NIR	935	51.46	51.28	52.14	52.01	54.56	54.19	53.78	53.84	54.15	54.87	54.74	55	54.24	53.79	54.33	54.57	54.86	54.74	54.44	54.36	53.8675	35.46	37.84	37.77	40.43	40.55	37.99	38.46	35.08	36.36	36.75	38.17	40.08	39.96	39.81	38.5	38.45	38.59	38.92	38.02	37.37	38.228	57.632	48.8051	55.1964	57.0472	55.7614	56.2438
NIR	936	51.5	51.31	52.17	52.05	54.57	54.2	53.79	53.86	54.19	54.89	54.78	55.02	54.26	53.81	54.34	54.61	54.89	54.76	54.49	54.37	53.893	35.55	37.92	37.84	40.57	40.65	38.1	38.55	35.18	36.48	36.85	38.27	40.19	40.05	39.91	38.61	38.54	38.76	39.04	38.12	37.43	38.3305	57.6274	48.849	55.2458	57.1045	55.7326	56.2782
NIR	937	51.58	51.42	52.22	52.12	54.64	54.24	53.84	53.96	54.3	54.97	54.87	55.08	54.33	53.9	54.41	54.69	55	54.85	54.55	54.44	53.9705	35.69	38.12	38.01	40.75	40.83	38.24	38.73	35.35	36.64	37.02	38.42	40.42	40.23	40.08	38.8	38.75	38.93	39.22	38.29	37.58	38.505	57.7037	48.927	55.3422	57.2093	55.8938	56.4322
NIR	938	51.64	51.5	52.28	52.18	54.69	54.25	53.88	54.05	54.38	55.06	54.95	55.13	54.4	53.98	54.49	54.77	55.09	54.92	54.6	54.49	54.0365	35.83	38.27	38.17	40.92	40.99	38.39	38.9	35.48	36.75	37.17	38.6	40.6	40.4	40.23	38.95	38.94	39.08	39.37	38.44	37.73	38.6605	57.7388	48.9638	55.4362	57.3084	56.0484	56.5325
NIR	939	51.64	51.52	52.32	52.2	54.69	54.23	53.89	54.08	54.4	55.11	54.98	55.16	54.44	54.02	54.54	54.83	55.12	54.95	54.62	54.5	54.062	35.91	38.31	38.28	41.02	41.05	38.51	38.99	35.54	36.8	37.28	38.74	40.68	40.5	40.32	39.03	39.03	39.18	39.47	38.5	37.82	38.748	57.7169	48.9577	55.5025	57.3696	56.1075	56.5393
NIR	940	51.66	51.55	52.33	52.21	54.7	54.25	53.9	54.11	54.42	55.14	55.05	55.19	54.49	54.04	54.58	54.88	55.16	54.99	54.64	54.54	54.0915	35.96	38.36	38.4	41.06	41.09	38.54	39.01	35.65	36.87	37.35	38.75	40.74	40.57	40.41	39.08	39.08	39.26	39.57	38.6	37.87	38.811	57.8168	49.0341	55.5571	57.3918	56.1805	56.6532
NIR	941	51.62	51.56	52.29	52.18	54.68	54.22	53.87	54.12	54.42	55.15	55.07	55.21	54.5	54.05	54.61	54.87	55.19	55.02	54.66	54.57	54.093	35.96	38.36	38.38	41.05	41.09	38.53	39	35.66	36.9	37.35	38.68	40.75	40.59	40.41	39.09	39.03	39.24	39.59	38.61	37.88	38.8075	57.807	49.0137	55.4829	57.4071	56.2016	56.6478
NIR	942	51.47	51.46	52.19	52.06	54.6	54.11	53.75	54.03	54.36	55.08	54.98	55.15	54.43	54	54.56	54.79	55.15	54.97	54.61	54.5	54.0125	35.86	38.27	38.2	40.92	41	38.43	38.91	35.53	36.81	37.21	38.56	40.6	40.46	40.26	38.97	38.85	39.14	39.44	38.48	37.76	38.683	57.6702	48.8812	55.3054	57.3328	56.0815	56.4542
NIR	943	51.19	51.15	51.98	51.82	54.42	53.93	53.54	53.76	54.16	54.88	54.77	54.96	54.27	53.83	54.37	54.65	54.97	54.76	54.39	54.29	53.8045	35.61	38.05	37.93	40.55	40.74	38.15	38.65	35.26	36.5	36.85	38.4	40.17	40.06	39.91	38.61	38.52	38.92	39.08	38.2	37.45	38.3805	57.4773	48.6876	55.1092	57.0395	55.743	56.1013
NIR	944	50.98	50.87	51.72	51.6	54.19	53.77	53.39	53.55	53.93	54.66	54.55	54.81	54.08	53.61	54.18	54.5	54.8	54.59	54.2	54.12	53.605	35.18	37.5	37.52	40.13	40.26	37.64	38.08	34.8	36.07	36.46	37.78	39.78	39.63	39.44	38.13	38.19	38.33	38.63	37.76	37.11	37.921	57.1436	48.3485	54.7518	56.5814	55.3825	55.7751
NIR	945	50.76	50.6	51.44	51.36	53.95	53.63	53.21	53.3	53.68	54.44	54.34	54.65	53.89	53.41	53.96	54.29	54.65	54.43	54.05	53.96	53.4	34.85	37.08	37.13	39.75	39.77	37.29	37.61	34.52	35.71	36.07	37.35	39.45	39.22	39.06	37.79	37.86	37.84	38.31	37.41	36.75	37.541	56.819	48.0346	54.4178	56.2244	54.92	55.3948
NIR	946	50.53	50.35	51.22	51.11	53.79	53.5	52.99	53.03	53.45	54.24	54.16	54.48	53.72	53.27	53.73	54.07	54.47	54.24	53.9	53.79	53.202	34.65	36.87	36.79	39.4	39.4	37.15	37.37	34.39	35.43	35.71	37.25	39.1	38.86	38.75	37.61	37.5	37.61	38.05	37.15	36.37	37.2705	56.6014	47.826	54.157	56.0119	54.4244	54.982
NIR	947	50.41	50.19	51.11	50.96	53.73	53.39	52.88	52.95	53.31	54.1	54.02	54.29	53.56	53.13	53.61	54.01	54.26	54.11	53.73	53.62	53.0685	34.25	36.44	36.35	38.98	39.1	36.72	37.05	33.85	35.04	35.44	36.81	38.62	38.5	38.31	37.31	37.06	37.25	37.51	36.7	35.94	36.8615	56.4569	47.628	53.8095	55.6577	54.1606	54.7167
NIR	948	50.37	50.14	51.11	50.94	53.63	53.37	52.88	52.86	53.25	54.04	53.94	54.24	53.51	53.06	53.58	53.93	54.18	54.05	53.72	53.61	53.0205	34.19	36.28	36.27	38.92	38.93	36.51	36.95	33.78	34.92	35.38	36.68	38.54	38.46	38.22	37.17	36.96	37.12	37.26	36.6	35.86	36.75	56.4187	47.4933	53.6585	55.4703	53.981	54.5197
NIR	949	50.47	50.26	51.22	51.06	53.68	53.45	52.99	52.91	53.33	54.11	54.04	54.33	53.6	53.11	53.64	53.96	54.28	54.13	53.82	53.72	53.1055	34.45	36.6	36.58	39.24	39.16	36.75	37.21	34.14	35.16	35.65	36.95	38.84	38.72	38.51	37.34	37.2	37.35	37.62	36.9	36.18	37.0275	56.5242	47.5482	53.7884	55.5511	54.0599	54.6203
NIR	950	50.7	50.53	51.41	51.28	53.92	53.59	53.16	53.18	53.56	54.3	54.28	54.49	53.79	53.3	53.77	54.13	54.48	54.33	53.99	53.89	53.304	34.86	37.25	37.1	39.77	39.77	37.33	37.74	34.62	35.66	36.17	37.43	39.33	39.16	39.01	37.74	37.64	37.86	38.43	37.39	36.73	37.5495	56.718	47.7982	54.1135	55.8528	54.4406	55.039
NIR	951	50.9	50.76	51.61	51.48	54.08	53.69	53.29	53.39	53.76	54.49	54.43	54.65	53.93	53.43	53.99	54.32	54.62	54.43	54.15	54	53.47	35.2	37.43	37.39	39.98	40.19	37.6	38.1	34.86	36.05	36.43	37.69	39.71	39.54	39.34	38.11	38.12	38.2	38.61	37.61	37.02	37.859	56.716	48.0013	54.3033	56.1623	54.8307	55.2653
NIR	952	50.95	50.8	51.66	51.54	54.11	53.71	53.33	53.47	53.84	54.55	54.44	54.7	53.97	53.48	54.05	54.39	54.68	54.46	54.16	54.03	53.516	35.31	37.59	37.53	40.11	40.29	37.72	38.19	35.04	36.21	36.52	37.88	39.85	39.72	39.52	38.3	38.31	38.32	38.63	37.78	37.11	37.9965	56.73	48.0739	54.3499	56.3191	54.9578	55.36
NIR	953	50.86	50.71	51.59	51.49	54.06	53.66	53.29	53.44	53.81	54.5	54.39	54.64	53.92	53.47	53.97	54.35	54.66	54.45	54.09	53.99	53.467	35.24	37.71	37.53	40.16	40.16	37.74	38.08	35.11	36.16	36.5	37.98	39.77	39.69	39.53	38.27	38.24	38.25	38.63	37.84	37.09	37.984	56.7294	47.9802	54.2715	56.2527	54.8411	55.3273
NIR	954	50.78	50.68	51.55	51.4	54.02	53.63	53.25	53.38	53.75	54.47	54.37	54.53	53.86	53.41	53.93	54.31	54.6	54.46	54.08	53.98	53.422	35.2	37.49	37.39	39.99	40.01	37.66	37.98	34.88	36.01	36.36	37.82	39.6	39.54	39.28	38.09	38.13	38.07	38.56	37.59	36.99	37.832	56.5394	47.7331	54.1091	55.9618	54.6842	55.1445
NIR	955	50.67	50.52	51.4	51.28	53.86	53.54	53.13	53.22	53.6	54.33	54.21	54.44	53.7	53.32	53.76	54.17	54.48	54.35	53.99	53.89	53.293	34.91	37.21	37.13	39.7	39.73	37.34	37.82	34.57	35.76	36.14	37.56	39.39	39.19	39.03	37.85	37.87	37.88	38.27	37.39	36.74	37.574	56.3561	47.6024	53.8407	55.7334	54.3206	54.8593
NIR	956	50.53	50.34	51.23	51.1	53.7	53.41	52.97	53.02	53.42	54.13	54	54.32	53.52	53.17	53.58	54	54.31	54.18	53.83	53.74	53.125	34.73	37.04	36.95	39.53	39.6	37.12	37.67	34.43	35.59	35.96	37.34	39.23	38.95	38.88	37.71	37.6	37.79	38.05	37.3	36.53	37.4	56.2124	47.5018	53.5342	55.532	53.9898	54.6106
NIR	957	50.41	50.24	51.12	50.93	53.62	53.29	52.83	52.87	53.3	53.97	53.86	54.18	53.42	52.98	53.49	53.87	54.17	54.02	53.71	53.59	52.9935	34.84	37.04	36.95	39.59	39.73	37.21	37.6	34.52	35.56	35.91	37.29	39.18	38.99	38.83	37.71	37.45	37.82	38.07	37.3	36.5	37.4045	56.0956	47.3432	53.3039	55.3262	53.8768	54.4737
NIR	958	50.39	50.25	51.11	50.96	53.59	53.26	52.86	52.94	53.28	53.97	53.88	54.16	53.4	52.98	53.54	53.86	54.18	54.03	53.71	53.57	52.996	34.77	36.99	36.84	39.47	39.65	37.09	37.66	34.42	35.45	35.92	37.26	39.14	39.1	38.82	37.61	37.56	37.72	37.94	37.21	36.58	37.36	55.9587	47.2084	53.3425	55.2644	53.8568	54.3193
NIR	959	50.36	50.23	51.1	50.99	53.55	53.22	52.83	52.93	53.25	53.95	53.87	54.13	53.39	52.98	53.49	53.81	54.15	54	53.66	53.54	52.9715	34.68	36.91	36.9	39.44	39.6	37.05	37.59	34.46	35.49	35.95	37.23	39.07	39.1	38.79	37.57	37.62	37.68	37.99	37.15	36.62	37.3445	55.8375	47.1651	53.2962	55.1742	53.8287	54.2741
NIR	960	50.31	50.18	51.07	50.95	53.5	53.15	52.75	52.84	53.2	53.89	53.81	54.07	53.36	52.93	53.37	53.74	54.08	53.94	53.57	53.49	52.91	34.69	36.91	37.02	39.5	39.62	37.16	37.48	34.51	35.62	35.99	37.23	39.05	39	38.77	37.6	37.62	37.73	38.14	37.17	36.61	37.371	55.728	47.1333	53.1805	55.0452	53.7693	54.2396
NIR	961	50.24	50.11	51	50.85	53.43	53.07	52.72	52.75	53.16	53.85	53.73	54	53.29	52.81	53.29	53.73	54.04	53.89	53.52	53.41	52.8445	34.84	37.08	36.97	39.53	39.68	37.38	37.53	34.38	35.68	36.03	37.28	39.18	38.9	38.83	37.68	37.67	37.82	38.15	37.22	36.61	37.422	55.6068	47	53.1344	54.9289	53.6828	54.0676
NIR	962	50.16	50.05	50.91	50.76	53.34	52.99	52.61	52.7	53.07	53.71	53.68	53.92	53.14	52.74	53.24	53.63	53.97	53.79	53.45	53.38	52.762	34.78	37.02	36.87	39.4	39.57	37.27	37.54	34.47	35.64	35.91	37.37	39.13	38.93	38.86	37.67	37.67	37.65	38	37.28	36.51	37.377	55.4289	46.9286	52.9594	54.7984	53.449	53.9628
NIR	963	50.05	49.95	50.79	50.66	53.24	52.89	52.49	52.62	52.96	53.58	53.6	53.81	53.01	52.64	53.12	53.52	53.86	53.67	53.35	53.27	52.654	34.61	36.88	36.79	39.29	39.45	37.09	37.47	34.51	35.53	35.79	37.34	39	38.86	38.75	37.63	37.58	37.52	37.84	37.2	36.41	37.277	55.2772	46.7877	52.7513	54.5844	53.2237	53.841
NIR	964	49.92	49.8	50.67	50.53	53.14	52.75	52.41	52.46	52.81	53.47	53.46	53.65	52.91	52.47	52.93	53.41	53.69	53.53	53.23	53.06	52.515	34.44	36.8	36.75	39.27	39.38	36.99	37.39	34.38	35.41	35.76	37.16	38.9	38.69	38.58	37.58	37.42	37.55	37.78	36.99	36.37	37.1795	55.145	46.5784	52.5693	54.3325	53.0654	53.6397
NIR	965	49.76	49.65	50.53	50.39	52.96	52.59	52.27	52.31	52.59	53.33	53.29	53.49	52.72	52.27	52.85	53.24	53.53	53.38	53.07	52.93	52.3575	34.51	36.82	36.71	39.14	39.28	36.91	37.49	34.26	35.38	35.81	37.08	38.85	38.73	38.59	37.39	37.3	37.6	37.77	36.91	36.33	37.143	54.8812	46.5304	52.3829	54.2598	52.857	53.3585
NIR	966	49.66	49.55	50.45	50.26	52.83	52.5	52.16	52.2	52.52	53.2	53.15	53.4	52.61	52.17	52.74	53.09	53.45	53.28	52.95	52.84	52.2505	34.5	36.72	36.65	39.09	39.22	36.86	37.35	34.23	35.31	35.7	36.95	38.88	38.69	38.49	37.25	37.22	37.52	37.66	36.83	36.3	37.071	54.6318	46.3333	52.1585	54.0567	52.7018	53.2359
NIR	967	49.61	49.5	50.4	50.18	52.76	52.47	52.1	52.13	52.53	53.12	53.04	53.31	52.57	52.13	52.65	53	53.41	53.21	52.89	52.77	52.189	34.48	36.59	36.62	39.12	39.21	36.84	37.17	34.22	35.24	35.58	36.91	38.84	38.65	38.4	37.22	37.24	37.41	37.6	36.79	36.28	37.0205	54.5458	46.1406	52.0195	53.9003	52.6108	53.1782
NIR	968	49.57	49.48	50.3	50.16	52.69	52.42	52.06	52.07	52.46	53.1	52.98	53.17	52.54	52.03	52.59	52.92	53.33	53.11	52.85	52.69	52.126	34.52	36.6	36.67	39.14	39.2	36.85	37.21	34.15	35.27	35.62	37.05	38.65	38.71	38.44	37.29	37.36	37.39	37.71	36.85	36.26	37.047	54.64	46.1324	52.037	53.9521	52.5509	53.0314
NIR	969	49.45	49.35	50.15	50.05	52.54	52.29	51.88	51.95	52.3	52.9	52.83	53.05	52.38	51.89	52.39	52.73	53.12	52.97	52.66	52.56	51.972	34.45	36.65	36.56	39	39.08	36.76	37.25	34.18	35.27	35.58	37	38.73	38.56	38.39	37.27	37.3	37.35	37.65	36.81	36.22	37.003	54.4124	46.0112	51.8745	53.6971	52.4271	52.8248
NIR	970	49.38	49.29	50.1	49.97	52.46	52.19	51.77	51.87	52.2	52.79	52.72	53.02	52.27	51.79	52.27	52.67	52.99	52.89	52.55	52.49	51.884	34.41	36.57	36.51	38.95	39.04	36.7	37.2	34.11	35.21	35.46	36.87	38.69	38.45	38.34	37.26	37.19	37.27	37.53	36.73	36.12	36.9305	54.1718	45.8613	51.6965	53.477	52.2834	52.7141
NIR	971	49.36	49.28	50.11	49.95	52.45	52.14	51.75	51.83	52.18	52.77	52.68	53.01	52.22	51.73	52.25	52.71	52.99	52.85	52.55	52.46	51.8635	34.42	36.44	36.52	38.98	39.09	36.7	37.13	33.99	35.12	35.37	36.76	38.53	38.42	38.32	37.25	37.11	37.18	37.46	36.66	36.02	36.8735	54.0828	45.7887	51.6071	53.4008	52.183	52.6946
NIR	972	49.31	49.17	49.98	49.93	52.35	52.08	51.64	51.78	52.11	52.68	52.63	52.89	52.12	51.67	52.21	52.59	52.96	52.79	52.5	52.35	51.787	34.41	36.49	36.47	38.86	39.06	36.66	37.24	34.04	35.07	35.55	36.77	38.54	38.35	38.31	37.1	37.13	37.12	37.53	36.63	36.04	36.8685	54.1475	45.8854	51.6317	53.3602	52.1827	52.6303
NIR	973	50.82	51.15	51.67	51.63	53.65	53.01	53.03	53.81	54.05	54.28	54.08	54.07	53.23	52.79	53.43	53.98	54.45	54.17	53.66	53.62	53.229	37.29	39.34	39.65	42.28	42.15	39.83	40.2	37.1	38.2	38.49	40.2	41.96	41.67	41.43	40.38	40.33	40.53	40.91	39.7	38.75	40.0195	55.3002	47.0793	54.136	57.3171	57.6841	57.8914
NIR	974	50.8	51.13	51.68	51.63	53.63	52.94	53.01	53.78	54	54.23	54.06	54.01	53.21	52.78	53.4	53.98	54.44	54.12	53.61	53.57	53.2005	37.21	39.43	39.68	42.29	42.21	39.9	40.25	37.08	38.24	38.51	40.24	42.04	41.73	41.36	40.36	40.37	40.52	40.84	39.69	38.75	40.035	55.2139	47.0622	54.1688	57.2602	57.6091	57.8226
NIR	975	50.8	51.15	51.71	51.65	53.66	52.94	53.07	53.82	54	54.22	54.07	54.03	53.25	52.84	53.46	53.98	54.45	54.14	53.62	53.59	53.2225	37.15	39.47	39.73	42.28	42.18	39.9	40.23	37.11	38.22	38.52	40.29	42.04	41.79	41.35	40.4	40.42	40.49	40.86	39.68	38.8	40.0455	55.0409	47.0207	54.1057	57.1844	57.5018	57.7921
NIR	976	50.82	51.19	51.75	51.66	53.7	52.96	53.08	53.84	54.01	54.22	54.08	54.06	53.27	52.87	53.5	54	54.47	54.16	53.64	53.61	53.2445	37.08	39.45	39.65	42.19	42.11	39.81	40.23	37.01	38.14	38.45	40.22	41.95	41.73	41.39	40.46	40.45	40.43	40.78	39.68	38.8	40.0005	54.9538	46.9486	54.106	57.1599	57.4783	57.827
NIR	977	50.81	51.16	51.78	51.65	53.72	53.01	53.07	53.85	54.02	54.18	54.1	54.07	53.28	52.85	53.47	54.07	54.43	54.14	53.65	53.61	53.246	36.95	39.42	39.56	42.2	42.09	39.75	40.15	36.89	38.06	38.5	40.18	41.93	41.64	41.44	40.5	40.41	40.43	40.66	39.64	38.78	39.959	55.0322	46.9693	54.0934	57.1937	57.4962	57.9099
NIR	978	50.79	51.13	51.73	51.64	53.72	53.04	53.07	53.87	53.99	54.14	54.13	54.08	53.26	52.82	53.46	54.1	54.4	54.14	53.65	53.61	53.2385	36.95	39.41	39.58	42.28	42.1	39.75	40.09	36.87	38.06	38.6	40.24	41.97	41.64	41.54	40.54	40.34	40.48	40.69	39.65	38.78	39.978	55.1116	47.042	54.0129	57.2356	57.4755	57.9275
NIR	979	50.79	51.13	51.69	51.64	53.7	53.02	53.04	53.85	53.97	54.13	54.13	54.09	53.22	52.8	53.47	54.08	54.37	54.12	53.62	53.6	53.223	37.02	39.45	39.5	42.26	42.12	39.84	40.15	36.88	38.06	38.63	40.21	41.97	41.64	41.56	40.55	40.28	40.56	40.74	39.63	38.74	39.9895	55.1876	47.0731	54.0497	57.2437	57.5107	57.9191
NIR	980	50.78	51.15	51.68	51.65	53.7	53	53.04	53.82	53.96	54.16	54.13	54.09	53.21	52.77	53.48	54.05	54.34	54.09	53.61	53.59	53.215	37.01	39.56	39.43	42.25	42.19	39.89	40.21	36.95	38.03	38.71	40.2	41.96	41.73	41.58	40.48	40.26	40.65	40.75	39.64	38.76	40.012	55.2229	47.1002	54.087	57.1695	57.5694	57.8546
NIR	981	50.8	51.17	51.69	51.65	53.7	53.01	53.05	53.82	53.97	54.17	54.14	54.08	53.2	52.78	53.49	54.03	54.33	54.08	53.62	53.59	53.2185	37.03	39.59	39.45	42.26	42.23	39.91	40.25	36.99	38.02	38.75	40.22	41.97	41.77	41.57	40.47	40.29	40.69	40.76	39.67	38.78	40.0335	55.248	47.1267	54.0892	57.178	57.5877	57.8479
NIR	982	50.83	51.19	51.72	51.66	53.71	53.04	53.07	53.8	54	54.2	54.15	54.09	53.21	52.84	53.52	53.96	54.34	54.1	53.66	53.62	53.2355	37.09	39.6	39.54	42.23	42.21	39.9	40.33	37.03	37.97	38.72	40.24	41.97	41.83	41.48	40.52	40.37	40.66	40.79	39.66	38.82	40.048	55.235	47.0996	54.0902	57.2402	57.5605	57.8477
NIR	983	50.84	51.21	51.75	51.68	53.73	53.04	53.08	53.8	54.02	54.2	54.16	54.09	53.22	52.86	53.53	53.96	54.36	54.11	53.7	53.64	53.249	37.14	39.6	39.58	42.24	42.24	39.9	40.32	37.07	37.99	38.68	40.26	41.98	41.84	41.48	40.53	40.41	40.64	40.8	39.7	38.83	40.0615	55.2601	47.151	54.1382	57.2832	57.5936	57.8675
NIR	984	50.85	51.22	51.79	51.68	53.73	53.03	53.09	53.84	54.05	54.19	54.17	54.06	53.24	52.86	53.5	54.01	54.41	54.12	53.77	53.69	53.265	37.2	39.56	39.66	42.34	42.32	39.88	40.21	37.08	38.12	38.61	40.32	42.05	41.81	41.53	40.53	40.46	40.6	40.75	39.85	38.83	40.0855	55.2709	47.269	54.1667	57.3319	57.6411	57.9313
NIR	985	50.88	51.24	51.81	51.69	53.75	53.06	53.12	53.87	54.08	54.2	54.18	54.08	53.26	52.88	53.5	54.05	54.45	54.15	53.82	53.71	53.289	37.25	39.56	39.69	42.37	42.35	39.92	40.22	37.1	38.18	38.58	40.35	42.07	41.82	41.55	40.56	40.5	40.61	40.78	39.9	38.85	40.1105	55.3289	47.3255	54.1977	57.409	57.688	57.9803
NIR	986	50.93	51.25	51.83	51.72	53.78	53.08	53.14	53.9	54.1	54.2	54.19	54.13	53.27	52.91	53.51	54.1	54.5	54.17	53.86	53.72	53.3145	37.32	39.58	39.69	42.35	42.35	39.98	40.26	37.14	38.23	38.52	40.37	42.06	41.81	41.6	40.58	40.51	40.63	40.85	39.92	38.84	40.1295	55.428	47.3902	54.26	57.5194	57.7639	58.0283
NIR	987	50.96	51.3	51.85	51.77	53.83	53.12	53.19	53.94	54.13	54.25	54.18	54.17	53.32	52.92	53.55	54.16	54.57	54.21	53.88	53.75	53.3525	37.31	39.63	39.69	42.37	42.35	40.08	40.3	37.18	38.25	38.55	40.36	42.05	41.85	41.69	40.61	40.53	40.65	40.93	39.96	38.91	40.1625	55.492	47.4508	54.3295	57.5616	57.8133	58.0364
NIR	988	51.04	51.32	51.85	51.8	53.85	53.19	53.22	53.99	54.19	54.31	54.2	54.2	53.36	52.94	53.6	54.17	54.61	54.26	53.91	53.77	53.389	37.28	39.66	39.66	42.46	42.38	40.17	40.38	37.24	38.3	38.64	40.36	42.11	41.92	41.74	40.7	40.58	40.72	40.95	40.01	38.98	40.212	55.5443	47.4277	54.3805	57.5892	57.8572	58.0685
NIR	989	51.09	51.37	51.89	51.85	53.88	53.24	53.25	54.01	54.23	54.33	54.24	54.26	53.39	52.99	53.63	54.17	54.62	54.29	53.95	53.81	53.4245	37.26	39.7	39.69	42.54	42.38	40.19	40.45	37.33	38.27	38.72	40.37	42.17	41.96	41.75	40.77	40.67	40.81	41.04	40.01	39	40.254	55.5968	47.3816	54.429	57.6223	57.897	58.1224
NIR	990	51.08	51.4	51.9	51.89	53.92	53.24	53.28	54.03	54.24	54.34	54.27	54.27	53.42	53.01	53.66	54.19	54.61	54.32	53.96	53.88	53.4455	37.3	39.76	39.77	42.61	42.42	40.22	40.43	37.38	38.26	38.88	40.4	42.21	42	41.79	40.83	40.75	40.88	41.12	40.04	39.01	40.303	55.6197	47.417	54.4631	57.6499	57.987	58.1624
NIR	991	51.12	51.43	51.92	51.92	53.94	53.27	53.31	54.07	54.26	54.37	54.32	54.29	53.45	53.03	53.71	54.23	54.62	54.35	53.98	53.94	53.4765	37.41	39.81	39.78	42.7	42.51	40.24	40.49	37.45	38.31	38.94	40.49	42.34	42.03	41.87	40.86	40.77	40.95	41.1	40.13	39.04	40.361	55.6415	47.447	54.5209	57.704	58.1144	58.2024
NIR	992	51.14	51.49	51.98	51.98	53.98	53.31	53.37	54.13	54.29	54.43	54.4	54.35	53.5	53.08	53.74	54.31	54.66	54.4	54.01	53.98	53.5265	37.53	39.85	39.84	42.75	42.56	40.26	40.6	37.45	38.35	38.97	40.56	42.46	42.12	41.91	40.87	40.76	41	41.14	40.15	39.13	40.413	55.6658	47.4734	54.5416	57.7929	58.1883	58.3011
NIR	993	51.14	51.53	52.01	52.01	54.03	53.33	53.41	54.17	54.29	54.48	54.44	54.38	53.53	53.1	53.76	54.35	54.69	54.46	54	53.99	53.555	37.59	39.87	39.92	42.78	42.61	40.31	40.64	37.4	38.39	39.01	40.57	42.44	42.14	41.93	40.89	40.76	41.01	41.18	40.18	39.2	40.441	55.7039	47.587	54.546	57.8954	58.2463	58.4084
NIR	994	51.2	51.57	52.06	52.05	54.09	53.37	53.45	54.23	54.35	54.55	54.46	54.41	53.54	53.12	53.81	54.38	54.77	54.5	54.04	54	53.5975	37.65	39.86	39.93	42.85	42.68	40.39	40.7	37.46	38.46	39.01	40.63	42.48	42.22	41.96	40.92	40.78	41.04	41.23	40.26	39.27	40.489	55.7464	47.6547	54.6206	58.0068	58.282	58.4864
NIR	995	51.24	51.64	52.13	52.1	54.14	53.42	53.52	54.29	54.42	54.62	54.51	54.47	53.59	53.17	53.87	54.42	54.85	54.55	54.12	54.02	53.6545	37.68	39.92	40.01	42.93	42.72	40.43	40.8	37.57	38.55	39.1	40.72	42.58	42.37	41.99	41	40.88	41.1	41.31	40.35	39.35	40.568	55.8459	47.705	54.7101	58.1546	58.3316	58.6176
NIR	996	51.29	51.69	52.17	52.12	54.18	53.47	53.57	54.31	54.48	54.65	54.55	54.52	53.65	53.23	53.93	54.46	54.89	54.6	54.17	54.05	53.699	37.7	40.01	40.13	43.01	42.78	40.47	40.84	37.63	38.63	39.23	40.82	42.59	42.43	42.05	41.1	40.99	41.19	41.35	40.49	39.37	40.6405	56.017	47.8208	54.7869	58.2739	58.4189	58.7155
NIR	997	51.38	51.75	52.22	52.16	54.24	53.53	53.62	54.35	54.55	54.7	54.6	54.59	53.72	53.28	54	54.52	54.96	54.65	54.24	54.12	53.759	37.79	40.1	40.21	43.11	42.89	40.56	40.91	37.71	38.7	39.32	40.98	42.68	42.52	42.16	41.19	41.08	41.29	41.4	40.62	39.41	40.7315	56.1198	47.9087	54.8868	58.3399	58.5354	58.7632
NIR	998	51.45	51.81	52.28	52.22	54.3	53.59	53.68	54.41	54.61	54.76	54.66	54.66	53.8	53.35	54.07	54.57	55.02	54.71	54.3	54.19	53.822	37.86	40.18	40.28	43.18	42.98	40.63	40.97	37.78	38.75	39.38	41.07	42.76	42.6	42.24	41.27	41.14	41.35	41.45	40.68	39.48	40.8015	56.2033	47.9852	54.9911	58.4318	58.6454	58.8418
NIR	999	51.53	51.89	52.34	52.3	54.37	53.65	53.76	54.48	54.67	54.82	54.75	54.75	53.9	53.46	54.13	54.64	55.07	54.78	54.36	54.29	53.897	37.91	40.25	40.36	43.23	43.07	40.71	41.02	37.8	38.78	39.41	41.09	42.84	42.64	42.31	41.37	41.13	41.38	41.48	40.67	39.57	40.851	56.2643	48.0782	55.1073	58.521	58.7566	58.9178
SWIR	1000	51.59	51.95	52.4	52.36	54.43	53.71	53.82	54.55	54.72	54.88	54.81	54.81	53.97	53.52	54.18	54.7	55.13	54.85	54.43	54.36	53.9585	37.96	40.31	40.43	43.28	43.13	40.76	41.05	37.84	38.84	39.44	41.14	42.9	42.69	42.4	41.43	41.18	41.43	41.54	40.69	39.62	40.903	56.3501	48.1413	55.1926	58.5757	58.8567	58.997
SWIR	1001	51.64	52.01	52.47	52.42	54.5	53.76	53.87	54.64	54.78	54.94	54.86	54.86	54.02	53.58	54.24	54.74	55.18	54.91	54.49	54.43	54.017	38.01	40.36	40.47	43.32	43.18	40.81	41.07	37.86	38.91	39.45	41.16	42.97	42.75	42.49	41.45	41.24	41.46	41.62	40.68	39.69	40.9475	56.4071	48.1668	55.275	58.605	58.9598	59.0912
SWIR	1002	51.67	52.06	52.53	52.49	54.56	53.81	53.91	54.72	54.84	54.99	54.91	54.9	54.07	53.64	54.31	54.8	55.24	54.96	54.58	54.49	54.074	38.01	40.41	40.51	43.34	43.18	40.8	41.12	37.94	38.93	39.46	41.18	43.02	42.77	42.55	41.48	41.29	41.5	41.68	40.68	39.73	40.979	56.4808	48.2038	55.3515	58.6834	59.0621	59.1808
SWIR	1003	51.73	52.13	52.62	52.57	54.63	53.88	53.99	54.79	54.92	55.08	54.98	54.97	54.13	53.72	54.38	54.87	55.32	55.03	54.65	54.54	54.1465	37.99	40.45	40.57	43.4	43.22	40.83	41.19	38.04	39.01	39.52	41.25	43.07	42.8	42.62	41.53	41.34	41.53	41.78	40.72	39.72	41.029	56.6235	48.2916	55.4489	58.7759	59.1719	59.2523
SWIR	1004	51.8	52.19	52.69	52.65	54.71	53.95	54.05	54.87	54.96	55.15	55.05	55.02	54.18	53.78	54.43	54.95	55.4	55.11	54.71	54.6	54.2125	37.99	40.53	40.58	43.47	43.26	40.89	41.32	38.07	39.07	39.61	41.3	43.14	42.83	42.67	41.58	41.44	41.59	41.86	40.8	39.75	41.0875	56.7501	48.3831	55.5687	58.8693	59.3048	59.3912
SWIR	1005	51.87	52.27	52.76	52.75	54.81	54	54.12	54.92	55.01	55.22	55.14	55.07	54.24	53.85	54.51	55.04	55.48	55.19	54.77	54.68	54.285	38	40.57	40.61	43.49	43.29	40.95	41.39	38.09	39.1	39.69	41.35	43.19	42.86	42.69	41.66	41.51	41.65	41.93	40.85	39.8	41.1335	56.8264	48.4633	55.6449	58.9859	59.4077	59.4912
SWIR	1006	51.97	52.36	52.86	52.83	54.91	54.09	54.24	54.99	55.12	55.32	55.23	55.17	54.33	53.95	54.61	55.15	55.58	55.29	54.85	54.78	54.3815	38.06	40.59	40.71	43.54	43.38	41.04	41.43	38.16	39.21	39.77	41.42	43.25	42.99	42.75	41.75	41.57	41.7	42.01	40.9	39.83	41.203	56.9599	48.5616	55.7463	59.1495	59.536	59.6055
SWIR	1007	52.06	52.45	52.93	52.91	54.98	54.18	54.33	55.07	55.22	55.4	55.3	55.26	54.43	54.02	54.7	55.24	55.65	55.39	54.92	54.88	54.466	38.13	40.64	40.78	43.6	43.43	41.07	41.47	38.18	39.31	39.83	41.44	43.31	43.09	42.81	41.82	41.63	41.76	42.05	40.96	39.88	41.2595	57.0869	48.6367	55.8331	59.2916	59.6147	59.7352
SWIR	1008	52.13	52.54	52.99	52.98	55.06	54.27	54.4	55.14	55.31	55.47	55.37	55.36	54.52	54.09	54.79	55.33	55.71	55.48	54.99	54.97	54.545	38.2	40.66	40.85	43.64	43.47	41.09	41.46	38.21	39.37	39.83	41.49	43.34	43.15	42.81	41.87	41.65	41.8	42.08	40.99	39.93	41.2945	57.1687	48.6737	55.8499	59.3646	59.6448	59.8095
SWIR	1009	52.22	52.62	53.09	53.06	55.14	54.37	54.48	55.25	55.42	55.57	55.46	55.46	54.62	54.18	54.88	55.4	55.8	55.55	55.06	55.04	54.6335	38.3	40.69	40.92	43.71	43.52	41.13	41.51	38.29	39.42	39.83	41.57	43.36	43.21	42.81	41.89	41.66	41.86	42.12	41.03	39.99	41.341	57.3227	48.7678	55.9697	59.5158	59.7774	59.8967
SWIR	1010	52.3	52.68	53.18	53.14	55.22	54.45	54.55	55.35	55.51	55.65	55.55	55.55	54.7	54.25	54.93	55.47	55.88	55.63	55.13	55.12	54.712	38.35	40.75	40.96	43.77	43.58	41.16	41.61	38.31	39.44	39.86	41.62	43.42	43.22	42.85	41.94	41.7	41.9	42.16	41.07	40.07	41.387	57.4451	48.8638	56.1189	59.6681	59.9039	59.9834
SWIR	1011	52.36	52.75	53.25	53.2	55.28	54.51	54.63	55.43	55.57	55.7	55.63	55.62	54.76	54.32	55	55.54	55.96	55.7	55.21	55.18	54.78	38.36	40.81	40.99	43.79	43.65	41.23	41.63	38.32	39.47	39.92	41.68	43.48	43.25	42.91	41.98	41.77	41.97	42.23	41.11	40.14	41.4345	57.5499	48.9401	56.2209	59.7426	60.0094	60.0855
SWIR	1012	52.43	52.82	53.32	53.27	55.35	54.57	54.7	55.49	55.65	55.78	55.72	55.67	54.83	54.4	55.08	55.63	56.06	55.76	55.31	55.26	54.855	38.39	40.84	41.04	43.84	43.74	41.32	41.68	38.34	39.48	40	41.73	43.52	43.29	43.01	42	41.82	42.04	42.26	41.17	40.21	41.486	57.7163	49.0543	56.3717	59.87	60.1804	60.2104
SWIR	1013	52.49	52.88	53.38	53.34	55.43	54.64	54.79	55.56	55.73	55.85	55.8	55.74	54.9	54.48	55.14	55.73	56.14	55.83	55.41	55.35	54.9305	38.43	40.87	41.08	43.92	43.82	41.37	41.74	38.38	39.51	40.07	41.73	43.57	43.33	43.15	42.02	41.89	42.11	42.27	41.23	40.23	41.536	57.8097	49.1426	56.4817	59.9655	60.2878	60.3336
SWIR	1014	52.57	52.96	53.44	53.4	55.5	54.73	54.88	55.62	55.81	55.94	55.88	55.82	54.97	54.56	55.23	55.8	56.21	55.91	55.49	55.43	55.0075	38.47	40.92	41.09	43.98	43.85	41.4	41.77	38.44	39.58	40.14	41.77	43.62	43.39	43.21	42.07	41.95	42.15	42.31	41.25	40.22	41.579	57.9054	49.2593	56.5768	60.0299	60.3546	60.4977
SWIR	1015	52.66	53.04	53.52	53.49	55.59	54.82	54.97	55.7	55.9	56.03	55.96	55.91	55.06	54.65	55.32	55.89	56.3	56	55.57	55.52	55.095	38.52	40.98	41.15	44.04	43.91	41.44	41.81	38.47	39.63	40.19	41.82	43.67	43.45	43.27	42.13	42.01	42.18	42.36	41.32	40.26	41.6305	58.0197	49.3675	56.6989	60.1384	60.4501	60.6354
SWIR	1016	52.76	53.14	53.61	53.6	55.69	54.93	55.07	55.79	55.99	56.14	56.05	56.02	55.17	54.74	55.42	55.98	56.4	56.11	55.66	55.62	55.1945	38.6	41.05	41.23	44.12	43.99	41.48	41.86	38.5	39.68	40.23	41.88	43.72	43.5	43.3	42.2	42.07	42.2	42.4	41.41	40.34	41.688	58.172	49.4948	56.8435	60.304	60.5567	60.7752
SWIR	1017	52.84	53.23	53.7	53.69	55.78	55.03	55.15	55.89	56.08	56.24	56.14	56.11	55.27	54.84	55.5	56.08	56.48	56.21	55.76	55.71	55.2865	38.67	41.15	41.31	44.18	44.04	41.51	41.88	38.54	39.75	40.28	41.94	43.8	43.55	43.38	42.27	42.16	42.27	42.46	41.5	40.41	41.7525	58.2354	49.5609	56.9565	60.4109	60.657	60.8779
SWIR	1018	52.94	53.32	53.8	53.77	55.87	55.13	55.23	55.97	56.16	56.33	56.22	56.22	55.36	54.94	55.61	56.17	56.57	56.31	55.87	55.81	55.38	38.7	41.26	41.36	44.22	44.08	41.56	41.9	38.61	39.82	40.34	42.05	43.89	43.62	43.42	42.33	42.2	42.33	42.52	41.57	40.48	41.813	58.2974	49.628	57.0917	60.465	60.7749	60.9851
SWIR	1019	53.03	53.41	53.89	53.86	55.97	55.22	55.31	56.07	56.24	56.42	56.31	56.31	55.46	55.03	55.7	56.26	56.66	56.4	55.97	55.9	55.471	38.74	41.3	41.42	44.29	44.15	41.64	41.95	38.68	39.83	40.39	42.12	43.98	43.68	43.48	42.37	42.25	42.4	42.58	41.64	40.6	41.8745	58.4197	49.7022	57.2143	60.5824	60.9161	61.0735
SWIR	1020	53.1	53.49	53.95	53.92	56.03	55.28	55.37	56.15	56.32	56.5	56.4	56.38	55.54	55.12	55.78	56.35	56.75	56.48	56.06	55.99	55.548	38.8	41.35	41.45	44.35	44.17	41.71	42.02	38.75	39.84	40.42	42.19	44.05	43.71	43.52	42.38	42.3	42.5	42.62	41.67	40.64	41.922	58.5505	49.7658	57.3007	60.703	61.0688	61.1876
SWIR	1021	53.18	53.57	54.04	54	56.11	55.38	55.45	56.24	56.42	56.57	56.47	56.46	55.62	55.2	55.86	56.41	56.84	56.57	56.15	56.08	55.631	38.89	41.39	41.51	44.39	44.2	41.77	42.12	38.82	39.89	40.44	42.27	44.14	43.78	43.56	42.42	42.34	42.57	42.67	41.7	40.66	41.9765	58.6966	49.8799	57.4153	60.826	61.2196	61.3468
SWIR	1022	53.27	53.65	54.12	54.09	56.19	55.47	55.56	56.33	56.52	56.64	56.56	56.55	55.7	55.27	55.95	56.49	56.94	56.67	56.22	56.17	55.718	38.95	41.41	41.59	44.45	44.28	41.84	42.2	38.86	39.94	40.5	42.3	44.21	43.85	43.63	42.51	42.39	42.62	42.72	41.76	40.71	42.036	58.832	50.0169	57.5048	60.9965	61.344	61.4786
SWIR	1023	53.35	53.72	54.2	54.17	56.26	55.53	55.63	56.39	56.6	56.7	56.64	56.62	55.77	55.34	56.04	56.56	57.02	56.75	56.3	56.22	55.7905	39	41.45	41.65	44.51	44.33	41.86	42.25	38.83	39.97	40.55	42.34	44.23	43.9	43.67	42.57	42.43	42.61	42.78	41.78	40.72	42.0715	58.9356	50.1014	57.5846	61.143	61.4485	61.5943
SWIR	1024	53.43	53.79	54.29	54.26	56.35	55.61	55.72	56.46	56.69	56.77	56.72	56.7	55.85	55.43	56.13	56.65	57.11	56.83	56.4	56.3	55.8745	39.06	41.49	41.71	44.57	44.38	41.9	42.3	38.85	40.05	40.62	42.37	44.29	43.99	43.71	42.61	42.48	42.64	42.87	41.83	40.78	42.125	59.0416	50.2047	57.7355	61.2616	61.5731	61.7146
SWIR	1025	53.52	53.88	54.38	54.34	56.45	55.69	55.82	56.55	56.79	56.86	56.8	56.8	55.93	55.52	56.21	56.75	57.2	56.93	56.48	56.39	55.9645	39.1	41.54	41.77	44.66	44.47	41.98	42.34	38.93	40.13	40.7	42.44	44.39	44.12	43.79	42.72	42.56	42.74	42.93	41.86	40.86	42.2015	59.1358	50.2917	57.8743	61.3938	61.6779	61.8205
SWIR	1026	53.61	53.98	54.47	54.41	56.54	55.77	55.89	56.64	56.86	56.96	56.88	56.89	56.03	55.6	56.3	56.83	57.29	57.02	56.58	56.48	56.0515	39.15	41.59	41.81	44.72	44.55	42.06	42.4	39.02	40.18	40.74	42.5	44.45	44.18	43.86	42.8	42.66	42.8	43.01	41.89	40.93	42.265	59.2622	50.3406	57.9846	61.5268	61.7983	61.9424
SWIR	1027	53.71	54.09	54.56	54.49	56.63	55.86	55.98	56.74	56.94	57.04	56.96	56.97	56.14	55.7	56.39	56.93	57.38	57.12	56.66	56.59	56.144	39.2	41.65	41.85	44.79	44.64	42.16	42.48	39.1	40.24	40.77	42.53	44.51	44.24	43.93	42.89	42.74	42.89	43.1	41.94	41.02	42.3335	59.405	50.4282	58.1136	61.6359	61.9398	62.0864
SWIR	1028	53.79	54.16	54.65	54.58	56.72	55.95	56.07	56.85	57.02	57.13	57.05	57.07	56.23	55.79	56.48	57.03	57.47	57.2	56.76	56.69	56.2345	39.22	41.7	41.91	44.85	44.74	42.25	42.52	39.16	40.28	40.83	42.59	44.55	44.32	44.04	42.99	42.82	42.98	43.14	41.99	41.08	42.398	59.538	50.5248	58.2227	61.7829	62.0586	62.2369
SWIR	1029	53.88	54.21	54.73	54.67	56.8	56.04	56.15	56.93	57.11	57.22	57.16	57.15	56.33	55.88	56.59	57.11	57.55	57.27	56.86	56.76	56.32	39.27	41.76	41.92	44.93	44.77	42.29	42.58	39.2	40.31	40.92	42.65	44.55	44.36	44.13	43.01	42.87	43.01	43.17	42.06	41.1	42.443	59.6981	50.6378	58.3312	61.9447	62.2114	62.3879
SWIR	1030	53.96	54.27	54.81	54.76	56.88	56.12	56.23	57	57.19	57.29	57.25	57.24	56.4	55.96	56.67	57.18	57.62	57.36	56.93	56.82	56.397	39.32	41.82	41.95	45.01	44.79	42.28	42.65	39.23	40.36	40.98	42.7	44.56	44.44	44.13	43.03	42.89	43.07	43.23	42.16	41.11	42.4855	59.8215	50.7512	58.4444	62.0495	62.3571	62.5116
SWIR	1031	54.02	54.33	54.9	54.84	56.96	56.21	56.32	57.08	57.28	57.39	57.34	57.33	56.45	56.04	56.74	57.25	57.71	57.45	57	56.89	56.4765	39.39	41.88	42.02	45.07	44.85	42.31	42.71	39.28	40.43	41.02	42.75	44.6	44.52	44.18	43.05	42.96	43.15	43.29	42.24	41.15	42.5425	59.97	50.8427	58.5695	62.1734	62.5011	62.6427
SWIR	1032	54.1	54.4	54.98	54.93	57.03	56.29	56.41	57.15	57.36	57.47	57.42	57.41	56.52	56.13	56.82	57.33	57.79	57.53	57.08	56.97	56.556	39.44	41.93	42.08	45.13	44.91	42.37	42.76	39.32	40.48	41.07	42.81	44.67	44.56	44.24	43.08	43.01	43.21	43.35	42.3	41.19	42.5955	60.1023	50.9348	58.6913	62.3057	62.6246	62.7656
SWIR	1033	54.2	54.5	55.07	55	57.1	56.37	56.49	57.22	57.44	57.56	57.5	57.48	56.61	56.22	56.91	57.4	57.88	57.61	57.17	57.05	56.639	39.5	42	42.16	45.2	44.98	42.46	42.81	39.37	40.55	41.09	42.87	44.78	44.57	44.31	43.09	43.04	43.28	43.41	42.35	41.23	42.6525	60.2236	51.0015	58.809	62.4318	62.7371	62.8735
SWIR	1034	54.29	54.61	55.16	55.09	57.19	56.46	56.56	57.29	57.51	57.63	57.56	57.56	56.71	56.3	56.98	57.48	57.95	57.7	57.24	57.14	56.7205	39.52	42.05	42.24	45.22	45.04	42.53	42.86	39.39	40.61	41.09	42.93	44.87	44.63	44.34	43.16	43.07	43.32	43.48	42.4	41.27	42.701	60.2772	51.0735	58.8992	62.514	62.8052	62.9551
SWIR	1035	54.37	54.69	55.24	55.19	57.27	56.56	56.66	57.36	57.59	57.71	57.64	57.64	56.81	56.4	57.07	57.57	58.05	57.78	57.34	57.24	56.809	39.56	42.11	42.32	45.25	45.08	42.61	42.92	39.42	40.64	41.13	43.02	44.96	44.69	44.43	43.23	43.13	43.35	43.54	42.43	41.34	42.758	60.4082	51.1836	59.0362	62.6398	62.9046	63.0964
SWIR	1036	54.45	54.78	55.31	55.27	57.35	56.65	56.74	57.44	57.66	57.79	57.72	57.73	56.9	56.48	57.15	57.66	58.13	57.86	57.43	57.33	56.8915	39.6	42.15	42.36	45.31	45.13	42.66	42.98	39.47	40.65	41.2	43.1	45.05	44.73	44.51	43.3	43.18	43.41	43.61	42.47	41.4	42.8135	60.5289	51.3012	59.1823	62.7828	63.0171	63.2266
SWIR	1037	54.5	54.85	55.38	55.35	57.43	56.74	56.8	57.51	57.73	57.86	57.79	57.81	56.97	56.54	57.23	57.73	58.19	57.95	57.51	57.41	56.964	39.65	42.18	42.41	45.35	45.15	42.65	43.03	39.51	40.67	41.26	43.17	45.07	44.81	44.53	43.37	43.24	43.44	43.68	42.53	41.43	42.8565	60.6262	51.41	59.2861	62.868	63.1252	63.3404
SWIR	1038	54.57	54.92	55.47	55.41	57.51	56.83	56.88	57.59	57.82	57.96	57.89	57.89	57.05	56.61	57.31	57.81	58.29	58.05	57.59	57.5	57.0475	39.71	42.23	42.47	45.42	45.18	42.65	43.09	39.59	40.74	41.32	43.23	45.1	44.85	44.58	43.43	43.3	43.49	43.76	42.59	41.49	42.911	60.7741	51.4911	59.3967	62.9721	63.2628	63.4784
SWIR	1039	54.65	55	55.55	55.47	57.59	56.91	56.97	57.68	57.9	58.04	57.98	57.97	57.13	56.68	57.4	57.9	58.37	58.11	57.66	57.6	57.128	39.73	42.23	42.45	45.48	45.25	42.74	43.11	39.62	40.8	41.4	43.23	45.13	44.85	44.6	43.48	43.35	43.52	43.83	42.62	41.58	42.95	60.8944	51.5529	59.4757	63.0899	63.3993	63.5711
SWIR	1040	54.74	55.08	55.64	55.54	57.69	56.99	57.04	57.77	58	58.12	58.07	58.06	57.22	56.78	57.48	57.98	58.44	58.2	57.74	57.7	57.214	39.76	42.27	42.45	45.49	45.29	42.8	43.09	39.65	40.86	41.43	43.24	45.14	44.91	44.59	43.49	43.39	43.53	43.85	42.64	41.62	42.9745	61.0128	51.6339	59.5056	63.1897	63.5063	63.6744
SWIR	1041	54.84	55.16	55.72	55.63	57.78	57.07	57.14	57.85	58.1	58.2	58.16	58.16	57.32	56.88	57.56	58.07	58.54	58.3	57.82	57.78	57.304	39.8	42.33	42.48	45.5	45.33	42.86	43.12	39.7	40.92	41.47	43.27	45.18	45	44.63	43.52	43.4	43.57	43.86	42.67	41.67	43.014	61.1267	51.726	59.5747	63.3184	63.6281	63.8223
SWIR	1042	54.93	55.24	55.79	55.72	57.87	57.14	57.23	57.91	58.17	58.28	58.25	58.23	57.4	56.97	57.64	58.16	58.62	58.37	57.89	57.85	57.383	39.83	42.36	42.52	45.51	45.39	42.94	43.16	39.71	40.96	41.51	43.29	45.19	45.06	44.66	43.53	43.42	43.65	43.87	42.69	41.75	43.05	61.2347	51.8168	59.6808	63.443	63.774	63.9917
SWIR	1043	55.01	55.31	55.87	55.8	57.94	57.22	57.31	57.98	58.24	58.36	58.34	58.31	57.47	57.05	57.72	58.24	58.7	58.47	58	57.92	57.463	39.89	42.42	42.61	45.54	45.47	42.97	43.18	39.76	40.98	41.55	43.36	45.25	45.13	44.72	43.52	43.43	43.7	43.87	42.73	41.78	43.093	61.3374	51.9231	59.7886	63.5745	63.8986	64.1595
SWIR	1044	55.09	55.38	55.95	55.88	58.01	57.29	57.38	58.03	58.31	58.44	58.4	58.37	57.54	57.11	57.8	58.32	58.79	58.57	58.1	57.98	57.537	39.94	42.46	42.68	45.62	45.52	43.02	43.22	39.81	41.03	41.6	43.44	45.34	45.18	44.76	43.56	43.48	43.72	43.93	42.79	41.8	43.145	61.4051	52.0288	59.9073	63.7221	63.998	64.272
SWIR	1045	55.17	55.47	56.03	55.95	58.08	57.36	57.43	58.09	58.37	58.51	58.46	58.44	57.61	57.17	57.88	58.41	58.86	58.64	58.18	58.04	57.6075	40	42.53	42.74	45.71	45.6	43.07	43.29	39.86	41.09	41.64	43.49	45.39	45.2	44.82	43.61	43.57	43.8	44	42.86	41.85	43.206	61.5102	52.1074	60.0417	63.8433	64.1085	64.3733
SWIR	1046	55.23	55.53	56.08	56.01	58.15	57.45	57.49	58.16	58.44	58.57	58.52	58.52	57.67	57.23	57.96	58.47	58.92	58.71	58.26	58.12	57.6745	40.07	42.6	42.78	45.78	45.68	43.1	43.34	39.94	41.12	41.67	43.56	45.48	45.24	44.9	43.67	43.65	43.85	44.06	42.94	41.88	43.2655	61.6358	52.1758	60.1725	63.9445	64.2097	64.4688
SWIR	1047	55.29	55.58	56.13	56.07	58.21	57.52	57.55	58.22	58.49	58.62	58.56	58.6	57.73	57.29	58.03	58.53	58.98	58.76	58.3	58.18	57.732	40.09	42.61	42.8	45.82	45.74	43.13	43.4	39.97	41.17	41.7	43.61	45.53	45.26	44.94	43.74	43.72	43.87	44.12	43	41.93	43.3075	61.7328	52.2321	60.2616	64.0498	64.2836	64.5197
SWIR	1048	55.35	55.64	56.18	56.13	58.27	57.58	57.61	58.28	58.56	58.68	58.61	58.67	57.79	57.35	58.09	58.6	59.04	58.81	58.36	58.24	57.792	40.12	42.66	42.84	45.87	45.78	43.17	43.46	40.01	41.21	41.74	43.64	45.59	45.3	45	43.82	43.79	43.91	44.17	43.06	41.97	43.3555	61.836	52.2878	60.343	64.1425	64.3719	64.6009
SWIR	1049	55.4	55.69	56.23	56.2	58.35	57.63	57.68	58.34	58.62	58.73	58.67	58.75	57.84	57.43	58.15	58.66	59.1	58.86	58.4	58.3	57.8515	40.14	42.72	42.89	45.89	45.81	43.2	43.56	40.04	41.23	41.76	43.67	45.63	45.35	45.09	43.91	43.83	43.97	44.17	43.1	42.04	43.4	61.9602	52.3259	60.4197	64.2148	64.473	64.7126
SWIR	1050	55.45	55.74	56.28	56.25	58.42	57.68	57.75	58.41	58.68	58.79	58.74	58.8	57.9	57.49	58.2	58.72	59.16	58.9	58.46	58.35	57.9085	40.16	42.75	42.91	45.93	45.83	43.24	43.59	40.06	41.27	41.8	43.71	45.7	45.42	45.15	43.96	43.84	44	44.21	43.14	42.08	43.4375	62.0433	52.3814	60.4893	64.2997	64.5823	64.8267
SWIR	1051	55.51	55.8	56.33	56.29	58.49	57.72	57.81	58.48	58.74	58.85	58.79	58.85	57.96	57.55	58.25	58.79	59.22	58.95	58.52	58.41	57.9655	40.18	42.77	42.94	45.99	45.85	43.31	43.61	40.08	41.3	41.86	43.73	45.72	45.46	45.17	43.96	43.85	44.02	44.27	43.17	42.1	43.467	62.0867	52.4458	60.5529	64.4019	64.6648	64.8954
SWIR	1052	55.57	55.87	56.42	56.36	58.56	57.78	57.88	58.55	58.81	58.92	58.85	58.91	58.02	57.63	58.3	58.84	59.27	59.02	58.59	58.48	58.0315	40.22	42.83	43	46.05	45.86	43.35	43.65	40.15	41.34	41.87	43.76	45.75	45.47	45.24	44.02	43.89	44.11	44.29	43.22	42.12	43.5095	62.2025	52.5075	60.6486	64.509	64.7596	65.0036
SWIR	1053	55.64	55.94	56.49	56.42	58.62	57.85	57.95	58.61	58.87	58.99	58.9	58.96	58.09	57.69	58.36	58.9	59.34	59.07	58.65	58.55	58.0945	40.28	42.85	43.05	46.1	45.9	43.37	43.64	40.21	41.38	41.91	43.81	45.79	45.5	45.3	44.07	43.9	44.18	44.33	43.23	42.18	43.549	62.3059	52.5615	60.7375	64.625	64.8644	65.0952
SWIR	1054	55.7	55.99	56.55	56.47	58.67	57.92	58.01	58.68	58.93	59.04	58.96	59.02	58.16	57.74	58.42	58.95	59.39	59.14	58.71	58.62	58.1535	40.32	42.88	43.09	46.13	45.94	43.42	43.66	40.25	41.38	41.95	43.82	45.81	45.51	45.31	44.08	43.91	44.19	44.35	43.25	42.26	43.5755	62.3756	52.6206	60.8179	64.7238	64.9434	65.147
SWIR	1055	55.77	56.03	56.62	56.54	58.71	57.99	58.06	58.75	58.98	59.1	59.02	59.09	58.22	57.82	58.48	59	59.44	59.19	58.76	58.68	58.2125	40.38	42.9	43.1	46.15	45.98	43.45	43.71	40.28	41.39	41.97	43.86	45.87	45.52	45.34	44.16	43.96	44.21	44.34	43.29	42.31	43.6085	62.4705	52.6835	60.8745	64.8222	65.028	65.2425
SWIR	1056	55.83	56.08	56.68	56.6	58.74	58.04	58.11	58.81	59.03	59.14	59.08	59.15	58.27	57.87	58.53	59.04	59.5	59.23	58.8	58.72	58.2625	40.43	42.92	43.11	46.2	46.02	43.46	43.75	40.26	41.44	42.02	43.87	45.91	45.58	45.37	44.2	43.99	44.22	44.36	43.3	42.33	43.637	62.5076	52.7431	60.9047	64.8786	65.1129	65.3306
SWIR	1057	55.87	56.11	56.71	56.64	58.79	58.08	58.14	58.85	59.08	59.19	59.14	59.2	58.31	57.89	58.56	59.08	59.55	59.28	58.84	58.76	58.3035	40.44	42.97	43.11	46.24	46.09	43.5	43.81	40.25	41.49	42.08	43.89	45.94	45.62	45.38	44.18	44.01	44.22	44.39	43.36	42.32	43.6645	62.5212	52.803	60.9719	64.9246	65.1739	65.3983
SWIR	1058	55.91	56.15	56.76	56.67	58.84	58.13	58.19	58.89	59.12	59.23	59.19	59.25	58.36	57.94	58.61	59.14	59.6	59.33	58.88	58.8	58.3495	40.48	43.04	43.12	46.29	46.14	43.53	43.86	40.27	41.56	42.12	43.94	45.98	45.62	45.42	44.2	44.08	44.27	44.43	43.42	42.29	43.703	62.581	52.8497	61.0687	65.0087	65.2314	65.4938
SWIR	1059	55.96	56.21	56.8	56.71	58.9	58.17	58.23	58.93	59.18	59.27	59.24	59.28	58.41	58	58.67	59.21	59.66	59.37	58.94	58.86	58.4	40.49	43.06	43.19	46.31	46.15	43.53	43.88	40.3	41.62	42.14	43.96	45.98	45.62	45.46	44.21	44.14	44.33	44.48	43.44	42.29	43.729	62.6687	52.8883	61.1837	65.0898	65.304	65.5712
SWIR	1060	56	56.26	56.84	56.75	58.96	58.21	58.29	58.99	59.25	59.32	59.28	59.33	58.46	58.05	58.72	59.26	59.72	59.42	58.97	58.9	58.449	40.48	43.09	43.22	46.35	46.18	43.54	43.92	40.36	41.65	42.16	43.99	46.02	45.66	45.48	44.23	44.16	44.36	44.55	43.46	42.32	43.759	62.7732	52.9439	61.2907	65.1794	65.3923	65.6398
SWIR	1061	56.07	56.31	56.9	56.81	59.02	58.27	58.36	59.05	59.3	59.37	59.3	59.38	58.53	58.12	58.78	59.33	59.77	59.46	59.02	58.96	58.5055	40.5	43.11	43.27	46.4	46.21	43.6	43.97	40.45	41.67	42.18	44.02	46.08	45.71	45.51	44.31	44.23	44.38	44.64	43.49	42.38	43.8055	62.8661	53.026	61.3586	65.2535	65.4991	65.72
SWIR	1062	56.12	56.35	56.96	56.89	59.05	58.31	58.4	59.1	59.34	59.43	59.33	59.42	58.58	58.17	58.84	59.37	59.82	59.51	59.07	59.01	58.5535	40.54	43.06	43.32	46.42	46.23	43.62	43.99	40.47	41.67	42.2	44.06	46.1	45.76	45.56	44.37	44.29	44.41	44.69	43.53	42.4	43.8345	62.941	53.0969	61.4084	65.3112	65.6025	65.7731
SWIR	1063	56.15	56.38	57	56.93	59.08	58.33	58.44	59.13	59.38	59.47	59.37	59.45	58.62	58.21	58.86	59.4	59.85	59.55	59.1	59.06	58.588	40.59	43.06	43.35	46.47	46.27	43.64	44.03	40.48	41.7	42.26	44.11	46.11	45.82	45.61	44.4	44.31	44.45	44.71	43.57	42.43	43.8685	62.9852	53.1488	61.4355	65.3772	65.6738	65.822
SWIR	1064	56.18	56.42	57.04	56.98	59.11	58.37	58.48	59.17	59.41	59.51	59.42	59.48	58.67	58.23	58.9	59.43	59.88	59.6	59.14	59.1	58.626	40.65	43.1	43.39	46.51	46.33	43.68	44.08	40.53	41.74	42.3	44.14	46.15	45.89	45.65	44.45	44.35	44.49	44.73	43.59	42.46	43.9105	62.9987	53.2039	61.4708	65.4235	65.7158	65.8602
SWIR	1065	56.21	56.46	57.08	57.02	59.14	58.4	58.51	59.21	59.45	59.54	59.47	59.53	58.72	58.27	58.94	59.46	59.92	59.66	59.18	59.14	58.6655	40.69	43.12	43.42	46.54	46.37	43.71	44.1	40.56	41.77	42.33	44.16	46.18	45.94	45.69	44.5	44.37	44.52	44.75	43.63	42.48	43.9415	63.0401	53.2562	61.5124	65.4727	65.7608	65.9018
SWIR	1066	56.22	56.49	57.11	57.04	59.16	58.44	58.54	59.24	59.49	59.55	59.54	59.57	58.75	58.31	58.98	59.48	59.97	59.71	59.22	59.18	58.6995	40.72	43.15	43.46	46.54	46.39	43.71	44.09	40.58	41.79	42.35	44.18	46.2	45.98	45.71	44.54	44.36	44.57	44.75	43.66	42.48	43.9605	63.0869	53.2939	61.5696	65.5205	65.7858	65.9368
SWIR	1067	56.26	56.53	57.15	57.06	59.21	58.48	58.59	59.28	59.54	59.58	59.6	59.63	58.78	58.37	59.02	59.52	60.02	59.76	59.26	59.22	58.743	40.74	43.2	43.46	46.58	46.39	43.71	44.09	40.61	41.81	42.35	44.18	46.23	45.99	45.7	44.53	44.32	44.57	44.75	43.67	42.51	43.9695	63.1549	53.3323	61.6203	65.5889	65.8191	66.0098
SWIR	1068	56.32	56.58	57.2	57.1	59.28	58.53	58.64	59.34	59.6	59.62	59.65	59.69	58.83	58.44	59.08	59.57	60.06	59.8	59.3	59.26	58.7945	40.76	43.27	43.47	46.6	46.42	43.76	44.12	40.68	41.84	42.38	44.2	46.3	46.01	45.72	44.55	44.36	44.56	44.77	43.67	42.57	44.0005	63.2243	53.3871	61.6802	65.6573	65.8729	66.0715
SWIR	1069	56.37	56.61	57.25	57.14	59.33	58.6	58.68	59.41	59.64	59.66	59.7	59.74	58.88	58.51	59.12	59.62	60.1	59.83	59.35	59.29	58.8415	40.78	43.31	43.5	46.61	46.42	43.8	44.13	40.68	41.86	42.44	44.24	46.36	46.03	45.75	44.58	44.41	44.6	44.82	43.69	42.62	44.0315	63.2969	53.4146	61.7054	65.715	65.9414	66.1438
SWIR	1070	56.41	56.66	57.29	57.18	59.37	58.64	58.72	59.46	59.67	59.71	59.73	59.78	58.92	58.55	59.17	59.66	60.15	59.86	59.41	59.33	58.8835	40.79	43.33	43.5	46.66	46.43	43.82	44.15	40.67	41.9	42.49	44.29	46.37	46.02	45.76	44.56	44.44	44.63	44.86	43.72	42.65	44.052	63.35	53.425	61.7157	65.7819	65.9931	66.2278
SWIR	1071	56.47	56.71	57.32	57.22	59.42	58.68	58.76	59.53	59.72	59.76	59.77	59.83	58.96	58.59	59.21	59.71	60.19	59.9	59.46	59.37	58.929	40.78	43.38	43.53	46.67	46.47	43.88	44.21	40.69	41.93	42.53	44.34	46.37	46.07	45.8	44.59	44.5	44.66	44.91	43.71	42.69	44.0855	63.3732	53.4453	61.7417	65.8343	66.0131	66.2719
SWIR	1072	56.51	56.75	57.35	57.26	59.45	58.73	58.8	59.58	59.76	59.8	59.81	59.87	58.99	58.63	59.26	59.75	60.23	59.93	59.5	59.4	58.968	40.79	43.42	43.58	46.68	46.51	43.93	44.23	40.71	41.93	42.56	44.36	46.39	46.11	45.86	44.68	44.51	44.71	44.96	43.74	42.68	44.117	63.398	53.4588	61.7592	65.859	66.0284	66.3332
SWIR	1073	56.53	56.79	57.39	57.31	59.49	58.77	58.82	59.6	59.79	59.84	59.83	59.93	59.02	58.66	59.33	59.79	60.28	59.96	59.54	59.45	59.006	40.81	43.43	43.6	46.69	46.55	43.93	44.26	40.72	41.94	42.54	44.39	46.39	46.12	45.9	44.71	44.51	44.71	44.97	43.81	42.65	44.1315	63.4342	53.4949	61.8005	65.904	66.0485	66.3736
SWIR	1074	56.56	56.83	57.42	57.34	59.52	58.79	58.85	59.62	59.82	59.86	59.86	59.97	59.06	58.68	59.36	59.82	60.32	59.99	59.57	59.49	59.0365	40.86	43.46	43.62	46.68	46.58	43.96	44.26	40.73	41.92	42.54	44.39	46.41	46.16	45.94	44.75	44.52	44.72	44.98	43.81	42.66	44.1475	63.4713	53.5244	61.8642	65.9579	66.0814	66.3873
SWIR	1075	56.58	56.85	57.45	57.37	59.55	58.8	58.89	59.64	59.85	59.88	59.88	59.98	59.09	58.7	59.37	59.86	60.34	60.02	59.61	59.52	59.0615	40.93	43.47	43.63	46.69	46.62	43.95	44.24	40.73	41.89	42.54	44.41	46.42	46.2	45.95	44.79	44.53	44.74	44.98	43.82	42.68	44.1605	63.523	53.542	61.9177	65.979	66.1384	66.4258
SWIR	1076	56.6	56.87	57.48	57.39	59.57	58.83	58.91	59.66	59.87	59.91	59.91	59.99	59.12	58.72	59.39	59.88	60.35	60.05	59.63	59.56	59.0845	40.95	43.48	43.66	46.71	46.66	43.96	44.26	40.73	41.9	42.53	44.45	46.41	46.22	45.95	44.78	44.56	44.71	45	43.85	42.7	44.1735	63.5714	53.5728	61.9587	66.0011	66.1834	66.4498
SWIR	1077	56.64	56.9	57.51	57.41	59.59	58.84	58.94	59.69	59.9	59.94	59.94	60.01	59.16	58.76	59.41	59.92	60.38	60.1	59.67	59.59	59.115	40.98	43.51	43.66	46.74	46.66	44	44.28	40.75	41.94	42.56	44.46	46.43	46.25	45.95	44.78	44.57	44.71	45.06	43.85	42.75	44.1945	63.6119	53.5946	61.9939	66.0122	66.2179	66.4591
SWIR	1078	56.67	56.92	57.54	57.44	59.63	58.87	58.97	59.73	59.94	59.98	59.96	60.04	59.19	58.8	59.45	59.98	60.4	60.15	59.7	59.62	59.149	40.99	43.57	43.68	46.76	46.66	44.02	44.33	40.77	41.99	42.59	44.49	46.44	46.27	45.94	44.8	44.58	44.72	45.09	43.89	42.79	44.2185	63.6491	53.6215	62.0235	66.0011	66.2544	66.478
SWIR	1079	56.7	56.96	57.57	57.47	59.66	58.91	58.99	59.75	59.97	60.02	59.97	60.07	59.21	58.83	59.48	60.01	60.44	60.18	59.72	59.65	59.178	40.99	43.61	43.69	46.78	46.69	44.05	44.38	40.78	42.04	42.63	44.51	46.44	46.25	45.96	44.8	44.6	44.74	45.11	43.97	42.8	44.241	63.6472	53.6536	62.0426	66.0416	66.2923	66.5117
SWIR	1080	56.73	56.98	57.6	57.5	59.69	58.95	59.02	59.79	59.99	60.05	59.99	60.1	59.24	58.86	59.52	60.04	60.5	60.22	59.76	59.68	59.2105	41.02	43.6	43.67	46.79	46.69	44.05	44.38	40.78	42.09	42.66	44.5	46.47	46.25	45.98	44.82	44.62	44.78	45.11	43.99	42.83	44.254	63.6446	53.6795	62.0449	66.0634	66.318	66.5262
SWIR	1081	56.74	57	57.62	57.53	59.72	58.96	59.04	59.82	60.02	60.07	60	60.13	59.26	58.87	59.55	60.06	60.53	60.26	59.79	59.7	59.2335	41.01	43.58	43.65	46.79	46.66	44.01	44.36	40.77	42.09	42.66	44.5	46.48	46.27	45.99	44.82	44.64	44.81	45.08	43.97	42.84	44.249	63.6689	53.6963	62.043	66.0755	66.3445	66.5509
SWIR	1082	56.76	57.02	57.63	57.56	59.75	58.98	59.07	59.84	60.04	60.09	60.02	60.16	59.28	58.88	59.57	60.09	60.56	60.29	59.81	59.73	59.2565	41	43.57	43.66	46.79	46.65	44	44.36	40.77	42.09	42.65	44.51	46.49	46.27	45.99	44.81	44.64	44.84	45.06	43.97	42.84	44.248	63.6889	53.7072	62.0545	66.0917	66.3644	66.5616
SWIR	1083	56.77	57.04	57.65	57.59	59.77	58.99	59.1	59.85	60.06	60.12	60.06	60.17	59.29	58.9	59.57	60.1	60.57	60.31	59.83	59.75	59.2745	40.97	43.52	43.67	46.8	46.64	44	44.35	40.77	42.08	42.63	44.52	46.49	46.25	46	44.78	44.64	44.85	45.05	43.96	42.82	44.2395	63.7129	53.7094	62.0649	66.1156	66.3713	66.5716
SWIR	1084	56.8	57.05	57.66	57.6	59.78	59.01	59.14	59.87	60.07	60.15	60.09	60.19	59.31	58.91	59.59	60.12	60.58	60.32	59.86	59.78	59.294	40.96	43.48	43.7	46.81	46.63	44.01	44.36	40.79	42.09	42.62	44.52	46.52	46.26	46	44.76	44.64	44.86	45.06	43.93	42.81	44.2405	63.7424	53.7119	62.0895	66.1021	66.3604	66.5429
SWIR	1085	56.82	57.07	57.68	57.6	59.78	59.03	59.16	59.87	60.1	60.18	60.11	60.2	59.33	58.92	59.59	60.15	60.59	60.33	59.87	59.79	59.3085	40.94	43.49	43.73	46.82	46.63	44.02	44.38	40.8	42.07	42.61	44.52	46.54	46.27	45.99	44.75	44.63	44.87	45.09	43.92	42.79	44.243	63.774	53.7088	62.1318	66.1209	66.3954	66.5654
SWIR	1086	56.83	57.07	57.7	57.6	59.78	59.05	59.18	59.86	60.11	60.19	60.12	60.21	59.34	58.92	59.59	60.16	60.61	60.34	59.88	59.8	59.317	40.94	43.52	43.78	46.85	46.65	44.04	44.42	40.82	42.06	42.62	44.52	46.56	46.25	45.99	44.75	44.63	44.89	45.15	43.95	42.79	44.259	63.7658	53.7002	62.1706	66.1225	66.4159	66.5867
SWIR	1087	56.84	57.08	57.71	57.6	59.78	59.07	59.19	59.87	60.1	60.19	60.13	60.21	59.34	58.92	59.6	60.16	60.63	60.35	59.91	59.83	59.3255	40.95	43.55	43.79	46.86	46.67	44.03	44.42	40.81	42.07	42.62	44.52	46.56	46.25	45.97	44.76	44.65	44.89	45.16	43.94	42.8	44.2635	63.7309	53.6887	62.1844	66.1425	66.4009	66.5862
SWIR	1088	56.84	57.1	57.74	57.62	59.78	59.09	59.21	59.88	60.12	60.19	60.14	60.23	59.36	58.93	59.63	60.17	60.67	60.37	59.95	59.85	59.3435	40.98	43.6	43.78	46.84	46.69	44.02	44.4	40.84	42.09	42.63	44.53	46.57	46.28	45.97	44.78	44.67	44.89	45.15	43.9	42.83	44.272	63.729	53.6744	62.1657	66.1752	66.4031	66.6075
SWIR	1089	56.84	57.11	57.76	57.64	59.81	59.1	59.22	59.89	60.12	60.19	60.15	60.25	59.38	58.97	59.64	60.18	60.68	60.4	59.97	59.87	59.3585	41	43.64	43.79	46.83	46.67	44.04	44.42	40.88	42.11	42.63	44.53	46.61	46.29	45.98	44.8	44.69	44.85	45.14	43.9	42.86	44.283	63.7082	53.6692	62.1183	66.1333	66.3745	66.5808
SWIR	1090	56.86	57.12	57.77	57.66	59.82	59.12	59.23	59.9	60.13	60.22	60.17	60.28	59.39	59	59.65	60.2	60.69	60.43	59.99	59.89	59.376	41.01	43.64	43.77	46.8	46.7	44.05	44.45	40.89	42.13	42.61	44.52	46.63	46.29	45.95	44.82	44.7	44.83	45.08	43.93	42.86	44.283	63.6784	53.6688	62.076	66.0906	66.3186	66.5223
SWIR	1091	56.88	57.13	57.78	57.69	59.82	59.14	59.24	59.9	60.17	60.25	60.19	60.29	59.41	59.01	59.66	60.22	60.71	60.46	59.99	59.92	59.393	41.04	43.65	43.79	46.8	46.74	44.07	44.45	40.88	42.13	42.62	44.52	46.64	46.29	45.98	44.84	44.72	44.86	45.05	43.94	42.85	44.293	63.6771	53.6671	62.0586	66.033	66.2859	66.4811
SWIR	1092	56.86	57.13	57.77	57.69	59.82	59.14	59.23	59.91	60.17	60.26	60.19	60.28	59.4	59	59.66	60.22	60.72	60.47	59.99	59.92	59.3915	41.04	43.65	43.82	46.84	46.72	44.09	44.46	40.88	42.08	42.6	44.52	46.62	46.28	46.02	44.85	44.73	44.87	45.08	43.97	42.85	44.2985	63.7061	53.6784	62.0605	65.9668	66.281	66.4715
SWIR	1093	56.85	57.13	57.75	57.68	59.83	59.15	59.21	59.9	60.17	60.26	60.18	60.27	59.4	58.99	59.65	60.2	60.73	60.47	59.99	59.91	59.386	41.05	43.65	43.82	46.87	46.73	44.08	44.46	40.85	42.06	42.6	44.55	46.59	46.28	46.02	44.82	44.71	44.86	45.1	44.01	42.85	44.298	63.7321	53.6694	62.0683	65.9252	66.2663	66.4485
SWIR	1094	56.85	57.13	57.75	57.68	59.84	59.15	59.22	59.9	60.17	60.26	60.18	60.26	59.4	58.98	59.66	60.21	60.74	60.48	59.99	59.92	59.3885	41.06	43.65	43.83	46.87	46.72	44.08	44.42	40.84	42.09	42.63	44.59	46.54	46.29	46.05	44.8	44.68	44.86	45.14	43.99	42.85	44.299	63.7032	53.6298	62.0514	65.9128	66.2289	66.3964
SWIR	1095	56.85	57.13	57.76	57.67	59.87	59.16	59.23	59.89	60.17	60.26	60.19	60.26	59.39	58.98	59.67	60.21	60.74	60.47	60	59.93	59.3915	41.03	43.64	43.82	46.86	46.7	44.1	44.41	40.84	42.09	42.64	44.59	46.51	46.31	46.02	44.78	44.63	44.85	45.16	43.98	42.87	44.2915	63.6831	53.6004	62.012	65.917	66.1843	66.369
SWIR	1096	56.86	57.13	57.76	57.67	59.88	59.19	59.24	59.9	60.17	60.26	60.19	60.27	59.4	59	59.68	60.24	60.75	60.47	60.02	59.94	59.401	41.03	43.62	43.78	46.84	46.71	44.1	44.42	40.85	42.08	42.63	44.57	46.53	46.3	45.98	44.8	44.59	44.83	45.14	43.98	42.85	44.2815	63.6342	53.5929	61.9582	65.8846	66.1272	66.3642
SWIR	1097	56.87	57.15	57.76	57.67	59.89	59.2	59.24	59.9	60.18	60.26	60.2	60.28	59.41	59.02	59.69	60.25	60.76	60.48	60.04	59.95	59.41	41.05	43.62	43.76	46.79	46.7	44.06	44.41	40.85	42.08	42.6	44.53	46.52	46.25	45.97	44.81	44.57	44.83	45.1	43.96	42.82	44.264	63.5614	53.6088	61.9097	65.8597	66.0737	66.334
SWIR	1098	56.86	57.14	57.75	57.66	59.88	59.2	59.22	59.88	60.17	60.25	60.21	60.27	59.4	59.01	59.67	60.24	60.75	60.48	60.04	59.94	59.401	41.08	43.59	43.73	46.79	46.66	44.05	44.39	40.85	42.03	42.56	44.48	46.49	46.22	45.91	44.79	44.57	44.83	45.04	43.95	42.81	44.241	63.5379	53.6157	61.8638	65.8306	66.0258	66.2792
SWIR	1099	56.84	57.13	57.75	57.65	59.87	59.2	59.21	59.87	60.16	60.24	60.21	60.27	59.38	59	59.66	60.24	60.75	60.48	60.05	59.93	59.3945	41.09	43.57	43.71	46.79	46.64	44.05	44.38	40.85	42.01	42.54	44.45	46.48	46.2	45.88	44.79	44.56	44.83	45.01	43.94	42.8	44.2285	63.5125	53.597	61.8355	65.7942	65.979	66.2327
SWIR	1100	56.8	57.12	57.73	57.64	59.85	59.19	59.2	59.89	60.14	60.24	60.19	60.27	59.37	59	59.65	60.24	60.77	60.47	60.05	59.9	59.3855	41.09	43.57	43.69	46.79	46.64	44.02	44.36	40.83	42.01	42.53	44.43	46.46	46.19	45.88	44.77	44.54	44.82	44.98	43.93	42.8	44.2165	63.4991	53.5535	61.8244	65.7373	65.946	66.1438
SWIR	1101	56.78	57.1	57.72	57.62	59.84	59.18	59.19	59.87	60.14	60.23	60.18	60.26	59.36	58.98	59.63	60.24	60.77	60.46	60.05	59.89	59.3745	41.09	43.56	43.69	46.8	46.63	44.03	44.36	40.83	42.01	42.53	44.42	46.43	46.19	45.88	44.77	44.56	44.81	44.97	43.92	42.8	44.214	63.4668	53.5219	61.8078	65.6951	65.8991	66.0881
SWIR	1102	56.76	57.07	57.72	57.6	59.84	59.16	59.19	59.85	60.15	60.23	60.18	60.25	59.34	58.96	59.61	60.23	60.76	60.45	60.05	59.88	59.364	41.09	43.51	43.72	46.83	46.63	44.07	44.36	40.85	42.01	42.56	44.44	46.41	46.24	45.88	44.78	44.59	44.84	44.99	43.93	42.81	44.227	63.4233	53.4581	61.7951	65.649	65.8317	66.0396
SWIR	1103	56.76	57.06	57.72	57.59	59.84	59.15	59.2	59.83	60.16	60.23	60.16	60.25	59.33	58.95	59.61	60.24	60.77	60.45	60.06	59.89	59.3625	41.03	43.49	43.73	46.82	46.63	44.04	44.38	40.84	41.99	42.56	44.46	46.44	46.25	45.91	44.8	44.62	44.8	45	43.92	42.78	44.2245	63.4096	53.4315	61.8132	65.6244	65.7941	66.0493
SWIR	1104	56.75	57.07	57.72	57.57	59.83	59.15	59.19	59.8	60.16	60.23	60.13	60.22	59.35	58.93	59.59	60.22	60.77	60.45	60.06	59.89	59.354	41	43.48	43.75	46.79	46.62	44.04	44.37	40.83	41.99	42.52	44.47	46.44	46.23	45.9	44.8	44.64	44.76	44.99	43.9	42.76	44.214	63.4009	53.4401	61.8041	65.612	65.7713	66.0529
SWIR	1105	56.74	57.06	57.72	57.55	59.81	59.14	59.17	59.75	60.14	60.21	60.1	60.2	59.33	58.89	59.56	60.2	60.75	60.44	60.04	59.89	59.3345	41.01	43.44	43.74	46.75	46.59	44.04	44.34	40.8	41.97	42.5	44.45	46.41	46.18	45.85	44.78	44.65	44.74	44.97	43.86	42.76	44.1915	63.3697	53.4115	61.7614	65.5838	65.7303	66.0321
SWIR	1106	56.74	57.04	57.71	57.53	59.79	59.13	59.16	59.71	60.11	60.19	60.08	60.17	59.31	58.86	59.53	60.18	60.74	60.43	60.02	59.89	59.316	40.97	43.42	43.7	46.67	46.53	44.01	44.32	40.73	41.95	42.47	44.44	46.41	46.12	45.82	44.77	44.62	44.7	44.93	43.81	42.76	44.1575	63.3343	53.3732	61.6937	65.5344	65.6879	65.949
SWIR	1107	56.72	57.03	57.69	57.52	59.75	59.13	59.14	59.7	60.08	60.18	60.08	60.15	59.3	58.85	59.53	60.15	60.74	60.44	60.01	59.88	59.3035	40.97	43.41	43.66	46.65	46.49	43.98	44.28	40.69	41.93	42.43	44.42	46.39	46.08	45.78	44.77	44.58	44.7	44.89	43.77	42.75	44.131	63.2885	53.3487	61.6073	65.4606	65.6659	65.8863
SWIR	1108	56.72	57	57.66	57.52	59.73	59.12	59.12	59.69	60.05	60.18	60.09	60.15	59.28	58.83	59.54	60.16	60.74	60.45	59.99	59.87	59.2945	40.96	43.41	43.61	46.67	46.47	43.93	44.27	40.64	41.91	42.42	44.38	46.32	46.04	45.77	44.78	44.55	44.72	44.88	43.76	42.73	44.111	63.2139	53.2888	61.5026	65.3881	65.595	65.7904
SWIR	1109	56.72	57	57.63	57.52	59.72	59.11	59.12	59.68	60.05	60.17	60.09	60.15	59.25	58.83	59.53	60.17	60.74	60.46	59.98	59.88	59.29	40.93	43.4	43.57	46.68	46.45	43.89	44.31	40.63	41.92	42.43	44.39	46.3	46.03	45.79	44.79	44.53	44.72	44.9	43.78	42.67	44.1055	63.1425	53.2377	61.4126	65.3431	65.5228	65.6902
SWIR	1110	56.69	57	57.61	57.51	59.71	59.09	59.09	59.67	60.03	60.15	60.07	60.13	59.24	58.84	59.51	60.17	60.73	60.47	59.97	59.86	59.277	40.9	43.38	43.56	46.69	46.47	43.88	44.31	40.66	41.92	42.43	44.4	46.3	46.02	45.8	44.78	44.52	44.69	44.94	43.78	42.63	44.103	63.1039	53.2228	61.3971	65.2948	65.5052	65.676
SWIR	1111	56.66	56.97	57.58	57.49	59.7	59.05	59.07	59.65	60	60.14	60.05	60.14	59.23	58.84	59.5	60.17	60.72	60.46	59.95	59.82	59.2595	40.89	43.36	43.6	46.69	46.55	43.91	44.31	40.66	41.98	42.46	44.39	46.31	46.01	45.81	44.81	44.54	44.7	45	43.78	42.67	44.1215	63.0652	53.1952	61.3823	65.265	65.4473	65.6448
SWIR	1112	56.64	56.98	57.57	57.49	59.69	59.03	59.05	59.64	60.01	60.14	60.04	60.13	59.24	58.83	59.49	60.15	60.72	60.46	59.94	59.81	59.2525	40.89	43.37	43.64	46.68	46.57	43.96	44.33	40.7	42.05	42.48	44.4	46.36	46.06	45.84	44.79	44.61	44.71	45.07	43.79	42.75	44.1525	63.0334	53.198	61.3578	65.2342	65.4166	65.6399
SWIR	1113	56.62	56.98	57.57	57.49	59.68	59.02	59.03	59.63	60.02	60.13	60.06	60.11	59.24	58.82	59.48	60.14	60.72	60.45	59.95	59.8	59.247	40.9	43.37	43.67	46.68	46.59	43.98	44.35	40.72	42.05	42.47	44.42	46.4	46.1	45.88	44.77	44.65	44.71	45.1	43.79	42.81	44.1705	62.9929	53.2168	61.3338	65.1464	65.4367	65.6215
SWIR	1114	56.62	56.98	57.57	57.49	59.66	59.03	59.03	59.65	60.05	60.15	60.08	60.12	59.25	58.82	59.49	60.14	60.73	60.45	59.95	59.78	59.252	40.94	43.42	43.71	46.72	46.61	43.98	44.37	40.75	42.1	42.49	44.42	46.43	46.16	45.9	44.76	44.65	44.75	45.1	43.82	42.83	44.1955	62.9588	53.1955	61.2957	65.0926	65.4048	65.5735
SWIR	1115	56.62	56.99	57.59	57.48	59.63	59.04	59.01	59.68	60.1	60.16	60.1	60.12	59.24	58.8	59.49	60.15	60.74	60.45	59.95	59.78	59.256	40.96	43.46	43.74	46.73	46.61	43.99	44.44	40.82	42.13	42.53	44.45	46.47	46.22	45.96	44.76	44.67	44.8	45.08	43.89	42.83	44.227	62.9433	53.174	61.26	65.1018	65.3803	65.568
SWIR	1116	56.62	56.98	57.59	57.48	59.61	59.03	59	59.69	60.12	60.17	60.12	60.12	59.23	58.79	59.49	60.15	60.75	60.44	59.94	59.78	59.255	40.98	43.51	43.77	46.77	46.64	44.02	44.5	40.87	42.17	42.55	44.48	46.52	46.25	46.01	44.79	44.67	44.84	45.1	43.94	42.85	44.2615	62.9297	53.1604	61.2463	65.1108	65.3795	65.532
SWIR	1117	56.61	56.96	57.57	57.48	59.6	58.99	58.99	59.71	60.1	60.16	60.14	60.09	59.2	58.8	59.47	60.14	60.72	60.41	59.94	59.75	59.2415	41.03	43.61	43.84	46.85	46.71	44.07	44.55	40.94	42.22	42.56	44.55	46.64	46.24	46.05	44.88	44.63	44.9	45.15	43.98	42.86	44.313	62.9451	53.1447	61.291	65.1699	65.4053	65.4622
SWIR	1118	56.59	56.94	57.57	57.46	59.58	58.95	58.98	59.7	60.09	60.17	60.15	60.09	59.2	58.78	59.47	60.15	60.72	60.41	59.93	59.75	59.234	41.04	43.67	43.87	46.88	46.75	44.1	44.59	41	42.24	42.6	44.59	46.7	46.26	46.09	44.94	44.64	44.94	45.18	44.01	42.88	44.3485	62.9264	53.1413	61.3075	65.1963	65.4126	65.4321
SWIR	1119	56.56	56.93	57.56	57.42	59.58	58.89	58.98	59.65	60.08	60.18	60.15	60.1	59.22	58.76	59.47	60.18	60.75	60.43	59.93	59.78	59.23	41.03	43.73	43.88	46.89	46.8	44.16	44.63	41.06	42.24	42.66	44.66	46.75	46.31	46.18	45.05	44.7	45.01	45.27	44.02	42.93	44.398	62.8943	53.17	61.3245	65.2441	65.4625	65.4293
SWIR	1120	56.53	56.9	57.54	57.4	59.57	58.85	58.96	59.64	60.06	60.19	60.16	60.11	59.23	58.75	59.48	60.19	60.75	60.44	59.93	59.78	59.223	41.02	43.77	43.87	46.91	46.84	44.18	44.64	41.09	42.25	42.69	44.65	46.75	46.31	46.2	45.11	44.73	45.02	45.3	44.01	42.96	44.415	62.8484	53.1408	61.3146	65.2203	65.4378	65.3593
SWIR	1121	56.49	56.86	57.53	57.38	59.54	58.83	58.94	59.63	60.05	60.21	60.16	60.12	59.25	58.72	59.49	60.22	60.74	60.47	59.92	59.77	59.216	41	43.78	43.8	46.92	46.85	44.12	44.59	41.11	42.24	42.71	44.58	46.65	46.27	46.14	45.13	44.75	44.94	45.26	43.93	42.92	44.3845	62.7772	53.0922	61.2956	65.1307	65.3706	65.2638
SWIR	1122	56.46	56.84	57.53	57.33	59.51	58.83	58.91	59.62	60.04	60.21	60.15	60.13	59.24	58.7	59.5	60.23	60.76	60.46	59.9	59.77	59.206	41.02	43.71	43.81	46.84	46.88	44.13	44.56	41.12	42.26	42.73	44.53	46.57	46.28	46.11	45.15	44.75	44.99	45.21	43.91	42.98	44.377	62.6483	52.9917	61.2201	65.017	65.2285	65.1757
SWIR	1123	56.43	56.78	57.49	57.33	59.48	58.8	58.86	59.62	60	60.19	60.14	60.12	59.24	58.71	59.49	60.22	60.77	60.47	59.87	59.74	59.1875	41.01	43.65	43.82	46.83	46.9	44.19	44.53	41.12	42.36	42.71	44.47	46.61	46.28	46.12	45.18	44.79	44.98	45.16	43.87	43.07	44.3825	62.5379	52.8557	61.1456	64.8902	65.0597	65.0297
SWIR	1124	56.38	56.69	57.43	57.32	59.4	58.75	58.8	59.6	59.96	60.15	60.14	60.12	59.19	58.72	59.46	60.2	60.74	60.44	59.83	59.68	59.15	41.02	43.49	43.78	46.83	46.9	44.15	44.42	41.09	42.36	42.59	44.4	46.62	46.16	46.04	45.08	44.72	44.91	45.07	43.87	43.05	44.3275	62.4421	52.7562	61.0758	64.7955	64.9542	64.8532
SWIR	1125	56.3	56.6	57.35	57.24	59.33	58.69	58.77	59.53	59.9	60.11	60.12	60.1	59.1	58.69	59.41	60.17	60.73	60.39	59.82	59.67	59.101	40.97	43.36	43.78	46.75	46.82	44.07	44.37	41.04	42.33	42.48	44.36	46.63	46.14	45.99	44.92	44.61	44.93	45.07	43.88	43.1	44.28	62.323	52.68	60.9446	64.6279	64.8032	64.6955
SWIR	1126	56.19	56.47	57.21	57.13	59.25	58.58	58.68	59.42	59.81	60.04	60.03	60.01	59.03	58.62	59.33	60.15	60.7	60.34	59.74	59.59	59.016	40.78	43.21	43.67	46.64	46.61	43.96	44.32	40.87	42.17	42.39	44.32	46.55	46.1	45.91	44.73	44.49	44.78	44.95	43.79	43.09	44.1665	62.1224	52.6515	60.7505	64.4006	64.6474	64.5697
SWIR	1127	56.04	56.33	57.06	56.96	59.16	58.49	58.51	59.29	59.72	59.95	59.93	59.9	58.92	58.56	59.22	60.08	60.59	60.22	59.62	59.46	58.9005	40.61	43.11	43.5	46.42	46.39	43.76	44.26	40.67	41.92	42.27	44.25	46.28	45.92	45.68	44.52	44.35	44.62	44.75	43.69	42.93	43.995	61.875	52.5547	60.4236	64.1279	64.4451	64.3978
SWIR	1128	55.86	56.16	56.88	56.78	59.03	58.43	58.36	59.17	59.59	59.8	59.76	59.74	58.78	58.44	59.09	59.97	60.45	60.04	59.49	59.33	58.7575	40.44	43.11	43.34	46.21	46.1	43.52	44.19	40.45	41.74	42.16	44.12	46.02	45.76	45.45	44.29	44.2	44.51	44.67	43.59	42.77	43.832	61.6748	52.4727	60.1703	63.9186	64.179	64.1894
SWIR	1129	55.68	55.98	56.69	56.6	58.87	58.32	58.21	59.03	59.43	59.62	59.53	59.55	58.69	58.31	58.94	59.85	60.31	59.82	59.29	59.17	58.5945	40.33	43.05	43.16	46	45.86	43.41	43.99	40.25	41.55	42	43.96	45.76	45.57	45.26	44.09	43.97	44.33	44.43	43.42	42.49	43.644	61.431	52.309	60.0334	63.7374	63.9983	64.0392
SWIR	1130	55.46	55.8	56.54	56.42	58.66	58.18	58.06	58.83	59.25	59.42	59.34	59.39	58.59	58.18	58.83	59.67	60.14	59.66	59.07	59.01	58.425	40.28	42.97	42.92	45.87	45.8	43.39	43.76	40.18	41.51	41.89	43.78	45.63	45.37	45.11	44.01	43.85	44.27	44.25	43.31	42.29	43.522	61.2735	52.0139	59.8403	63.5223	63.8514	63.9125
SWIR	1131	55.24	55.63	56.34	56.22	58.41	58.01	57.93	58.65	59.06	59.19	59.14	59.23	58.41	57.96	58.68	59.47	59.94	59.53	58.9	58.84	58.239	40.12	42.71	42.65	45.82	45.65	43.29	43.57	40.1	41.33	41.69	43.55	45.56	45.2	44.93	43.81	43.77	44.15	44.12	43.22	42.09	43.3665	61.1182	51.7743	59.5552	63.2647	63.5111	63.6028
SWIR	1132	55.07	55.51	56.16	56.02	58.24	57.84	57.78	58.49	58.89	59.02	58.95	59.09	58.28	57.77	58.49	59.28	59.76	59.37	58.81	58.66	58.074	39.97	42.41	42.45	45.66	45.45	43.19	43.37	39.92	41.13	41.45	43.26	45.41	45.11	44.72	43.59	43.54	43.95	43.89	43.05	41.84	43.168	60.8637	51.4407	59.1688	62.8066	63.0978	63.2204
SWIR	1133	54.86	55.31	55.92	55.79	58.03	57.62	57.56	58.26	58.68	58.81	58.75	58.86	58.08	57.55	58.27	59.05	59.55	59.18	58.61	58.43	57.8585	39.87	42.23	42.29	45.49	45.22	43.04	43.16	39.73	40.97	41.3	43.02	45.25	44.95	44.54	43.42	43.38	43.76	43.69	42.85	41.67	42.9915	60.5497	51.1437	58.7987	62.397	62.7183	62.8435
SWIR	1134	54.65	55.12	55.64	55.55	57.84	57.37	57.27	58.02	58.5	58.62	58.6	58.61	57.81	57.36	57.99	58.79	59.34	59.03	58.4	58.14	57.6325	39.79	42.14	42.2	45.28	44.91	42.86	43	39.49	40.81	41.2	42.86	45.11	44.79	44.38	43.33	43.39	43.6	43.49	42.69	41.6	42.846	60.1611	50.909	58.3066	61.9738	62.2461	62.3552
SWIR	1135	54.42	54.88	55.4	55.32	57.6	57.13	57.02	57.77	58.26	58.38	58.36	58.36	57.55	57.14	57.75	58.53	59.08	58.77	58.17	57.89	57.389	39.67	41.98	42.05	45.09	44.72	42.63	42.84	39.31	40.64	41.03	42.67	44.88	44.58	44.22	43.1	43.21	43.36	43.33	42.5	41.4	42.6605	59.8132	50.6773	57.9847	61.6264	61.8839	61.9936
SWIR	1136	54.2	54.57	55.2	55.14	57.38	56.9	56.8	57.51	57.99	58.11	58.08	58.11	57.3	56.93	57.55	58.26	58.82	58.47	57.9	57.67	57.1445	39.58	41.9	41.97	44.89	44.55	42.37	42.68	39.17	40.5	40.9	42.47	44.55	44.25	44.11	42.83	42.89	43.06	43.22	42.24	41.2	42.4665	59.4564	50.4747	57.8398	61.3487	61.6713	61.7579
SWIR	1137	53.98	54.31	54.97	54.88	57.13	56.63	56.55	57.24	57.72	57.84	57.82	57.83	57.02	56.67	57.29	57.99	58.55	58.18	57.62	57.43	56.8825	39.46	41.75	41.82	44.74	44.43	42.16	42.5	39.05	40.38	40.77	42.33	44.34	44.06	43.97	42.63	42.72	42.83	43.09	42.04	41.03	42.305	59.1321	50.2425	57.5592	61.0581	61.3938	61.4802
SWIR	1138	53.8	54.06	54.77	54.59	56.85	56.35	56.3	56.94	57.47	57.56	57.55	57.58	56.72	56.38	57.04	57.71	58.25	57.86	57.36	57.23	56.6185	39.35	41.52	41.59	44.63	44.46	41.93	42.33	38.95	40.32	40.54	42.26	44.16	43.97	43.82	42.38	42.55	42.62	43.04	41.87	40.82	42.1555	58.8737	50.0261	57.2537	60.8377	61.1394	61.2635
SWIR	1139	53.58	53.83	54.55	54.35	56.61	56.1	56.05	56.71	57.23	57.29	57.29	57.33	56.46	56.13	56.77	57.44	58	57.59	57.13	57.01	56.3725	39.19	41.33	41.44	44.5	44.35	41.77	42.16	38.86	40.17	40.44	42.12	43.97	43.83	43.65	42.2	42.4	42.44	42.93	41.7	40.67	42.006	58.5362	49.7762	56.9628	60.5158	60.8386	60.9578
SWIR	1140	53.37	53.62	54.32	54.12	56.4	55.86	55.8	56.49	57	57.01	57.07	57.05	56.2	55.87	56.45	57.17	57.76	57.34	56.89	56.79	56.129	38.99	41.14	41.33	44.35	44.18	41.68	41.97	38.78	39.99	40.46	41.95	43.82	43.71	43.44	42.07	42.3	42.29	42.79	41.51	40.54	41.8645	58.1873	49.4872	56.6442	60.151	60.5216	60.63
SWIR	1141	53.13	53.44	54.08	53.87	56.17	55.61	55.55	56.28	56.77	56.79	56.82	56.79	55.93	55.62	56.18	56.94	57.57	57.1	56.66	56.53	55.8915	38.89	41.03	41.22	44.21	44.03	41.58	41.79	38.7	39.85	40.39	41.88	43.67	43.61	43.29	41.98	42.19	42.19	42.64	41.41	40.48	41.7515	57.8429	49.2556	56.3785	59.8097	60.2047	60.2808
SWIR	1142	52.9	53.26	53.85	53.67	55.97	55.35	55.31	56.1	56.54	56.54	56.58	56.57	55.69	55.38	55.96	56.74	57.34	56.88	56.44	56.3	55.6685	38.81	40.97	41.2	44.14	43.95	41.52	41.71	38.65	39.7	40.3	41.85	43.61	43.49	43.18	41.95	42.09	42.13	42.53	41.31	40.47	41.678	57.4647	49.0219	56.0939	59.4705	59.9275	59.9056
SWIR	1143	52.66	53.08	53.63	53.5	55.77	55.13	55.12	55.93	56.3	56.32	56.33	56.38	55.45	55.13	55.73	56.52	57.1	56.68	56.19	56.08	55.4515	38.64	40.93	41.15	44.02	43.87	41.49	41.75	38.63	39.6	40.28	41.75	43.56	43.3	43.08	41.91	41.99	42.07	42.37	41.24	40.41	41.602	57.1457	48.7323	55.8179	59.1056	59.5686	59.5686
SWIR	1144	52.41	52.88	53.42	53.28	55.51	54.87	54.93	55.7	56.05	56.09	56.05	56.16	55.19	54.87	55.51	56.29	56.85	56.46	55.93	55.83	55.214	38.58	40.91	41.13	43.94	43.77	41.42	41.69	38.62	39.56	40.15	41.67	43.48	43.19	43	41.91	41.86	41.98	42.21	41.2	40.3	41.5285	56.8114	48.4513	55.5188	58.7794	59.2112	59.2364
SWIR	1145	52.16	52.62	53.16	53.03	55.23	54.6	54.67	55.42	55.8	55.82	55.76	55.89	54.94	54.58	55.26	56.04	56.54	56.23	55.65	55.58	54.949	38.52	40.85	41.04	43.87	43.67	41.32	41.58	38.57	39.55	39.97	41.59	43.38	43.08	42.85	41.87	41.74	41.89	42.04	41.11	40.18	41.4335	56.4994	48.179	55.2132	58.4393	58.909	58.937
SWIR	1146	51.92	52.39	52.94	52.79	54.96	54.37	54.42	55.18	55.53	55.56	55.5	55.64	54.71	54.33	54.96	55.78	56.25	56.02	55.39	55.35	54.6995	38.36	40.7	40.88	43.74	43.45	41.18	41.45	38.5	39.46	39.83	41.45	43.2	42.97	42.72	41.72	41.58	41.83	41.87	41.07	40.02	41.299	56.1738	47.8662	54.9304	58.0668	58.5754	58.6606
SWIR	1147	51.64	52.12	52.69	52.52	54.63	54.1	54.14	54.93	55.24	55.28	55.24	55.36	54.45	54.07	54.68	55.5	55.96	55.76	55.14	55.05	54.425	38.23	40.49	40.73	43.54	43.18	40.97	41.27	38.33	39.3	39.62	41.28	42.93	42.84	42.58	41.58	41.42	41.63	41.65	40.95	39.82	41.117	55.7647	47.5538	54.579	57.7025	58.2128	58.2723
SWIR	1148	51.37	51.82	52.38	52.22	54.31	53.78	53.82	54.64	54.94	54.96	54.95	55.02	54.13	53.75	54.39	55.2	55.63	55.43	54.84	54.74	54.116	38.09	40.29	40.52	43.28	42.98	40.82	41.1	38.11	39.17	39.44	41.12	42.68	42.66	42.35	41.43	41.25	41.41	41.48	40.72	39.67	40.9285	55.3744	47.2296	54.2244	57.314	57.7927	57.8512
SWIR	1149	51.12	51.54	52.1	51.93	54.01	53.49	53.55	54.37	54.66	54.65	54.69	54.72	53.81	53.47	54.07	54.92	55.34	55.12	54.55	54.44	53.8275	37.93	40.13	40.3	43.09	42.81	40.73	40.93	37.96	39.02	39.31	40.97	42.48	42.51	42.19	41.25	41.08	41.25	41.35	40.54	39.52	40.7675	55.0052	46.9101	53.8923	56.9217	57.3648	57.428
SWIR	1150	50.8	51.23	51.78	51.61	53.7	53.17	53.24	54.06	54.35	54.33	54.37	54.39	53.47	53.16	53.75	54.59	55.02	54.78	54.23	54.11	53.507	37.74	39.92	40.08	42.81	42.6	40.56	40.72	37.76	38.83	39.1	40.75	42.25	42.24	41.94	41.07	40.89	41.05	41.12	40.32	39.33	40.554	54.5809	46.611	53.5075	56.507	56.9397	56.9565
SWIR	1151	50.43	50.9	51.41	51.26	53.38	52.82	52.93	53.7	54.04	53.97	53.98	54.04	53.1	52.8	53.44	54.19	54.71	54.39	53.88	53.76	53.1565	37.55	39.7	39.83	42.45	42.41	40.38	40.44	37.56	38.66	38.85	40.48	41.99	41.86	41.57	40.89	40.66	40.79	40.86	40.01	39.16	40.305	54.1254	46.3596	53.1161	56.0949	56.4783	56.3984
SWIR	1152	50.08	50.55	51.05	50.91	53.03	52.48	52.59	53.34	53.69	53.62	53.61	53.68	52.74	52.44	53.08	53.8	54.36	54.02	53.52	53.39	52.799	37.33	39.46	39.6	42.14	42.15	40.16	40.19	37.33	38.44	38.61	40.18	41.75	41.56	41.29	40.65	40.41	40.55	40.61	39.76	38.93	40.055	53.679	46.045	52.6744	55.5992	56.0202	55.9399
SWIR	1153	49.73	50.21	50.69	50.57	52.68	52.16	52.24	53	53.34	53.32	53.23	53.32	52.42	52.1	52.69	53.38	54.01	53.68	53.16	53.02	52.4475	37.08	39.18	39.4	41.79	41.86	39.86	39.95	37.07	38.13	38.31	39.83	41.53	41.2	41.04	40.37	40.16	40.35	40.33	39.52	38.66	39.781	53.189	45.7406	52.1832	55.051	55.6094	55.5132
SWIR	1154	49.39	49.87	50.34	50.23	52.33	51.82	51.89	52.64	52.98	52.97	52.86	52.96	52.08	51.74	52.32	53	53.65	53.32	52.79	52.66	52.092	36.85	38.95	39.16	41.5	41.56	39.59	39.71	36.86	37.91	38.09	39.55	41.28	40.92	40.78	40.11	39.91	40.1	40.05	39.29	38.42	39.5295	52.7678	45.392	51.7357	54.5896	55.1686	55.0963
SWIR	1155	49.06	49.52	50.01	49.91	51.96	51.49	51.53	52.28	52.61	52.63	52.51	52.6	51.73	51.36	51.96	52.62	53.27	52.95	52.43	52.31	51.737	36.62	38.74	38.91	41.28	41.23	39.34	39.47	36.64	37.71	37.92	39.26	41.03	40.71	40.55	39.86	39.63	39.83	39.76	39.06	38.15	39.285	52.4321	45.0039	51.2887	54.0943	54.6927	54.7761
SWIR	1156	48.76	49.2	49.7	49.6	51.64	51.18	51.21	51.96	52.28	52.29	52.18	52.26	51.4	51.02	51.61	52.28	52.94	52.62	52.1	51.98	51.4105	36.46	38.56	38.72	41.06	40.98	39.1	39.27	36.47	37.51	37.75	39.06	40.8	40.51	40.35	39.62	39.41	39.59	39.56	38.85	37.93	39.078	52.0706	44.6713	50.9234	53.7164	54.305	54.4168
SWIR	1157	48.48	48.9	49.44	49.34	51.37	50.92	50.93	51.65	51.98	51.94	51.86	51.94	51.12	50.73	51.31	52	52.64	52.29	51.79	51.68	51.1155	36.33	38.41	38.55	40.87	40.77	38.84	39.06	36.35	37.33	37.63	38.97	40.58	40.34	40.18	39.38	39.21	39.33	39.39	38.69	37.75	38.898	51.7281	44.3279	50.6176	53.4423	53.9616	54.0186
SWIR	1158	48.23	48.65	49.18	49.09	51.11	50.66	50.67	51.39	51.71	51.64	51.58	51.66	50.85	50.45	51.02	51.73	52.37	52.01	51.51	51.43	50.847	36.2	38.26	38.39	40.71	40.61	38.66	38.9	36.22	37.18	37.49	38.82	40.39	40.2	40.03	39.22	39.03	39.14	39.24	38.52	37.59	38.74	51.4295	44.0725	50.335	53.1868	53.659	53.7077
SWIR	1159	48	48.42	48.95	48.83	50.87	50.42	50.44	51.16	51.46	51.37	51.33	51.4	50.6	50.21	50.75	51.48	52.13	51.76	51.27	51.2	50.6025	36.1	38.12	38.27	40.56	40.5	38.53	38.77	36.09	37.01	37.36	38.69	40.21	40.09	39.89	39.06	38.86	38.99	39.14	38.35	37.44	38.6015	51.1386	43.8838	50.0992	52.9709	53.4191	53.447
SWIR	1160	47.83	48.25	48.75	48.62	50.67	50.22	50.23	50.96	51.24	51.15	51.12	51.17	50.37	50	50.53	51.27	51.91	51.55	51.06	51	50.395	36.07	37.99	38.14	40.46	40.43	38.43	38.69	36.03	36.92	37.27	38.58	40.08	40.03	39.79	38.96	38.79	38.9	39.09	38.21	37.37	38.5115	50.908	43.7154	49.9051	52.8369	53.2011	53.2153
SWIR	1161	47.68	48.1	48.59	48.47	50.51	50.04	50.06	50.8	51.06	50.97	50.97	51	50.17	49.82	50.35	51.1	51.74	51.37	50.89	50.83	50.226	36	37.94	38.06	40.41	40.36	38.36	38.65	35.97	36.87	37.19	38.5	39.99	39.99	39.7	38.92	38.69	38.87	39.01	38.1	37.33	38.4455	50.7502	43.5654	49.7183	52.6716	52.9962	53.01
SWIR	1162	47.54	47.95	48.44	48.32	50.35	49.88	49.91	50.63	50.91	50.81	50.82	50.85	49.98	49.66	50.18	50.95	51.57	51.22	50.76	50.69	50.071	35.96	37.91	37.97	40.35	40.31	38.32	38.6	35.91	36.85	37.12	38.47	39.93	39.96	39.61	38.86	38.61	38.83	38.94	38.04	37.29	38.392	50.6169	43.4801	49.5817	52.5884	52.8811	52.9001
SWIR	1163	47.43	47.82	48.33	48.22	50.21	49.75	49.79	50.5	50.78	50.68	50.69	50.71	49.83	49.52	50.05	50.82	51.41	51.09	50.64	50.56	49.9415	35.94	37.85	37.94	40.31	40.27	38.28	38.56	35.89	36.83	37.06	38.44	39.88	39.9	39.58	38.82	38.56	38.8	38.92	38.02	37.26	38.3555	50.4967	43.3841	49.4669	52.4785	52.7799	52.8105
SWIR	1164	47.33	47.71	48.23	48.14	50.1	49.64	49.71	50.39	50.67	50.58	50.58	50.6	49.72	49.4	49.95	50.7	51.28	50.98	50.53	50.43	49.8335	35.89	37.86	37.95	40.28	40.24	38.23	38.53	35.87	36.79	37.03	38.46	39.83	39.84	39.55	38.78	38.51	38.76	38.88	38.01	37.24	38.3265	50.3703	43.2831	49.3515	52.3159	52.6725	52.6849
SWIR	1165	47.24	47.61	48.14	48.06	49.98	49.53	49.61	50.27	50.56	50.47	50.44	50.5	49.61	49.28	49.85	50.58	51.16	50.88	50.41	50.32	49.725	35.83	37.84	37.9	40.22	40.23	38.21	38.46	35.85	36.77	37.03	38.45	39.78	39.76	39.52	38.72	38.48	38.7	38.82	38.02	37.22	38.2905	50.2609	43.2379	49.2814	52.2336	52.6082	52.5926
SWIR	1166	47.17	47.53	48.07	47.97	49.89	49.44	49.51	50.2	50.47	50.37	50.34	50.42	49.52	49.16	49.77	50.48	51.06	50.78	50.31	50.22	49.634	35.82	37.78	37.87	40.18	40.21	38.19	38.41	35.85	36.75	37.03	38.41	39.75	39.7	39.51	38.69	38.47	38.66	38.76	37.99	37.19	38.261	50.1971	43.1846	49.2167	52.1417	52.5648	52.5317
SWIR	1167	47.09	47.46	48	47.89	49.82	49.36	49.43	50.14	50.39	50.29	50.25	50.34	49.43	49.06	49.7	50.38	50.97	50.68	50.22	50.13	49.5515	35.8	37.78	37.87	40.17	40.18	38.18	38.4	35.84	36.72	37.03	38.41	39.78	39.69	39.49	38.7	38.48	38.66	38.73	37.96	37.19	38.253	50.1653	43.1134	49.1708	52.0734	52.5231	52.4764
SWIR	1168	47.01	47.39	47.93	47.83	49.76	49.28	49.34	50.07	50.33	50.2	50.16	50.26	49.34	48.97	49.61	50.3	50.88	50.59	50.13	50.05	49.4715	35.77	37.78	37.85	40.17	40.16	38.19	38.41	35.83	36.73	37.04	38.4	39.82	39.68	39.49	38.7	38.51	38.66	38.71	37.97	37.17	38.252	50.1331	43.0724	49.1425	52.0491	52.4976	52.4414
SWIR	1169	46.94	47.34	47.86	47.76	49.7	49.21	49.27	50.01	50.26	50.13	50.09	50.18	49.27	48.89	49.53	50.23	50.81	50.52	50.06	49.97	49.4015	35.76	37.78	37.84	40.16	40.13	38.2	38.42	35.82	36.74	37.05	38.39	39.83	39.68	39.5	38.7	38.51	38.64	38.7	37.95	37.18	38.249	50.0841	43.0349	49.1182	52.02	52.466	52.4148
SWIR	1170	46.86	47.3	47.8	47.69	49.64	49.14	49.22	49.97	50.21	50.08	50.03	50.1	49.2	48.82	49.45	50.17	50.73	50.45	49.99	49.89	49.337	35.74	37.75	37.84	40.16	40.08	38.22	38.45	35.83	36.75	37.03	38.39	39.81	39.67	39.51	38.71	38.51	38.62	38.71	37.93	37.18	38.2445	50.0182	42.9799	49.1048	51.9976	52.4277	52.417
SWIR	1171	46.8	47.26	47.75	47.64	49.58	49.08	49.16	49.92	50.16	50.03	49.98	50.03	49.15	48.76	49.38	50.11	50.67	50.39	49.93	49.83	49.2805	35.74	37.76	37.85	40.17	40.08	38.22	38.47	35.82	36.76	37.04	38.4	39.82	39.67	39.52	38.71	38.52	38.63	38.73	37.92	37.18	38.2505	49.9832	42.9736	49.0956	51.9914	52.4058	52.4015
SWIR	1172	46.75	47.21	47.71	47.59	49.53	49.02	49.11	49.86	50.11	49.98	49.92	49.96	49.1	48.71	49.32	50.06	50.63	50.34	49.87	49.78	49.228	35.76	37.79	37.86	40.18	40.1	38.19	38.48	35.8	36.78	37.06	38.4	39.81	39.69	39.54	38.71	38.51	38.61	38.74	37.91	37.2	38.256	49.955	43.0131	49.088	52.006	52.393	52.3802
SWIR	1173	46.71	47.18	47.67	47.55	49.48	48.96	49.06	49.82	50.07	49.94	49.87	49.9	49.06	48.66	49.27	50.01	50.59	50.3	49.83	49.73	49.183	35.77	37.79	37.88	40.19	40.11	38.2	38.5	35.81	36.8	37.07	38.42	39.82	39.7	39.56	38.71	38.53	38.62	38.76	37.92	37.2	38.268	49.9255	43.0121	49.0885	51.997	52.3766	52.3654
SWIR	1174	46.69	47.13	47.63	47.52	49.43	48.89	49	49.79	50.03	49.9	49.83	49.86	49.01	48.62	49.23	49.96	50.56	50.25	49.8	49.69	49.141	35.78	37.81	37.91	40.21	40.16	38.18	38.52	35.82	36.82	37.1	38.46	39.86	39.72	39.59	38.73	38.59	38.68	38.82	37.95	37.19	38.295	49.9124	43.0189	49.1095	51.9868	52.3688	52.3463
SWIR	1175	46.66	47.1	47.59	47.48	49.39	48.84	48.95	49.76	49.99	49.85	49.79	49.81	48.97	48.58	49.2	49.92	50.52	50.21	49.77	49.65	49.1015	35.8	37.82	37.92	40.23	40.18	38.2	38.53	35.84	36.83	37.12	38.47	39.89	39.74	39.6	38.75	38.61	38.7	38.84	37.97	37.19	38.3115	49.8897	43.0012	49.0994	51.9696	52.3514	52.3278
SWIR	1176	46.62	47.07	47.56	47.44	49.34	48.79	48.9	49.72	49.95	49.79	49.75	49.76	48.91	48.54	49.17	49.89	50.48	50.19	49.75	49.6	49.061	35.81	37.83	37.92	40.24	40.2	38.26	38.54	35.87	36.85	37.14	38.48	39.92	39.75	39.63	38.79	38.63	38.73	38.85	37.99	37.2	38.3315	49.8513	42.9478	49.0778	51.9406	52.3198	52.3136
SWIR	1177	46.59	47.04	47.52	47.4	49.3	48.75	48.86	49.69	49.91	49.75	49.7	49.72	48.86	48.5	49.13	49.85	50.45	50.15	49.71	49.57	49.0225	35.82	37.83	37.92	40.25	40.21	38.29	38.54	35.9	36.86	37.15	38.48	39.93	39.76	39.64	38.8	38.65	38.74	38.85	38.01	37.21	38.342	49.8204	42.9196	49.0612	51.9146	52.3037	52.3004
SWIR	1178	46.55	47	47.49	47.38	49.26	48.72	48.83	49.66	49.88	49.71	49.65	49.69	48.82	48.45	49.09	49.82	50.41	50.1	49.68	49.54	48.9865	35.83	37.84	37.93	40.27	40.21	38.32	38.54	35.91	36.85	37.17	38.48	39.94	39.78	39.63	38.8	38.66	38.73	38.84	38.02	37.24	38.3495	49.7891	42.8932	49.0331	51.8906	52.2955	52.2917
SWIR	1179	46.51	46.96	47.45	47.35	49.21	48.68	48.79	49.62	49.84	49.68	49.6	49.65	48.77	48.42	49.05	49.79	50.36	50.06	49.64	49.51	48.947	35.84	37.84	37.92	40.29	40.23	38.35	38.54	35.92	36.84	37.18	38.47	39.94	39.78	39.62	38.81	38.67	38.73	38.85	38.04	37.24	38.355	49.7732	42.8743	48.9939	51.8623	52.2834	52.2806
SWIR	1180	46.48	46.93	47.42	47.33	49.18	48.65	48.76	49.59	49.8	49.65	49.57	49.62	48.73	48.38	49.01	49.77	50.32	50.02	49.6	49.48	48.9145	35.82	37.82	37.91	40.28	40.23	38.34	38.54	35.94	36.85	37.18	38.47	39.93	39.78	39.61	38.78	38.67	38.71	38.87	38.04	37.24	38.3505	49.7693	42.8623	48.9919	51.8292	52.2804	52.2469
SWIR	1181	46.44	46.89	47.38	47.3	49.14	48.62	48.75	49.56	49.76	49.62	49.54	49.59	48.7	48.34	48.97	49.74	50.29	49.98	49.56	49.45	48.881	35.8	37.8	37.89	40.27	40.24	38.33	38.53	35.94	36.84	37.2	38.47	39.9	39.8	39.6	38.79	38.68	38.71	38.87	38.06	37.25	38.3485	49.7496	42.8478	49.0073	51.7976	52.2752	52.2117
SWIR	1182	46.41	46.86	47.35	47.26	49.11	48.58	48.72	49.52	49.73	49.58	49.52	49.55	48.67	48.31	48.94	49.7	50.26	49.96	49.51	49.41	48.8475	35.81	37.79	37.88	40.27	40.27	38.33	38.52	35.94	36.85	37.2	38.47	39.89	39.8	39.6	38.82	38.67	38.72	38.88	38.06	37.24	38.3505	49.7394	42.8141	49.008	51.7861	52.2436	52.1806
SWIR	1183	46.37	46.83	47.33	47.22	49.08	48.53	48.68	49.49	49.7	49.55	49.49	49.51	48.64	48.28	48.92	49.67	50.23	49.94	49.47	49.37	48.815	35.82	37.79	37.88	40.27	40.28	38.32	38.53	35.95	36.86	37.21	38.47	39.89	39.82	39.6	38.84	38.67	38.74	38.88	38.06	37.23	38.3555	49.7373	42.8024	49.0168	51.7814	52.2332	52.163
SWIR	1184	46.33	46.79	47.28	47.18	49.05	48.49	48.64	49.44	49.66	49.52	49.46	49.46	48.59	48.22	48.88	49.62	50.2	49.89	49.42	49.33	48.7725	35.82	37.8	37.88	40.27	40.27	38.31	38.54	35.96	36.86	37.19	38.48	39.89	39.83	39.61	38.89	38.67	38.76	38.87	38.07	37.24	38.3605	49.7109	42.8147	49.0176	51.7678	52.2232	52.1692
SWIR	1185	46.29	46.76	47.22	47.15	49.02	48.44	48.6	49.4	49.63	49.48	49.41	49.42	48.55	48.18	48.84	49.57	50.16	49.84	49.38	49.3	48.732	35.82	37.8	37.88	40.27	40.26	38.3	38.56	35.96	36.85	37.17	38.47	39.9	39.83	39.61	38.91	38.67	38.75	38.86	38.06	37.24	38.3585	49.6877	42.808	48.9962	51.75	52.1986	52.1625
SWIR	1186	46.24	46.72	47.17	47.11	48.98	48.4	48.55	49.36	49.59	49.44	49.36	49.37	48.51	48.14	48.8	49.52	50.11	49.8	49.34	49.26	48.6885	35.81	37.82	37.89	40.26	40.24	38.31	38.56	35.93	36.85	37.18	38.46	39.92	39.8	39.61	38.92	38.68	38.75	38.86	38.06	37.23	38.357	49.6544	42.8094	48.9813	51.7293	52.185	52.1429
SWIR	1187	46.2	46.68	47.12	47.06	48.92	48.36	48.51	49.32	49.54	49.4	49.33	49.33	48.47	48.09	48.76	49.48	50.06	49.76	49.3	49.22	48.6455	35.78	37.84	37.87	40.25	40.21	38.32	38.54	35.91	36.84	37.16	38.46	39.94	39.78	39.61	38.92	38.66	38.76	38.87	38.07	37.25	38.352	49.6123	42.8076	48.9628	51.6956	52.1592	52.1331
SWIR	1188	46.16	46.65	47.08	47.02	48.88	48.32	48.46	49.28	49.5	49.36	49.29	49.29	48.43	48.05	48.71	49.45	50.02	49.72	49.27	49.18	48.606	35.77	37.85	37.86	40.24	40.19	38.32	38.53	35.89	36.83	37.16	38.46	39.95	39.77	39.59	38.91	38.65	38.75	38.86	38.07	37.25	38.345	49.5831	42.7914	48.9399	51.6597	52.1331	52.1159
SWIR	1189	46.13	46.62	47.06	46.98	48.82	48.28	48.41	49.25	49.46	49.32	49.25	49.24	48.39	48.02	48.66	49.43	49.98	49.68	49.25	49.14	48.5685	35.76	37.86	37.86	40.22	40.19	38.33	38.52	35.85	36.84	37.19	38.47	39.95	39.76	39.56	38.88	38.64	38.74	38.86	38.07	37.24	38.3395	49.5523	42.7485	48.9122	51.6159	52.0918	52.0948
SWIR	1190	46.09	46.58	47.02	46.94	48.78	48.24	48.36	49.22	49.42	49.28	49.21	49.2	48.35	47.98	48.62	49.4	49.94	49.64	49.22	49.1	48.5295	35.75	37.86	37.87	40.22	40.18	38.33	38.53	35.84	36.84	37.2	38.48	39.94	39.76	39.55	38.86	38.64	38.74	38.85	38.07	37.23	38.337	49.5293	42.7327	48.8806	51.5889	52.0666	52.0712
SWIR	1191	46.05	46.55	46.97	46.89	48.75	48.2	48.32	49.17	49.36	49.25	49.16	49.15	48.29	47.94	48.58	49.36	49.91	49.6	49.18	49.07	48.4875	35.74	37.86	37.88	40.23	40.16	38.33	38.58	35.87	36.86	37.2	38.48	39.91	39.79	39.54	38.84	38.64	38.75	38.83	38.05	37.24	38.339	49.5163	42.7242	48.8349	51.5561	52.0588	52.0447
SWIR	1192	46.01	46.51	46.93	46.85	48.71	48.16	48.28	49.13	49.32	49.21	49.12	49.11	48.25	47.91	48.54	49.32	49.87	49.56	49.14	49.03	48.448	35.74	37.85	37.88	40.21	40.16	38.32	38.58	35.87	36.86	37.19	38.48	39.89	39.79	39.53	38.82	38.63	38.75	38.83	38.04	37.23	38.3325	49.5078	42.7104	48.8107	51.5374	52.0324	52.0176
SWIR	1193	45.96	46.46	46.88	46.81	48.69	48.12	48.25	49.08	49.28	49.16	49.08	49.09	48.21	47.87	48.51	49.26	49.83	49.52	49.09	48.97	48.406	35.76	37.82	37.88	40.19	40.16	38.31	38.58	35.89	36.87	37.17	38.48	39.86	39.78	39.55	38.81	38.64	38.76	38.85	38.04	37.2	38.33	49.5047	42.6983	48.7875	51.541	52.001	51.9841
SWIR	1194	45.92	46.42	46.85	46.77	48.66	48.08	48.22	49.05	49.25	49.12	49.04	49.06	48.18	47.84	48.47	49.22	49.8	49.5	49.05	48.94	48.372	35.77	37.81	37.88	40.17	40.17	38.29	38.58	35.88	36.86	37.16	38.48	39.84	39.76	39.55	38.79	38.63	38.75	38.86	38.03	37.19	38.3225	49.5011	42.6955	48.7777	51.5334	51.975	51.9657
SWIR	1195	45.87	46.4	46.84	46.74	48.64	48.04	48.21	49.01	49.22	49.09	49.02	49.02	48.16	47.8	48.43	49.18	49.76	49.48	49.01	48.91	48.3415	35.79	37.76	37.86	40.13	40.2	38.25	38.54	35.84	36.84	37.15	38.47	39.82	39.73	39.55	38.78	38.6	38.72	38.87	38.04	37.15	38.3045	49.5141	42.694	48.7894	51.5227	51.9184	51.9475
SWIR	1196	45.84	46.37	46.81	46.71	48.61	48.01	48.19	48.98	49.2	49.06	48.99	49	48.14	47.77	48.4	49.15	49.73	49.45	48.97	48.88	48.313	35.8	37.75	37.86	40.11	40.21	38.24	38.52	35.83	36.83	37.15	38.47	39.82	39.72	39.56	38.78	38.59	38.71	38.87	38.04	37.14	38.3	49.5055	42.6925	48.7959	51.5189	51.9052	51.9375
SWIR	1197	45.83	46.35	46.79	46.68	48.58	48	48.16	48.97	49.17	49.05	48.98	48.97	48.11	47.74	48.38	49.14	49.7	49.43	48.95	48.85	48.2915	35.79	37.78	37.89	40.11	40.21	38.24	38.51	35.83	36.82	37.18	38.48	39.83	39.71	39.56	38.77	38.6	38.7	38.86	38.02	37.16	38.3025	49.4772	42.7021	48.8108	51.5258	51.9291	51.944
SWIR	1198	45.81	46.34	46.77	46.66	48.56	47.98	48.14	48.95	49.15	49.04	48.96	48.96	48.09	47.72	48.36	49.13	49.68	49.41	48.93	48.83	48.2735	35.78	37.79	37.89	40.11	40.21	38.24	38.51	35.82	36.82	37.19	38.49	39.84	39.71	39.57	38.78	38.6	38.7	38.86	38.02	37.17	38.305	49.4612	42.7062	48.811	51.522	51.9346	51.9406
SWIR	1199	45.8	46.33	46.75	46.64	48.54	47.95	48.12	48.93	49.14	49.02	48.95	48.94	48.07	47.7	48.35	49.12	49.66	49.39	48.92	48.81	48.2565	35.78	37.81	37.91	40.12	40.21	38.25	38.52	35.83	36.83	37.19	38.5	39.87	39.74	39.6	38.8	38.61	38.71	38.87	38.03	37.19	38.3185	49.4427	42.7047	48.799	51.5207	51.9503	51.9373
SWIR	1200	45.79	46.32	46.73	46.64	48.51	47.93	48.1	48.93	49.13	49.01	48.94	48.94	48.05	47.69	48.34	49.1	49.65	49.36	48.91	48.8	48.2435	35.77	37.82	37.9	40.14	40.21	38.25	38.5	35.85	36.84	37.19	38.51	39.9	39.74	39.62	38.81	38.61	38.73	38.86	38.04	37.22	38.3255	49.4204	42.7052	48.8055	51.5008	51.975	51.9343
SWIR	1201	45.78	46.31	46.73	46.64	48.49	47.92	48.1	48.92	49.13	48.99	48.92	48.93	48.04	47.68	48.33	49.08	49.64	49.35	48.9	48.8	48.234	35.77	37.82	37.9	40.15	40.21	38.24	38.53	35.86	36.85	37.19	38.53	39.91	39.76	39.64	38.83	38.64	38.76	38.87	38.06	37.24	38.338	49.4172	42.7056	48.8003	51.4852	51.968	51.9306
SWIR	1202	45.77	46.3	46.73	46.63	48.49	47.91	48.09	48.91	49.13	48.99	48.92	48.92	48.03	47.68	48.33	49.08	49.64	49.35	48.9	48.8	48.23	35.8	37.82	37.9	40.19	40.23	38.26	38.55	35.88	36.86	37.18	38.54	39.92	39.8	39.65	38.86	38.66	38.79	38.89	38.08	37.24	38.355	49.4254	42.7077	48.7865	51.4662	51.957	51.9219
SWIR	1203	45.78	46.31	46.74	46.64	48.51	47.91	48.09	48.92	49.13	49.01	48.92	48.92	48.03	47.68	48.34	49.08	49.64	49.36	48.9	48.8	48.2355	35.83	37.83	37.9	40.22	40.24	38.27	38.55	35.89	36.89	37.18	38.54	39.94	39.82	39.66	38.87	38.67	38.8	38.92	38.09	37.24	38.3675	49.417	42.7041	48.7984	51.4589	51.9555	51.9181
SWIR	1204	45.79	46.31	46.74	46.64	48.51	47.92	48.1	48.93	49.13	49.02	48.94	48.91	48.04	47.69	48.35	49.08	49.64	49.37	48.9	48.81	48.241	35.83	37.84	37.91	40.26	40.24	38.28	38.57	35.91	36.91	37.21	38.56	39.95	39.85	39.67	38.89	38.69	38.8	38.94	38.1	37.27	38.384	49.4228	42.699	48.7978	51.4628	51.9514	51.9284
SWIR	1205	45.8	46.31	46.74	46.63	48.51	47.93	48.1	48.93	49.13	49.02	48.94	48.91	48.04	47.68	48.35	49.08	49.64	49.38	48.9	48.82	48.242	35.83	37.86	37.92	40.28	40.26	38.32	38.58	35.91	36.92	37.23	38.56	39.97	39.87	39.67	38.91	38.68	38.78	38.96	38.11	37.28	38.395	49.4438	42.701	48.7871	51.4837	51.966	51.9533
SWIR	1206	45.81	46.31	46.74	46.64	48.52	47.94	48.1	48.94	49.13	49.03	48.94	48.92	48.04	47.69	48.34	49.08	49.64	49.38	48.91	48.83	48.2465	35.85	37.88	37.92	40.29	40.27	38.34	38.58	35.93	36.94	37.25	38.56	39.98	39.88	39.67	38.91	38.69	38.78	38.96	38.11	37.28	38.4035	49.4742	42.7163	48.8038	51.5099	51.9872	51.9887
SWIR	1207	45.82	46.32	46.74	46.64	48.53	47.95	48.11	48.96	49.14	49.04	48.95	48.94	48.05	47.7	48.35	49.09	49.64	49.38	48.92	48.85	48.256	35.86	37.89	37.93	40.3	40.29	38.36	38.59	35.94	36.95	37.27	38.57	39.99	39.88	39.69	38.92	38.7	38.79	38.98	38.12	37.29	38.4155	49.4882	42.7395	48.8227	51.528	51.9989	52.0034
SWIR	1208	45.83	46.33	46.75	46.65	48.54	47.95	48.11	48.97	49.15	49.04	48.94	48.95	48.06	47.69	48.36	49.1	49.64	49.38	48.93	48.87	48.262	35.88	37.9	37.96	40.29	40.31	38.39	38.61	35.95	36.97	37.28	38.59	40	39.87	39.7	38.93	38.73	38.81	38.99	38.13	37.3	38.4295	49.5039	42.7767	48.8448	51.5539	52.0144	52.0147
SWIR	1209	45.84	46.35	46.76	46.66	48.56	47.97	48.12	48.99	49.17	49.06	48.95	48.96	48.08	47.71	48.38	49.12	49.67	49.39	48.95	48.89	48.279	35.89	37.91	37.97	40.29	40.32	38.41	38.62	35.96	36.97	37.3	38.6	40.01	39.88	39.71	38.93	38.74	38.83	39	38.14	37.32	38.44	49.5179	42.804	48.8732	51.5678	52.0295	52.0298
SWIR	1210	45.86	46.39	46.78	46.7	48.58	47.99	48.16	49.01	49.19	49.09	48.98	48.99	48.12	47.75	48.41	49.16	49.71	49.42	48.98	48.91	48.309	35.9	37.93	37.98	40.29	40.32	38.42	38.63	35.98	36.99	37.31	38.61	40.01	39.89	39.74	38.92	38.76	38.86	39.02	38.17	37.34	38.4535	49.5081	42.8383	48.9208	51.5588	52.032	52.0171
SWIR	1211	45.88	46.42	46.8	46.73	48.61	48.02	48.18	49.04	49.22	49.12	49.01	49.02	48.15	47.77	48.44	49.19	49.74	49.45	49.02	48.93	48.337	35.93	37.94	37.99	40.3	40.34	38.44	38.65	35.99	36.99	37.33	38.63	40.02	39.9	39.76	38.94	38.77	38.88	39.05	38.19	37.36	38.47	49.5266	42.8625	48.9484	51.5808	52.0486	52.0472
SWIR	1212	45.91	46.44	46.83	46.75	48.63	48.05	48.21	49.06	49.26	49.14	49.03	49.04	48.18	47.81	48.47	49.23	49.78	49.5	49.04	48.96	48.366	35.97	37.94	38.01	40.32	40.36	38.46	38.67	36	36.97	37.36	38.64	40.04	39.92	39.76	38.97	38.78	38.89	39.08	38.22	37.4	38.488	49.5738	42.8794	48.9667	51.6152	52.0731	52.1222
SWIR	1213	45.94	46.47	46.87	46.79	48.66	48.09	48.24	49.1	49.3	49.18	49.07	49.07	48.21	47.85	48.5	49.27	49.82	49.54	49.08	48.99	48.402	35.99	37.94	38.02	40.34	40.38	38.47	38.69	36.03	36.98	37.38	38.66	40.06	39.95	39.77	39	38.81	38.91	39.1	38.25	37.43	38.508	49.6104	42.8995	48.9949	51.6556	52.1068	52.1581
SWIR	1214	45.97	46.51	46.92	46.83	48.7	48.12	48.28	49.14	49.34	49.22	49.12	49.1	48.24	47.88	48.53	49.31	49.84	49.59	49.13	49.02	48.4395	36	37.95	38.04	40.37	40.43	38.47	38.72	36.05	37	37.4	38.69	40.1	39.98	39.79	39.04	38.85	38.94	39.13	38.26	37.46	38.5335	49.6451	42.9141	49.0175	51.7134	52.1455	52.1892
SWIR	1215	46.01	46.55	46.97	46.87	48.74	48.16	48.33	49.18	49.38	49.26	49.16	49.14	48.28	47.92	48.57	49.35	49.88	49.63	49.17	49.06	48.4805	36.02	37.97	38.06	40.41	40.46	38.49	38.74	36.08	37.02	37.42	38.71	40.13	40.01	39.81	39.07	38.87	38.98	39.15	38.29	37.48	38.5585	49.6806	42.9345	49.0474	51.7601	52.1857	52.2191
SWIR	1216	46.04	46.6	47.01	46.91	48.79	48.2	48.38	49.23	49.42	49.3	49.21	49.2	48.34	47.96	48.62	49.39	49.93	49.66	49.22	49.11	48.526	36.04	38	38.09	40.45	40.47	38.52	38.76	36.11	37.05	37.41	38.75	40.14	40.05	39.83	39.09	38.88	39.03	39.15	38.32	37.5	38.582	49.7124	42.9521	49.0811	51.8072	52.2397	52.2164
SWIR	1217	46.09	46.65	47.06	46.96	48.84	48.26	48.44	49.28	49.47	49.35	49.26	49.26	48.39	48.01	48.67	49.44	49.99	49.71	49.27	49.16	48.578	36.05	38.03	38.12	40.48	40.49	38.55	38.78	36.13	37.07	37.43	38.77	40.16	40.08	39.86	39.12	38.91	39.06	39.17	38.35	37.52	38.6065	49.7515	42.9809	49.121	51.8474	52.2847	52.2483
SWIR	1218	46.15	46.71	47.11	47.02	48.89	48.31	48.49	49.34	49.53	49.4	49.31	49.31	48.44	48.05	48.73	49.48	50.06	49.78	49.32	49.22	48.6325	36.08	38.05	38.18	40.51	40.5	38.58	38.8	36.14	37.08	37.46	38.8	40.19	40.09	39.89	39.15	38.94	39.07	39.2	38.37	37.54	38.631	49.8117	43.0309	49.178	51.8878	52.3283	52.3179
SWIR	1219	46.21	46.77	47.16	47.08	48.95	48.37	48.56	49.4	49.59	49.46	49.37	49.37	48.5	48.11	48.79	49.54	50.12	49.84	49.38	49.29	48.693	36.1	38.07	38.21	40.54	40.52	38.61	38.83	36.15	37.1	37.48	38.83	40.22	40.12	39.92	39.18	38.97	39.09	39.23	38.4	37.56	38.6565	49.8475	43.0592	49.2173	51.9275	52.3727	52.3603
SWIR	1220	46.28	46.83	47.23	47.14	49.02	48.44	48.63	49.46	49.64	49.52	49.43	49.43	48.55	48.17	48.85	49.61	50.19	49.91	49.45	49.35	48.7565	36.11	38.1	38.23	40.58	40.55	38.64	38.87	36.16	37.12	37.5	38.86	40.26	40.15	39.95	39.19	38.99	39.1	39.25	38.42	37.58	38.6805	49.8743	43.0863	49.2501	51.958	52.4171	52.3994
SWIR	1221	46.35	46.89	47.3	47.22	49.1	48.51	48.71	49.53	49.72	49.59	49.51	49.5	48.62	48.24	48.92	49.69	50.26	49.99	49.52	49.42	48.8295	36.11	38.13	38.24	40.61	40.58	38.67	38.9	36.17	37.16	37.53	38.88	40.3	40.19	39.98	39.22	39.03	39.12	39.29	38.46	37.61	38.709	49.8944	43.0972	49.2871	51.9931	52.4632	52.4374
SWIR	1222	46.43	46.97	47.37	47.29	49.17	48.59	48.78	49.6	49.81	49.67	49.59	49.57	48.69	48.32	49	49.76	50.34	50.07	49.61	49.5	48.9065	36.14	38.16	38.27	40.65	40.6	38.69	38.93	36.2	37.21	37.56	38.9	40.34	40.23	40.02	39.24	39.04	39.15	39.31	38.48	37.64	38.738	49.9111	43.1082	49.3183	52.0463	52.4908	52.4585
SWIR	1223	46.5	47.04	47.45	47.36	49.25	48.66	48.86	49.67	49.89	49.74	49.66	49.64	48.77	48.41	49.06	49.84	50.41	50.14	49.68	49.57	48.98	36.18	38.21	38.3	40.68	40.62	38.71	38.96	36.23	37.25	37.59	38.93	40.37	40.26	40.07	39.28	39.07	39.19	39.35	38.51	37.67	38.7715	49.9423	43.1373	49.3508	52.0796	52.5088	52.4799
SWIR	1224	46.58	47.12	47.53	47.44	49.32	48.75	48.94	49.75	49.97	49.82	49.74	49.72	48.86	48.49	49.14	49.93	50.5	50.22	49.76	49.66	49.062	36.22	38.25	38.35	40.71	40.66	38.74	39.01	36.27	37.29	37.63	38.96	40.41	40.3	40.14	39.32	39.13	39.24	39.4	38.55	37.71	38.8145	49.9956	43.1919	49.4088	52.1293	52.5315	52.5362
SWIR	1225	46.65	47.2	47.61	47.52	49.4	48.83	49.01	49.83	50.06	49.91	49.81	49.79	48.94	48.57	49.21	50.01	50.59	50.3	49.85	49.74	49.1415	36.27	38.27	38.39	40.75	40.7	38.75	39.05	36.31	37.32	37.66	39.01	40.44	40.34	40.19	39.36	39.17	39.28	39.44	38.56	37.74	38.85	50.0548	43.2419	49.4598	52.1869	52.5527	52.5844
SWIR	1226	46.72	47.28	47.68	47.6	49.48	48.9	49.08	49.91	50.14	49.99	49.88	49.87	49.02	48.65	49.29	50.1	50.67	50.37	49.94	49.83	49.22	36.3	38.3	38.42	40.79	40.74	38.8	39.09	36.34	37.36	37.69	39.06	40.49	40.37	40.22	39.39	39.21	39.32	39.46	38.59	37.74	38.884	50.1148	43.2729	49.5044	52.2343	52.619	52.6309
SWIR	1227	46.8	47.37	47.77	47.7	49.56	48.98	49.16	50	50.22	50.07	49.97	49.96	49.11	48.73	49.38	50.18	50.76	50.46	50.02	49.93	49.3065	36.32	38.33	38.43	40.82	40.77	38.83	39.12	36.37	37.4	37.73	39.1	40.54	40.41	40.25	39.42	39.24	39.35	39.47	38.63	37.78	38.9155	50.1631	43.3099	49.5556	52.2902	52.6964	52.6991
SWIR	1228	46.88	47.45	47.86	47.79	49.65	49.07	49.25	50.09	50.3	50.16	50.05	50.04	49.19	48.81	49.47	50.27	50.85	50.55	50.11	50.02	49.393	36.35	38.37	38.46	40.85	40.81	38.87	39.15	36.4	37.42	37.77	39.14	40.59	40.44	40.29	39.45	39.28	39.39	39.51	38.67	37.81	38.951	50.206	43.3497	49.5986	52.338	52.7579	52.7537
SWIR	1229	46.97	47.52	47.94	47.87	49.73	49.16	49.34	50.18	50.38	50.24	50.13	50.14	49.26	48.88	49.55	50.35	50.93	50.64	50.19	50.1	49.475	36.37	38.42	38.49	40.86	40.85	38.92	39.17	36.41	37.44	37.81	39.18	40.63	40.48	40.32	39.49	39.31	39.42	39.56	38.71	37.85	38.9845	50.2409	43.3889	49.635	52.3854	52.8327	52.7983
SWIR	1230	47.05	47.6	48.02	47.95	49.81	49.25	49.42	50.27	50.46	50.32	50.21	50.22	49.34	48.96	49.64	50.43	51.01	50.73	50.28	50.18	49.5575	36.4	38.45	38.53	40.89	40.89	38.96	39.19	36.44	37.46	37.84	39.21	40.67	40.51	40.36	39.52	39.35	39.46	39.6	38.75	37.89	39.0185	50.2852	43.4211	49.6791	52.4294	52.8916	52.8558
SWIR	1231	47.13	47.68	48.11	48.02	49.89	49.34	49.51	50.36	50.56	50.4	50.29	50.31	49.42	49.04	49.72	50.52	51.11	50.84	50.37	50.26	49.644	36.44	38.47	38.58	40.91	40.94	39	39.2	36.47	37.47	37.89	39.21	40.69	40.55	40.41	39.55	39.4	39.5	39.65	38.79	37.95	39.0535	50.3306	43.4539	49.7222	52.4633	52.9278	52.9257
SWIR	1232	47.2	47.76	48.19	48.09	49.97	49.42	49.6	50.44	50.64	50.48	50.37	50.38	49.5	49.12	49.8	50.6	51.19	50.93	50.45	50.34	49.7235	36.46	38.5	38.61	40.95	40.98	39.03	39.24	36.5	37.49	37.92	39.24	40.72	40.58	40.45	39.59	39.43	39.54	39.68	38.82	37.99	39.086	50.3686	43.488	49.7634	52.5062	52.9817	52.9769
SWIR	1233	47.28	47.84	48.27	48.17	50.04	49.49	49.67	50.51	50.73	50.55	50.45	50.46	49.57	49.19	49.88	50.68	51.28	51.01	50.54	50.43	49.802	36.47	38.52	38.63	41	41.01	39.05	39.29	36.51	37.52	37.93	39.27	40.74	40.6	40.45	39.63	39.46	39.57	39.68	38.84	38	39.1085	50.4062	43.5109	49.8071	52.551	53.0547	53.0241
SWIR	1234	47.35	47.91	48.34	48.25	50.12	49.57	49.75	50.59	50.81	50.63	50.53	50.53	49.64	49.27	49.95	50.76	51.36	51.09	50.62	50.51	49.879	36.51	38.55	38.66	41.04	41.04	39.07	39.33	36.54	37.57	37.96	39.3	40.77	40.64	40.48	39.66	39.49	39.61	39.7	38.87	38.03	39.141	50.4482	43.5457	49.8509	52.598	53.0969	53.071
SWIR	1235	47.43	47.99	48.41	48.32	50.19	49.65	49.82	50.66	50.87	50.7	50.61	50.61	49.7	49.34	50.02	50.84	51.43	51.17	50.7	50.58	49.952	36.55	38.62	38.7	41.1	41.07	39.09	39.38	36.59	37.64	37.98	39.36	40.82	40.69	40.52	39.7	39.5	39.65	39.73	38.91	38.08	39.184	50.4798	43.5926	49.8945	52.6577	53.119	53.1036
SWIR	1236	47.5	48.06	48.49	48.39	50.26	49.72	49.89	50.73	50.94	50.78	50.68	50.68	49.76	49.41	50.09	50.91	51.51	51.24	50.77	50.66	50.0235	36.59	38.65	38.74	41.14	41.11	39.12	39.41	36.62	37.68	38.02	39.39	40.85	40.74	40.55	39.74	39.54	39.69	39.77	38.95	38.11	39.2205	50.5194	43.6382	49.9362	52.7051	53.1548	53.1445
SWIR	1237	47.57	48.12	48.56	48.47	50.33	49.79	49.97	50.81	51.01	50.85	50.74	50.75	49.83	49.48	50.14	50.98	51.58	51.31	50.84	50.75	50.094	36.64	38.68	38.79	41.17	41.15	39.16	39.42	36.66	37.7	38.07	39.41	40.87	40.79	40.6	39.76	39.58	39.72	39.83	38.98	38.15	39.2565	50.5773	43.6898	49.98	52.7515	53.1821	53.1948
SWIR	1238	47.63	48.19	48.63	48.54	50.4	49.86	50.04	50.88	51.08	50.92	50.81	50.82	49.91	49.54	50.21	51.05	51.66	51.38	50.91	50.82	50.164	36.68	38.71	38.83	41.21	41.19	39.19	39.44	36.69	37.74	38.11	39.44	40.91	40.83	40.64	39.8	39.62	39.75	39.88	39.02	38.18	39.293	50.6227	43.7288	50.0181	52.7855	53.2121	53.2399
SWIR	1239	47.7	48.26	48.69	48.6	50.46	49.93	50.11	50.94	51.15	50.99	50.87	50.88	49.99	49.6	50.28	51.11	51.73	51.44	50.98	50.9	50.2305	36.7	38.74	38.87	41.24	41.24	39.21	39.46	36.71	37.75	38.15	39.47	40.92	40.87	40.68	39.84	39.65	39.79	39.93	39.05	38.2	39.3235	50.6611	43.7697	50.0443	52.7908	53.2448	53.2758
SWIR	1240	47.77	48.32	48.76	48.67	50.53	50	50.19	51.01	51.23	51.06	50.94	50.95	50.07	49.67	50.35	51.18	51.8	51.51	51.05	50.97	50.3015	36.74	38.78	38.91	41.28	41.28	39.24	39.49	36.74	37.77	38.18	39.5	40.95	40.9	40.72	39.88	39.69	39.83	39.97	39.08	38.23	39.358	50.7007	43.8015	50.0855	52.8201	53.2904	53.3247
SWIR	1241	47.84	48.39	48.84	48.73	50.61	50.08	50.26	51.07	51.3	51.13	51	51.02	50.14	49.74	50.43	51.24	51.87	51.59	51.13	51.03	50.372	36.78	38.82	38.94	41.33	41.31	39.27	39.53	36.76	37.83	38.19	39.54	41	40.91	40.75	39.94	39.71	39.87	40.01	39.12	38.28	39.3945	50.7335	43.8097	50.1347	52.8576	53.3359	53.3867
SWIR	1242	47.91	48.45	48.91	48.8	50.68	50.15	50.34	51.13	51.37	51.2	51.07	51.09	50.21	49.81	50.5	51.31	51.95	51.67	51.2	51.1	50.4425	36.82	38.87	38.98	41.38	41.35	39.31	39.57	36.79	37.88	38.22	39.58	41.05	40.95	40.79	39.99	39.75	39.9	40.04	39.15	38.32	39.4345	50.7712	43.8339	50.1822	52.8999	53.3865	53.4351
SWIR	1243	47.98	48.52	48.98	48.87	50.76	50.22	50.41	51.2	51.43	51.27	51.15	51.16	50.27	49.88	50.57	51.39	52.03	51.74	51.28	51.18	50.5145	36.86	38.91	38.99	41.44	41.39	39.36	39.62	36.84	37.93	38.27	39.64	41.11	40.99	40.84	40.04	39.81	39.93	40.08	39.19	38.36	39.48	50.8091	43.8605	50.247	52.9556	53.463	53.4847
SWIR	1244	48.04	48.59	49.04	48.95	50.83	50.29	50.48	51.27	51.5	51.33	51.23	51.23	50.33	49.95	50.64	51.46	52.1	51.82	51.36	51.25	50.5845	36.9	38.96	39.02	41.5	41.42	39.4	39.67	36.87	37.96	38.3	39.7	41.16	41.04	40.88	40.08	39.85	39.97	40.11	39.22	38.41	39.521	50.8545	43.8916	50.2905	53.0207	53.5266	53.5367
SWIR	1245	48.11	48.65	49.1	49.01	50.88	50.34	50.54	51.33	51.56	51.39	51.28	51.3	50.39	50.01	50.71	51.53	52.16	51.89	51.42	51.31	50.6455	36.93	39	39.07	41.54	41.46	39.44	39.71	36.91	37.99	38.35	39.74	41.21	41.1	40.92	40.12	39.9	40.02	40.13	39.26	38.46	39.563	50.8921	43.9371	50.3202	53.0684	53.5717	53.5643
SWIR	1246	48.17	48.72	49.16	49.06	50.94	50.4	50.6	51.39	51.63	51.44	51.36	51.36	50.45	50.08	50.76	51.59	52.22	51.96	51.49	51.37	50.7075	36.97	39.04	39.1	41.58	41.5	39.49	39.74	36.96	38.03	38.41	39.79	41.27	41.17	40.97	40.15	39.95	40.07	40.17	39.32	38.49	39.6085	50.9326	43.9947	50.3545	53.1057	53.6011	53.5889
SWIR	1247	48.22	48.77	49.21	49.11	50.99	50.46	50.65	51.45	51.7	51.49	51.4	51.41	50.5	50.13	50.82	51.65	52.28	52.01	51.54	51.42	50.7605	37	39.07	39.13	41.59	41.52	39.53	39.77	37	38.05	38.45	39.81	41.3	41.19	41	40.18	39.98	40.11	40.2	39.37	38.51	39.638	50.9638	44.0369	50.4083	53.1416	53.619	53.6151
SWIR	1248	48.27	48.82	49.26	49.16	51.04	50.52	50.7	51.51	51.76	51.55	51.45	51.46	50.54	50.18	50.87	51.71	52.33	52.06	51.59	51.46	50.812	37.02	39.09	39.15	41.6	41.55	39.56	39.81	37.03	38.07	38.48	39.83	41.33	41.2	41.02	40.21	40	40.14	40.23	39.4	38.53	39.6625	50.9904	44.0779	50.4603	53.1791	53.6513	53.6327
SWIR	1249	48.32	48.88	49.31	49.22	51.1	50.57	50.75	51.57	51.81	51.6	51.5	51.52	50.6	50.24	50.92	51.76	52.39	52.12	51.65	51.52	50.8675	37.05	39.1	39.18	41.63	41.58	39.58	39.84	37.05	38.09	38.5	39.85	41.35	41.22	41.05	40.24	40.02	40.17	40.26	39.43	38.56	39.6875	51.0351	44.114	50.5157	53.2269	53.6997	53.6798
SWIR	1250	48.37	48.93	49.35	49.28	51.15	50.63	50.81	51.63	51.87	51.66	51.56	51.58	50.66	50.29	50.98	51.82	52.45	52.17	51.71	51.58	50.924	37.06	39.1	39.19	41.66	41.61	39.6	39.88	37.05	38.11	38.52	39.88	41.38	41.21	41.08	40.26	40.04	40.17	40.3	39.43	38.58	39.7055	51.0943	44.1391	50.6015	53.287	53.7735	53.7532
SWIR	1251	48.42	48.98	49.41	49.33	51.21	50.68	50.87	51.68	51.92	51.71	51.61	51.64	50.71	50.35	51.03	51.88	52.51	52.23	51.77	51.64	50.979	37.09	39.12	39.23	41.69	41.64	39.62	39.9	37.07	38.14	38.53	39.91	41.4	41.23	41.11	40.29	40.08	40.19	40.33	39.46	38.61	39.732	51.138	44.164	50.6425	53.3285	53.8138	53.7948
SWIR	1252	48.48	49.03	49.47	49.39	51.26	50.73	50.93	51.74	51.99	51.76	51.68	51.69	50.78	50.42	51.09	51.94	52.56	52.29	51.84	51.71	51.039	37.12	39.14	39.28	41.74	41.69	39.63	39.92	37.09	38.18	38.53	39.95	41.43	41.29	41.14	40.32	40.12	40.21	40.35	39.48	38.65	39.763	51.1952	44.1861	50.6603	53.3723	53.8558	53.8449
SWIR	1253	48.54	49.08	49.53	49.44	51.32	50.78	50.99	51.79	52.04	51.81	51.74	51.75	50.83	50.47	51.15	52	52.62	52.35	51.89	51.77	51.0945	37.15	39.18	39.33	41.76	41.73	39.65	39.95	37.11	38.2	38.54	39.98	41.45	41.32	41.16	40.35	40.15	40.22	40.38	39.5	38.67	39.789	51.2286	44.2129	50.6791	53.405	53.8891	53.8828
SWIR	1254	48.59	49.13	49.6	49.48	51.37	50.84	51.04	51.84	52.09	51.86	51.79	51.8	50.88	50.51	51.2	52.06	52.67	52.4	51.94	51.82	51.1455	37.17	39.24	39.38	41.77	41.74	39.68	39.99	37.15	38.22	38.56	40.02	41.46	41.36	41.18	40.37	40.18	40.23	40.41	39.53	38.69	39.8165	51.2276	44.2346	50.6631	53.4105	53.8846	53.8821
SWIR	1255	48.64	49.18	49.65	49.53	51.42	50.89	51.09	51.89	52.14	51.91	51.83	51.85	50.93	50.56	51.25	52.11	52.72	52.45	51.99	51.87	51.195	37.2	39.28	39.42	41.79	41.78	39.72	40.02	37.17	38.25	38.58	40.05	41.49	41.4	41.21	40.38	40.22	40.26	40.45	39.57	38.71	39.8475	51.259	44.2611	50.6826	53.4457	53.9167	53.9167
SWIR	1256	48.68	49.23	49.7	49.58	51.47	50.93	51.12	51.94	52.18	51.96	51.87	51.91	50.98	50.59	51.29	52.14	52.77	52.51	52.03	51.91	51.2395	37.23	39.31	39.44	41.81	41.83	39.77	40.05	37.19	38.26	38.62	40.07	41.54	41.42	41.24	40.39	40.25	40.29	40.49	39.6	38.72	39.876	51.3023	44.3025	50.7193	53.501	53.979	53.9839
SWIR	1257	48.72	49.28	49.75	49.63	51.52	50.97	51.17	51.98	52.23	52.01	51.92	51.96	51.03	50.64	51.34	52.18	52.82	52.55	52.08	51.95	51.2865	37.25	39.34	39.46	41.84	41.85	39.81	40.08	37.21	38.29	38.64	40.1	41.57	41.45	41.27	40.41	40.27	40.32	40.51	39.63	38.74	39.902	51.3334	44.3296	50.7516	53.5378	54.017	54.0191
SWIR	1258	48.77	49.32	49.79	49.68	51.56	51.02	51.22	52.02	52.28	52.06	51.96	52	51.08	50.69	51.39	52.23	52.86	52.6	52.13	52.01	51.3335	37.27	39.35	39.45	41.86	41.89	39.85	40.11	37.22	38.33	38.67	40.13	41.61	41.48	41.32	40.43	40.3	40.38	40.54	39.67	38.76	39.931	51.3813	44.3473	50.8028	53.5872	54.0524	54.0436
SWIR	1259	48.81	49.37	49.83	49.72	51.6	51.06	51.27	52.06	52.32	52.11	52	52.05	51.12	50.74	51.43	52.27	52.91	52.64	52.17	52.06	51.377	37.29	39.38	39.47	41.89	41.91	39.88	40.14	37.25	38.36	38.7	40.15	41.64	41.51	41.35	40.46	40.32	40.42	40.56	39.7	38.78	39.958	51.4122	44.3664	50.8407	53.6152	54.0908	54.0763
SWIR	1260	48.86	49.41	49.87	49.77	51.65	51.11	51.32	52.11	52.37	52.16	52.05	52.09	51.15	50.79	51.48	52.32	52.95	52.68	52.21	52.12	51.4235	37.32	39.41	39.5	41.93	41.93	39.89	40.18	37.29	38.38	38.73	40.17	41.67	41.52	41.38	40.51	40.32	40.45	40.59	39.73	38.81	39.9855	51.4185	44.3744	50.8674	53.6071	54.1207	54.1008
SWIR	1261	48.89	49.45	49.91	49.81	51.69	51.15	51.36	52.15	52.41	52.2	52.08	52.12	51.19	50.82	51.52	52.36	53	52.72	52.25	52.17	51.4625	37.34	39.43	39.52	41.95	41.94	39.91	40.2	37.31	38.4	38.76	40.2	41.69	41.54	41.41	40.54	40.34	40.47	40.61	39.76	38.85	40.0085	51.4363	44.3929	50.8957	53.6242	54.1511	54.1219
SWIR	1262	48.91	49.48	49.95	49.82	51.73	51.17	51.39	52.18	52.44	52.24	52.1	52.15	51.2	50.85	51.55	52.39	53.03	52.75	52.28	52.2	51.4905	37.35	39.45	39.56	41.97	41.96	39.92	40.22	37.33	38.42	38.8	40.23	41.72	41.57	41.44	40.58	40.39	40.49	40.64	39.78	38.9	40.036	51.4482	44.4168	50.9185	53.6413	54.1965	54.152
SWIR	1263	48.94	49.51	49.98	49.85	51.76	51.2	51.42	52.21	52.47	52.27	52.14	52.18	51.23	50.88	51.58	52.42	53.07	52.78	52.32	52.24	51.5225	37.37	39.47	39.59	42	41.99	39.94	40.25	37.35	38.43	38.83	40.25	41.74	41.6	41.46	40.6	40.41	40.51	40.66	39.8	38.93	40.059	51.4729	44.4431	50.951	53.6694	54.2264	54.1758
SWIR	1264	48.97	49.55	50.01	49.89	51.8	51.24	51.44	52.25	52.52	52.3	52.18	52.2	51.27	50.91	51.61	52.45	53.12	52.82	52.37	52.27	51.5585	37.37	39.47	39.61	42.02	42.01	39.95	40.25	37.35	38.46	38.82	40.28	41.75	41.63	41.48	40.61	40.44	40.53	40.66	39.82	38.95	40.073	51.5088	44.4873	50.9995	53.7312	54.2416	54.1772
SWIR	1265	49	49.58	50.04	49.92	51.84	51.28	51.47	52.27	52.55	52.32	52.21	52.23	51.3	50.94	51.64	52.48	53.15	52.85	52.4	52.3	51.5885	37.38	39.48	39.63	42.04	42.02	39.96	40.27	37.36	38.48	38.84	40.3	41.77	41.66	41.49	40.63	40.46	40.55	40.68	39.84	38.96	40.09	51.5442	44.5146	51.0284	53.7701	54.256	54.1946
SWIR	1266	49.03	49.61	50.06	49.95	51.86	51.32	51.49	52.3	52.58	52.35	52.24	52.26	51.33	50.97	51.67	52.51	53.19	52.89	52.44	52.31	51.618	37.42	39.5	39.67	42.06	42.05	39.99	40.3	37.39	38.49	38.86	40.3	41.8	41.67	41.49	40.62	40.47	40.56	40.69	39.86	38.96	40.1075	51.5962	44.5371	51.0617	53.8088	54.2705	54.2342
SWIR	1267	49.05	49.63	50.09	49.98	51.9	51.36	51.52	52.33	52.6	52.38	52.28	52.29	51.37	51	51.71	52.55	53.22	52.92	52.48	52.33	51.6495	37.45	39.52	39.69	42.1	42.07	40.01	40.32	37.42	38.5	38.88	40.31	41.81	41.69	41.48	40.64	40.47	40.58	40.7	39.88	38.96	40.124	51.6376	44.5497	51.0755	53.8306	54.2683	54.2557
SWIR	1268	49.07	49.65	50.13	50	51.91	51.37	51.55	52.36	52.61	52.39	52.29	52.31	51.39	51.02	51.72	52.56	53.23	52.94	52.5	52.35	51.6675	37.48	39.54	39.68	42.11	42.07	40.02	40.33	37.43	38.51	38.89	40.32	41.83	41.7	41.47	40.67	40.47	40.58	40.71	39.89	38.96	40.133	51.6683	44.5565	51.0655	53.848	54.2586	54.2606
SWIR	1269	49.09	49.66	50.15	50.01	51.92	51.39	51.57	52.37	52.62	52.4	52.3	52.33	51.41	51.04	51.74	52.57	53.24	52.96	52.52	52.37	51.683	37.49	39.58	39.69	42.11	42.08	40.04	40.34	37.44	38.52	38.91	40.33	41.84	41.72	41.46	40.69	40.48	40.59	40.72	39.88	38.96	40.1435	51.6827	44.561	51.057	53.8402	54.2577	54.2775
SWIR	1270	49.1	49.67	50.16	50.03	51.94	51.4	51.59	52.39	52.64	52.41	52.31	52.35	51.43	51.05	51.75	52.59	53.26	52.97	52.53	52.39	51.698	37.49	39.58	39.68	42.11	42.08	40.04	40.34	37.44	38.52	38.93	40.33	41.84	41.73	41.44	40.7	40.49	40.61	40.74	39.87	38.97	40.1465	51.6681	44.5526	51.0383	53.8134	54.2538	54.2756
SWIR	1271	49.12	49.69	50.17	50.04	51.95	51.41	51.61	52.4	52.66	52.42	52.33	52.36	51.44	51.06	51.76	52.6	53.26	52.99	52.55	52.41	51.7115	37.48	39.57	39.66	42.1	42.06	40.03	40.33	37.42	38.52	38.91	40.32	41.86	41.73	41.45	40.69	40.49	40.61	40.73	39.87	38.98	40.1405	51.6495	44.5392	51.0349	53.8052	54.2477	54.2652
SWIR	1272	49.14	49.69	50.18	50.05	51.96	51.42	51.62	52.41	52.67	52.43	52.34	52.37	51.45	51.07	51.77	52.61	53.27	53	52.56	52.43	51.722	37.47	39.55	39.66	42.09	42.05	40.02	40.3	37.41	38.51	38.9	40.3	41.85	41.73	41.46	40.68	40.48	40.6	40.72	39.86	38.97	40.1305	51.6339	44.5349	51.0276	53.7835	54.2415	54.2613
SWIR	1273	49.15	49.7	50.18	50.06	51.97	51.43	51.63	52.4	52.69	52.45	52.35	52.39	51.45	51.08	51.78	52.62	53.28	53.01	52.56	52.44	51.731	37.46	39.51	39.67	42.07	42.03	40.02	40.26	37.38	38.48	38.87	40.26	41.83	41.71	41.47	40.64	40.48	40.59	40.72	39.84	38.97	40.113	51.602	44.5219	51.019	53.7391	54.2401	54.2641
SWIR	1274	49.16	49.71	50.19	50.06	51.98	51.44	51.64	52.41	52.7	52.46	52.36	52.4	51.46	51.09	51.79	52.63	53.29	53.02	52.57	52.45	51.7405	37.46	39.48	39.67	42.06	42.01	40.01	40.23	37.36	38.46	38.86	40.24	41.81	41.7	41.48	40.61	40.47	40.58	40.71	39.82	38.96	40.099	51.5915	44.5232	51.0105	53.7195	54.2307	54.2568
SWIR	1275	49.18	49.71	50.2	50.07	51.99	51.45	51.65	52.41	52.7	52.48	52.36	52.4	51.48	51.1	51.79	52.64	53.31	53.02	52.57	52.46	51.7485	37.47	39.46	39.65	42.04	41.98	40	40.18	37.33	38.43	38.82	40.21	41.77	41.67	41.51	40.59	40.45	40.57	40.69	39.81	38.92	40.0775	51.6001	44.5501	51.0029	53.711	54.2163	54.2426
SWIR	1276	49.18	49.71	50.21	50.07	51.99	51.45	51.65	52.41	52.69	52.48	52.37	52.4	51.49	51.1	51.79	52.64	53.32	53.03	52.57	52.47	51.751	37.47	39.45	39.63	42.03	41.98	39.98	40.17	37.31	38.42	38.81	40.2	41.75	41.66	41.51	40.58	40.44	40.56	40.68	39.79	38.91	40.0665	51.5881	44.5468	50.9987	53.7008	54.2028	54.2317
SWIR	1277	49.18	49.71	50.2	50.08	51.99	51.46	51.66	52.4	52.69	52.47	52.38	52.4	51.5	51.1	51.79	52.64	53.32	53.03	52.56	52.46	51.751	37.48	39.44	39.6	42.01	41.98	39.96	40.21	37.3	38.43	38.81	40.21	41.75	41.65	41.5	40.58	40.42	40.56	40.68	39.78	38.92	40.0635	51.5803	44.5315	51.0074	53.7032	54.1853	54.2203
SWIR	1278	49.18	49.71	50.2	50.08	51.98	51.47	51.66	52.4	52.68	52.46	52.38	52.4	51.5	51.1	51.79	52.64	53.32	53.04	52.56	52.46	51.7505	37.47	39.44	39.59	42	41.98	39.94	40.21	37.28	38.43	38.81	40.21	41.74	41.64	41.49	40.57	40.4	40.55	40.67	39.78	38.91	40.0555	51.5578	44.5179	50.9906	53.6951	54.1723	54.2061
SWIR	1279	49.17	49.7	50.18	50.07	51.96	51.47	51.66	52.39	52.68	52.44	52.37	52.4	51.48	51.1	51.78	52.64	53.31	53.04	52.55	52.44	51.7415	37.45	39.45	39.58	42	41.98	39.93	40.22	37.28	38.43	38.82	40.22	41.74	41.63	41.46	40.54	40.39	40.54	40.67	39.79	38.9	40.051	51.5119	44.4915	50.9658	53.6879	54.1622	54.1935
SWIR	1280	49.16	49.69	50.18	50.06	51.95	51.47	51.65	52.38	52.67	52.43	52.37	52.39	51.47	51.1	51.77	52.64	53.3	53.04	52.55	52.43	51.735	37.43	39.45	39.58	41.99	41.98	39.92	40.22	37.27	38.43	38.81	40.22	41.73	41.62	41.45	40.53	40.38	40.53	40.67	39.79	38.9	40.045	51.4852	44.4686	50.9387	53.668	54.1457	54.1759
SWIR	1281	49.16	49.69	50.17	50.07	51.94	51.46	51.66	52.38	52.67	52.44	52.36	52.37	51.46	51.09	51.76	52.63	53.29	53.04	52.56	52.44	51.732	37.4	39.45	39.61	41.98	41.95	39.91	40.2	37.27	38.42	38.8	40.23	41.73	41.6	41.43	40.48	40.38	40.49	40.65	39.81	38.89	40.034	51.4656	44.45	50.8882	53.6451	54.1361	54.154
SWIR	1282	49.15	49.68	50.16	50.06	51.93	51.45	51.65	52.37	52.66	52.43	52.35	52.36	51.44	51.08	51.75	52.62	53.28	53.03	52.56	52.43	51.722	37.39	39.46	39.61	41.98	41.94	39.91	40.19	37.26	38.41	38.8	40.23	41.73	41.59	41.42	40.48	40.37	40.48	40.65	39.8	38.89	40.0295	51.4356	44.4307	50.8514	53.6111	54.1115	54.1288
SWIR	1283	49.13	49.66	50.16	50.05	51.93	51.43	51.62	52.35	52.66	52.43	52.33	52.35	51.44	51.06	51.73	52.61	53.26	53.01	52.56	52.42	51.7095	37.39	39.45	39.61	41.99	41.94	39.92	40.19	37.27	38.41	38.78	40.22	41.74	41.58	41.42	40.51	40.36	40.47	40.65	39.79	38.92	40.0305	51.4099	44.4095	50.8264	53.553	54.0761	54.1081
SWIR	1284	49.12	49.65	50.15	50.04	51.92	51.41	51.6	52.33	52.65	52.41	52.31	52.34	51.42	51.05	51.72	52.59	53.25	52.99	52.54	52.41	51.695	37.39	39.45	39.6	42	41.94	39.92	40.18	37.27	38.41	38.77	40.22	41.73	41.57	41.42	40.52	40.36	40.47	40.64	39.78	38.92	40.028	51.3783	44.3853	50.7936	53.5156	54.0403	54.072
SWIR	1285	49.1	49.63	50.14	50.02	51.9	51.39	51.58	52.3	52.63	52.38	52.29	52.33	51.4	51.03	51.71	52.56	53.24	52.97	52.52	52.39	51.6755	37.39	39.45	39.58	42.01	41.96	39.93	40.16	37.26	38.41	38.77	40.21	41.71	41.57	41.4	40.55	40.35	40.48	40.62	39.78	38.9	40.0245	51.3402	44.3648	50.7517	53.4846	53.9946	54.0221
SWIR	1286	49.08	49.61	50.12	50	51.88	51.37	51.56	52.28	52.61	52.36	52.27	52.31	51.38	51.01	51.69	52.54	53.22	52.95	52.5	52.37	51.6555	37.39	39.45	39.57	42	41.95	39.93	40.15	37.26	38.41	38.76	40.21	41.7	41.56	41.39	40.56	40.35	40.48	40.61	39.76	38.89	40.019	51.297	44.3339	50.7198	53.4462	53.9517	53.9757
SWIR	1287	49.06	49.6	50.1	49.99	51.86	51.36	51.55	52.27	52.58	52.33	52.25	52.28	51.36	50.99	51.68	52.52	53.22	52.93	52.46	52.34	51.6365	37.38	39.45	39.59	41.98	41.91	39.93	40.16	37.26	38.4	38.76	40.2	41.67	41.56	41.39	40.56	40.38	40.47	40.59	39.74	38.86	40.012	51.2532	44.3044	50.7013	53.4221	53.9062	53.9235
SWIR	1288	49.04	49.57	50.08	49.96	51.83	51.34	51.53	52.25	52.55	52.3	52.22	52.25	51.33	50.97	51.66	52.5	53.2	52.9	52.43	52.32	51.6115	37.37	39.44	39.58	41.96	41.9	39.92	40.15	37.26	38.38	38.75	40.18	41.66	41.55	41.37	40.55	40.39	40.45	40.57	39.73	38.84	40	51.202	44.2559	50.6664	53.3841	53.8624	53.8656
SWIR	1289	49.01	49.54	50.04	49.93	51.8	51.32	51.49	52.22	52.52	52.27	52.18	52.22	51.3	50.94	51.62	52.47	53.16	52.87	52.41	52.3	51.5805	37.34	39.42	39.55	41.93	41.88	39.91	40.13	37.26	38.38	38.73	40.15	41.65	41.55	41.35	40.53	40.38	40.43	40.55	39.71	38.83	39.983	51.1423	44.1835	50.6331	53.3343	53.8234	53.8017
SWIR	1290	48.99	49.51	50.01	49.89	51.76	51.29	51.46	52.19	52.48	52.23	52.14	52.19	51.27	50.9	51.59	52.45	53.13	52.84	52.38	52.27	51.5485	37.33	39.4	39.51	41.91	41.86	39.89	40.11	37.26	38.35	38.72	40.13	41.62	41.52	41.34	40.5	40.36	40.43	40.53	39.7	38.83	39.965	51.0722	44.121	50.5887	53.2743	53.7748	53.7433
SWIR	1291	48.95	49.48	49.97	49.85	51.73	51.25	51.42	52.16	52.45	52.2	52.1	52.15	51.23	50.87	51.55	52.42	53.1	52.81	52.36	52.24	51.5145	37.32	39.36	39.48	41.89	41.85	39.87	40.09	37.25	38.33	38.7	40.1	41.59	41.48	41.32	40.48	40.32	40.42	40.51	39.69	38.81	39.943	51.0075	44.0619	50.52	53.217	53.7287	53.6819
SWIR	1292	48.92	49.44	49.93	49.81	51.69	51.21	51.38	52.11	52.42	52.16	52.06	52.12	51.19	50.83	51.51	52.39	53.06	52.78	52.33	52.21	51.4775	37.3	39.33	39.43	41.88	41.84	39.85	40.07	37.24	38.32	38.69	40.09	41.58	41.46	41.29	40.44	40.27	40.39	40.5	39.67	38.8	39.922	50.9429	43.9977	50.4535	53.1582	53.679	53.6131
SWIR	1293	48.88	49.41	49.89	49.77	51.65	51.16	51.34	52.08	52.38	52.12	52.02	52.08	51.15	50.79	51.48	52.35	53.02	52.75	52.3	52.17	51.4395	37.27	39.3	39.4	41.87	41.8	39.81	40.07	37.23	38.31	38.68	40.07	41.56	41.42	41.27	40.41	40.23	40.36	40.49	39.63	38.77	39.8975	50.8864	43.9717	50.3951	53.1094	53.617	53.5615
SWIR	1294	48.84	49.37	49.85	49.72	51.62	51.12	51.31	52.04	52.35	52.08	51.98	52.04	51.11	50.74	51.43	52.3	52.99	52.71	52.26	52.12	51.399	37.25	39.27	39.38	41.84	41.75	39.8	40.08	37.21	38.29	38.67	40.06	41.54	41.39	41.23	40.39	40.21	40.34	40.47	39.59	38.74	39.875	50.8203	43.942	50.3319	53.0467	53.5641	53.4987
SWIR	1295	48.79	49.32	49.81	49.67	51.57	51.07	51.26	51.99	52.3	52.03	51.93	51.99	51.06	50.69	51.39	52.25	52.94	52.66	52.21	52.07	51.35	37.22	39.24	39.36	41.81	41.72	39.76	40.06	37.19	38.28	38.64	40.04	41.5	41.37	41.19	40.36	40.18	40.31	40.44	39.55	38.71	39.8465	50.7503	43.8967	50.2668	52.9891	53.4981	53.4358
SWIR	1296	48.73	49.26	49.76	49.61	51.5	51.02	51.2	51.94	52.25	51.98	51.86	51.94	51.01	50.63	51.33	52.19	52.89	52.6	52.15	52	51.2925	37.19	39.21	39.34	41.77	41.68	39.71	40.03	37.16	38.28	38.61	40	41.45	41.36	41.14	40.32	40.17	40.28	40.38	39.51	38.68	39.8135	50.6804	43.8511	50.2075	52.938	53.4296	53.3764
SWIR	1297	48.68	49.2	49.7	49.56	51.45	50.97	51.14	51.89	52.19	51.92	51.81	51.88	50.96	50.58	51.28	52.14	52.84	52.54	52.09	51.94	51.238	37.15	39.19	39.31	41.72	41.65	39.68	40	37.14	38.25	38.58	39.97	41.42	41.33	41.09	40.29	40.14	40.24	40.35	39.48	38.65	39.7815	50.6004	43.7887	50.1318	52.8717	53.3449	53.2969
SWIR	1298	48.62	49.14	49.63	49.49	51.38	50.9	51.07	51.83	52.13	51.85	51.76	51.81	50.9	50.52	51.22	52.07	52.78	52.47	52.02	51.88	51.1735	37.12	39.15	39.27	41.67	41.64	39.65	39.94	37.12	38.21	38.56	39.94	41.37	41.28	41.04	40.27	40.11	40.21	40.32	39.47	38.62	39.748	50.5063	43.701	50.0389	52.8016	53.2376	53.2036
SWIR	1299	48.55	49.08	49.56	49.43	51.31	50.83	51	51.78	52.07	51.78	51.7	51.75	50.84	50.46	51.16	52.01	52.72	52.4	51.96	51.82	51.1105	37.09	39.12	39.24	41.62	41.61	39.61	39.9	37.1	38.17	38.53	39.9	41.33	41.23	41	40.23	40.07	40.16	40.29	39.44	38.58	39.711	50.4205	43.634	49.9593	52.7199	53.152	53.1157
SWIR	1300	48.48	49.01	49.49	49.36	51.24	50.76	50.94	51.72	52.01	51.7	51.64	51.68	50.76	50.4	51.1	51.94	52.66	52.34	51.88	51.76	51.0435	37.05	39.09	39.2	41.57	41.57	39.56	39.86	37.07	38.12	38.51	39.85	41.3	41.15	40.95	40.2	40.01	40.09	40.27	39.41	38.52	39.6675	50.3353	43.5682	49.8808	52.6243	53.0639	53.0139
SWIR	1301	48.41	48.94	49.42	49.29	51.17	50.67	50.87	51.65	51.94	51.62	51.57	51.6	50.69	50.32	51.03	51.87	52.58	52.27	51.81	51.69	50.9705	37.02	39.05	39.16	41.52	41.52	39.52	39.82	37.04	38.08	38.47	39.8	41.25	41.09	40.91	40.16	39.96	40.03	40.23	39.36	38.48	39.6235	50.2415	43.4958	49.7981	52.5248	52.9772	52.9157
SWIR	1302	48.33	48.86	49.35	49.22	51.08	50.58	50.79	51.58	51.86	51.55	51.48	51.52	50.62	50.24	50.94	51.8	52.49	52.19	51.73	51.61	50.891	36.99	39	39.12	41.46	41.46	39.47	39.77	37	38.06	38.42	39.74	41.18	41.05	40.87	40.11	39.9	39.96	40.16	39.29	38.44	39.5725	50.1418	43.4264	49.7176	52.4042	52.9095	52.8209
SWIR	1303	48.25	48.78	49.27	49.14	51	50.49	50.71	51.5	51.78	51.46	51.4	51.43	50.53	50.16	50.86	51.72	52.4	52.12	51.65	51.53	50.809	36.95	38.95	39.07	41.4	41.41	39.42	39.73	36.97	38.02	38.37	39.69	41.12	41	40.82	40.06	39.84	39.91	40.1	39.24	38.4	39.5235	50.04	43.3535	49.6326	52.2999	52.8177	52.7201
SWIR	1304	48.16	48.69	49.18	49.05	50.91	50.39	50.63	51.42	51.68	51.37	51.32	51.34	50.44	50.06	50.78	51.64	52.3	52.03	51.55	51.44	50.719	36.91	38.9	39	41.33	41.37	39.39	39.68	36.94	37.95	38.32	39.63	41.06	40.94	40.78	39.99	39.77	39.88	40.03	39.19	38.37	39.4715	49.9351	43.2769	49.549	52.2081	52.7139	52.6193
SWIR	1305	48.07	48.59	49.09	48.96	50.82	50.3	50.54	51.33	51.59	51.28	51.22	51.25	50.36	49.98	50.69	51.55	52.2	51.94	51.46	51.34	50.628	36.85	38.84	38.94	41.26	41.31	39.34	39.62	36.89	37.9	38.26	39.57	40.98	40.88	40.72	39.92	39.71	39.83	39.96	39.13	38.32	39.4115	49.8184	43.1863	49.4414	52.0906	52.598	52.5005
SWIR	1306	47.98	48.5	49	48.86	50.71	50.2	50.43	51.24	51.5	51.19	51.12	51.16	50.26	49.9	50.6	51.47	52.11	51.86	51.36	51.24	50.5345	36.79	38.77	38.87	41.19	41.25	39.26	39.56	36.82	37.85	38.19	39.51	40.91	40.8	40.66	39.85	39.65	39.76	39.89	39.08	38.25	39.3455	49.6872	43.0868	49.3137	51.9635	52.46	52.3629
SWIR	1307	47.88	48.4	48.9	48.76	50.61	50.1	50.33	51.15	51.4	51.09	51.02	51.07	50.17	49.81	50.5	51.37	52.02	51.76	51.26	51.13	50.4365	36.72	38.7	38.8	41.11	41.18	39.19	39.49	36.75	37.79	38.12	39.44	40.83	40.72	40.59	39.77	39.58	39.7	39.82	39.02	38.19	39.2755	49.5672	42.9905	49.1958	51.839	52.3312	52.2389
SWIR	1308	47.79	48.3	48.79	48.66	50.51	50	50.22	51.05	51.32	50.98	50.93	50.96	50.07	49.71	50.39	51.26	51.92	51.64	51.16	51.03	50.3345	36.64	38.61	38.72	41.02	41.07	39.1	39.4	36.68	37.74	38.03	39.37	40.74	40.62	40.51	39.7	39.5	39.63	39.75	38.94	38.13	39.195	49.4462	42.8851	49.0658	51.6957	52.1894	52.1046
SWIR	1309	47.68	48.19	48.68	48.55	50.4	49.89	50.11	50.94	51.21	50.87	50.81	50.86	49.96	49.6	50.27	51.15	51.82	51.53	51.05	50.92	50.2245	36.57	38.53	38.65	40.93	40.98	39.01	39.31	36.61	37.67	37.96	39.3	40.66	40.53	40.42	39.62	39.43	39.55	39.67	38.87	38.06	39.1165	49.3136	42.7731	48.933	51.5542	52.0545	51.9714
SWIR	1310	47.56	48.08	48.57	48.43	50.29	49.76	50	50.82	51.09	50.74	50.7	50.74	49.83	49.48	50.14	51.02	51.71	51.4	50.92	50.8	50.104	36.52	38.44	38.58	40.85	40.89	38.94	39.22	36.55	37.57	37.88	39.21	40.57	40.41	40.34	39.53	39.36	39.48	39.59	38.8	37.99	39.036	49.1827	42.6689	48.8037	51.4271	51.943	51.86
SWIR	1311	47.43	47.95	48.44	48.3	50.17	49.64	49.87	50.7	50.96	50.61	50.57	50.62	49.71	49.36	50.01	50.9	51.59	51.27	50.8	50.69	49.9795	36.45	38.36	38.51	40.75	40.8	38.87	39.13	36.48	37.48	37.8	39.12	40.48	40.32	40.25	39.44	39.28	39.4	39.51	38.71	37.91	38.9525	49.0484	42.5465	48.6715	51.2755	51.7993	51.7232
SWIR	1312	47.29	47.82	48.31	48.17	50.01	49.5	49.74	50.58	50.82	50.49	50.42	50.49	49.57	49.23	49.88	50.77	51.46	51.15	50.67	50.56	49.8465	36.36	38.29	38.44	40.67	40.72	38.81	39.02	36.41	37.4	37.72	39.03	40.39	40.28	40.16	39.36	39.17	39.29	39.42	38.61	37.81	38.868	48.9087	42.3843	48.5234	51.0947	51.6309	51.572
SWIR	1313	47.15	47.68	48.17	48.04	49.87	49.36	49.6	50.45	50.67	50.36	50.27	50.35	49.44	49.09	49.74	50.63	51.32	51.02	50.54	50.43	49.709	36.28	38.22	38.36	40.57	40.61	38.73	38.91	36.33	37.32	37.64	38.93	40.29	40.19	40.06	39.27	39.08	39.19	39.31	38.51	37.72	38.776	48.7494	42.2467	48.3788	50.921	51.4661	51.4057
SWIR	1314	47	47.55	48.03	47.91	49.73	49.24	49.47	50.31	50.53	50.23	50.13	50.2	49.3	48.94	49.61	50.49	51.18	50.89	50.4	50.29	49.5715	36.21	38.14	38.27	40.45	40.47	38.64	38.81	36.24	37.23	37.55	38.83	40.17	40.09	39.97	39.18	38.99	39.08	39.2	38.4	37.63	38.6775	48.5825	42.115	48.2429	50.7322	51.2776	51.2148
SWIR	1315	46.85	47.4	47.89	47.77	49.57	49.1	49.33	50.16	50.39	50.1	49.98	50.06	49.15	48.79	49.48	50.35	51.04	50.75	50.26	50.15	49.4285	36.1	38.05	38.17	40.32	40.35	38.53	38.7	36.15	37.14	37.44	38.72	40.05	39.99	39.85	39.08	38.89	38.96	39.07	38.28	37.53	38.5685	48.4044	41.9902	48.1076	50.5598	51.0989	51.0247
SWIR	1316	46.69	47.24	47.73	47.63	49.41	48.93	49.17	50	50.24	49.94	49.83	49.89	48.99	48.63	49.32	50.19	50.87	50.6	50.11	49.99	49.27	36.04	37.95	38.05	40.21	40.25	38.41	38.6	36.04	37.05	37.32	38.59	39.92	39.86	39.72	38.97	38.77	38.84	38.95	38.17	37.43	38.457	48.2025	41.8571	47.9397	50.3849	50.9263	50.8249
SWIR	1317	46.55	47.1	47.58	47.48	49.26	48.78	49.02	49.84	50.09	49.8	49.69	49.73	48.83	48.47	49.15	50.03	50.72	50.45	49.95	49.83	49.1175	35.96	37.83	37.94	40.09	40.13	38.27	38.49	35.93	36.94	37.2	38.45	39.77	39.71	39.6	38.84	38.67	38.71	38.83	38.06	37.33	38.3375	48.0143	41.7231	47.7718	50.1948	50.7515	50.6283
SWIR	1318	46.38	46.92	47.41	47.31	49.08	48.61	48.85	49.67	49.91	49.63	49.53	49.56	48.66	48.31	48.98	49.87	50.56	50.28	49.78	49.66	48.948	35.84	37.7	37.81	39.97	40.02	38.16	38.38	35.84	36.84	37.08	38.32	39.64	39.56	39.47	38.71	38.57	38.57	38.73	37.95	37.21	38.2185	47.8426	41.5685	47.5842	49.9946	50.5687	50.4439
SWIR	1319	46.21	46.74	47.23	47.12	48.89	48.42	48.66	49.49	49.74	49.45	49.35	49.37	48.49	48.13	48.79	49.7	50.38	50.1	49.61	49.48	48.7675	35.73	37.56	37.67	39.83	39.91	38.04	38.28	35.76	36.72	36.96	38.18	39.52	39.45	39.33	38.59	38.44	38.46	38.64	37.85	37.09	38.1005	47.682	41.4085	47.3867	49.7888	50.3588	50.2559
SWIR	1320	46.04	46.57	47.05	46.94	48.71	48.25	48.48	49.31	49.57	49.27	49.17	49.2	48.31	47.96	48.6	49.52	50.2	49.93	49.43	49.3	48.5905	35.61	37.45	37.55	39.7	39.76	37.92	38.15	35.66	36.6	36.84	38.06	39.38	39.31	39.19	38.46	38.3	38.33	38.52	37.73	36.96	37.974	47.4984	41.2594	47.1952	49.5738	50.1484	50.0548
SWIR	1321	45.86	46.41	46.88	46.74	48.54	48.08	48.29	49.12	49.39	49.08	48.99	49.03	48.14	47.78	48.42	49.35	50.03	49.74	49.26	49.13	48.413	35.46	37.35	37.45	39.54	39.57	37.81	38	35.58	36.46	36.73	37.95	39.23	39.16	39.06	38.33	38.18	38.22	38.39	37.59	36.82	37.844	47.3043	41.1219	47.0033	49.3471	49.9239	49.8479
SWIR	1322	45.68	46.22	46.7	46.55	48.35	47.9	48.1	48.93	49.21	48.88	48.8	48.84	47.95	47.6	48.23	49.17	49.84	49.55	49.08	48.95	48.2265	35.34	37.23	37.33	39.39	39.41	37.68	37.87	35.45	36.34	36.61	37.83	39.09	39.02	38.9	38.19	38.05	38.08	38.25	37.46	36.7	37.711	47.1203	40.9703	46.8064	49.1215	49.7051	49.6366
SWIR	1323	45.49	46.03	46.51	46.36	48.16	47.71	47.9	48.73	49.02	48.67	48.61	48.65	47.77	47.42	48.04	48.97	49.65	49.37	48.9	48.77	48.0365	35.25	37.1	37.2	39.26	39.24	37.56	37.74	35.27	36.22	36.48	37.69	38.93	38.89	38.75	38.02	37.89	37.95	38.09	37.3	36.59	37.571	46.9407	40.8207	46.6134	48.8832	49.4793	49.409
SWIR	1324	45.3	45.84	46.31	46.17	47.96	47.53	47.7	48.52	48.83	48.47	48.41	48.45	47.57	47.23	47.85	48.77	49.46	49.18	48.71	48.58	47.842	35.13	36.96	37.07	39.11	39.09	37.42	37.61	35.12	36.09	36.33	37.56	38.78	38.74	38.59	37.88	37.74	37.8	37.93	37.16	36.46	37.4285	46.7362	40.6593	46.4074	48.6649	49.2611	49.1981
SWIR	1325	45.11	45.62	46.1	45.96	47.75	47.33	47.5	48.3	48.61	48.25	48.21	48.25	47.36	47.02	47.64	48.56	49.25	48.99	48.51	48.38	47.635	35.01	36.79	36.92	38.94	38.96	37.28	37.51	34.95	35.97	36.16	37.42	38.66	38.6	38.4	37.73	37.59	37.62	37.77	37.04	36.32	37.282	46.5247	40.4773	46.1811	48.4546	49.054	48.9984
SWIR	1326	44.91	45.42	45.89	45.77	47.54	47.14	47.29	48.1	48.41	48.05	48.01	48.04	47.16	46.81	47.44	48.36	49.06	48.8	48.32	48.18	47.435	34.89	36.66	36.79	38.78	38.82	37.13	37.38	34.82	35.85	36.02	37.28	38.5	38.46	38.24	37.6	37.44	37.49	37.62	36.91	36.19	37.1435	46.32	40.3191	45.9809	48.2438	48.8263	48.7797
SWIR	1327	44.7	45.24	45.69	45.58	47.32	46.95	47.09	47.88	48.22	47.85	47.8	47.85	46.94	46.57	47.24	48.16	48.87	48.61	48.13	47.98	47.2335	34.75	36.55	36.66	38.62	38.71	36.97	37.21	34.72	35.7	35.86	37.16	38.31	38.3	38.09	37.5	37.28	37.38	37.47	36.77	36.05	37.003	46.0858	40.1666	45.7888	48.0419	48.5864	48.5501
SWIR	1328	44.5	45.05	45.49	45.38	47.11	46.76	46.89	47.67	48.02	47.66	47.59	47.64	46.73	46.36	47.04	47.96	48.67	48.41	47.94	47.78	47.0325	34.63	36.43	36.53	38.47	38.57	36.82	37.06	34.61	35.57	35.74	37.03	38.15	38.16	37.94	37.37	37.14	37.25	37.33	36.65	35.92	36.8685	45.8692	40.0094	45.5876	47.839	48.3508	48.3358
SWIR	1329	44.31	44.85	45.3	45.19	46.92	46.57	46.71	47.47	47.83	47.46	47.4	47.41	46.52	46.17	46.84	47.77	48.49	48.21	47.75	47.58	46.8375	34.52	36.35	36.39	38.34	38.43	36.69	36.92	34.54	35.47	35.68	36.9	37.99	38.01	37.81	37.24	37.06	37.13	37.21	36.55	35.84	36.7535	45.6685	39.8641	45.3953	47.6497	48.09	48.1226
SWIR	1330	44.1	44.65	45.09	44.99	46.71	46.37	46.51	47.26	47.62	47.26	47.19	47.2	46.31	45.96	46.63	47.57	48.29	48.02	47.56	47.38	46.6335	34.39	36.2	36.25	38.18	38.26	36.55	36.77	34.42	35.34	35.56	36.76	37.82	37.86	37.66	37.09	36.93	36.99	37.08	36.41	35.71	36.6115	45.4689	39.7095	45.1991	47.4249	47.8529	47.8908
SWIR	1331	43.89	44.45	44.89	44.77	46.5	46.15	46.29	47.04	47.4	47.06	46.97	46.98	46.09	45.76	46.42	47.37	48.09	47.82	47.37	47.18	46.4245	34.25	36.02	36.12	38	38.05	36.41	36.61	34.28	35.18	35.41	36.6	37.66	37.72	37.49	36.9	36.76	36.79	36.95	36.26	35.56	36.451	45.2717	39.5429	44.9825	47.166	47.6323	47.6581
SWIR	1332	43.67	44.24	44.67	44.55	46.29	45.93	46.08	46.82	47.18	46.85	46.75	46.75	45.86	45.55	46.2	47.16	47.88	47.61	47.16	46.97	46.2085	34.1	35.86	35.98	37.83	37.87	36.26	36.46	34.14	35.03	35.27	36.43	37.51	37.56	37.33	36.74	36.61	36.62	36.8	36.1	35.4	36.295	45.0569	39.3701	44.7725	46.9282	47.3982	47.4147
SWIR	1333	43.44	44.01	44.44	44.33	46.06	45.69	45.84	46.59	46.94	46.6	46.51	46.53	45.64	45.33	45.96	46.94	47.66	47.38	46.94	46.78	45.9805	33.91	35.67	35.81	37.66	37.69	36.1	36.29	33.96	34.86	35.1	36.23	37.37	37.36	37.16	36.59	36.42	36.44	36.62	35.9	35.2	36.117	44.8406	39.1929	44.5728	46.6732	47.1754	47.1389
SWIR	1334	43.21	43.78	44.21	44.1	45.83	45.45	45.6	46.35	46.69	46.37	46.28	46.3	45.4	45.09	45.73	46.71	47.44	47.16	46.71	46.56	45.7485	33.75	35.5	35.64	37.46	37.5	35.94	36.13	33.8	34.69	34.94	36.05	37.19	37.17	36.98	36.4	36.24	36.27	36.44	35.72	35.01	35.941	44.6202	39.0052	44.3602	46.4109	46.9242	46.8613
SWIR	1335	42.97	43.53	43.96	43.87	45.59	45.21	45.37	46.12	46.45	46.13	46.04	46.05	45.17	44.84	45.49	46.46	47.22	46.93	46.46	46.32	45.509	33.62	35.37	35.46	37.27	37.33	35.75	35.99	33.65	34.52	34.82	35.87	37.01	36.94	36.78	36.19	36.08	36.13	36.21	35.57	34.83	35.7695	44.3658	38.7988	44.1503	46.1733	46.6395	46.5637
SWIR	1336	42.72	43.28	43.7	43.62	45.34	44.96	45.13	45.86	46.19	45.89	45.79	45.79	44.93	44.59	45.23	46.2	46.99	46.68	46.21	46.07	45.2585	33.47	35.21	35.26	37.05	37.14	35.57	35.82	33.49	34.33	34.65	35.69	36.82	36.73	36.59	35.98	35.89	35.96	36	35.4	34.64	35.5845	44.1256	38.5923	43.9143	45.9094	46.3666	46.2949
SWIR	1337	42.45	43.02	43.45	43.36	45.07	44.73	44.87	45.57	45.92	45.65	45.53	45.52	44.68	44.32	44.98	45.94	46.76	46.41	45.95	45.79	44.9985	33.35	35.03	35.04	36.78	36.93	35.41	35.62	33.35	34.13	34.46	35.54	36.57	36.55	36.42	35.7	35.65	35.79	35.78	35.21	34.48	35.3895	43.9305	38.3949	43.6623	45.5937	46.0894	46.0429
SWIR	1338	42.18	42.75	43.18	43.09	44.79	44.48	44.61	45.29	45.65	45.39	45.26	45.26	44.42	44.06	44.71	45.68	46.51	46.15	45.68	45.53	44.7335	33.19	34.83	34.83	36.56	36.71	35.21	35.42	33.18	33.94	34.26	35.36	36.36	36.34	36.21	35.48	35.44	35.59	35.57	35.01	34.31	35.19	43.6865	38.1758	43.405	45.3075	45.8069	45.7736
SWIR	1339	41.93	42.48	42.92	42.79	44.5	44.22	44.35	44.98	45.37	45.11	44.99	45	44.15	43.81	44.42	45.42	46.23	45.87	45.41	45.27	44.461	32.99	34.59	34.6	36.36	36.47	35	35.17	33	33.78	34.02	35.18	36.19	36.12	35.98	35.32	35.29	35.35	35.38	34.79	34.13	34.9855	43.3971	37.923	43.1062	45.051	45.5128	45.5363
SWIR	1340	41.67	42.22	42.66	42.52	44.23	43.97	44.1	44.7	45.1	44.84	44.73	44.74	43.9	43.56	44.15	45.16	45.97	45.61	45.15	45.02	44.2	32.82	34.38	34.41	36.16	36.26	34.81	34.97	32.83	33.61	33.82	34.99	36	35.89	35.78	35.15	35.11	35.14	35.19	34.59	33.96	34.7935	43.1483	37.7066	42.8418	44.7842	45.2631	45.2972
SWIR	1341	41.39	41.95	42.4	42.25	43.96	43.72	43.84	44.43	44.83	44.57	44.47	44.48	43.63	43.3	43.88	44.91	45.69	45.35	44.89	44.76	43.935	32.67	34.2	34.26	36	36.04	34.59	34.81	32.6	33.46	33.63	34.74	35.76	35.59	35.55	35.03	34.93	34.92	34.97	34.39	33.81	34.5975	42.8826	37.4708	42.5996	44.5081	45.0478	45.013
SWIR	1342	41.16	41.71	42.16	42.01	43.72	43.49	43.6	44.19	44.59	44.33	44.24	44.25	43.39	43.06	43.64	44.67	45.44	45.12	44.66	44.53	43.698	32.52	34.01	34.1	35.84	35.85	34.42	34.64	32.43	33.31	33.46	34.55	35.58	35.38	35.36	34.89	34.76	34.73	34.8	34.23	33.65	34.4255	42.6559	37.2949	42.3709	44.2765	44.8288	44.7851
SWIR	1343	40.96	41.5	41.95	41.8	43.49	43.28	43.37	43.95	44.37	44.11	44.02	44.02	43.18	42.83	43.43	44.44	45.21	44.92	44.45	44.32	43.48	32.36	33.83	33.95	35.71	35.69	34.29	34.46	32.3	33.15	33.29	34.38	35.41	35.24	35.23	34.72	34.57	34.56	34.65	34.11	33.49	34.2695	42.4925	37.1911	42.1496	44.0608	44.6375	44.6239
SWIR	1344	40.77	41.32	41.75	41.62	43.31	43.08	43.16	43.76	44.17	43.91	43.81	43.81	42.98	42.62	43.24	44.25	45.01	44.73	44.26	44.12	43.284	32.24	33.7	33.82	35.56	35.56	34.19	34.32	32.2	33.03	33.18	34.23	35.27	35.12	35.1	34.53	34.36	34.44	34.52	34.04	33.34	34.1375	42.3321	37.0958	41.9747	43.8661	44.4756	44.4441
SWIR	1345	40.6	41.15	41.59	41.46	43.13	42.89	42.98	43.59	44	43.73	43.64	43.63	42.79	42.44	43.06	44.09	44.84	44.56	44.09	43.94	43.11	32.17	33.62	33.74	35.45	35.45	34.09	34.21	32.1	32.94	33.09	34.13	35.16	35.05	34.99	34.4	34.25	34.34	34.44	33.94	33.22	34.039	42.1438	36.996	41.7965	43.6907	44.2887	44.2658
SWIR	1346	40.48	41.01	41.46	41.34	42.97	42.71	42.83	43.43	43.87	43.57	43.51	43.49	42.64	42.27	42.88	43.94	44.72	44.44	43.97	43.81	42.967	32.11	33.55	33.7	35.35	35.36	34.02	34.09	32.05	32.87	33.04	34.1	35.13	35.1	34.9	34.27	34.19	34.31	34.43	33.87	33.12	33.978	41.9222	36.9335	41.6203	43.567	44.0569	44.1027
SWIR	1347	40.35	40.87	41.32	41.2	42.82	42.56	42.69	43.3	43.73	43.42	43.37	43.34	42.49	42.12	42.73	43.81	44.58	44.31	43.84	43.67	42.826	32.08	33.52	33.64	35.27	35.3	33.95	34.02	32	32.81	32.98	34.02	35.04	35.05	34.81	34.18	34.13	34.22	34.38	33.77	33.03	33.91	41.7736	36.833	41.474	43.403	43.8919	43.9247
SWIR	1348	40.2	40.74	41.2	41.09	42.7	42.43	42.57	43.18	43.62	43.29	43.26	43.2	42.34	41.99	42.6	43.69	44.47	44.18	43.73	43.54	42.701	32.17	33.61	33.64	35.2	35.29	33.86	34.05	31.95	32.79	32.96	33.94	34.93	34.97	34.74	34.18	34.13	34.15	34.35	33.59	32.98	33.874	41.6357	36.6844	41.3439	43.2037	43.7529	43.7065
SWIR	1349	40.07	40.63	41.09	40.96	42.58	42.3	42.45	43.08	43.5	43.17	43.14	43.06	42.2	41.87	42.47	43.59	44.38	44.06	43.62	43.42	42.582	32.16	33.6	33.59	35.14	35.23	33.8	34.02	31.95	32.78	32.91	33.89	34.86	34.92	34.67	34.12	34.12	34.1	34.31	33.52	32.93	33.831	41.4901	36.5848	41.2297	43.0461	43.6039	43.5145
SWIR	1461	13.21	13.48	13.71	13.6	14.25	14.34	14.41	14.8	15.01	14.57	14.55	14.59	14.3	14.12	14.33	15.03	15.61	15.46	15.21	15.03	14.4805	12.82	12.62	12.41	12.09	12.14	12.65	12.54	13.18	12.96	12.61	12.3	12.02	11.9	12.07	12.17	12.27	12.28	12.3	12.41	12.34	12.404	13.3666	12.6807	13.636	13.8278	14.2519	14.1823
SWIR	1462	13.21	13.5	13.71	13.61	14.24	14.35	14.42	14.81	15.01	14.58	14.55	14.59	14.3	14.12	14.34	15.02	15.62	15.46	15.23	15.05	14.486	12.81	12.6	12.44	12.1	12.18	12.68	12.53	13.2	12.94	12.62	12.31	12.01	11.93	12.11	12.2	12.31	12.29	12.3	12.4	12.39	12.4175	13.3447	12.7026	13.6392	13.8185	14.2762	14.1571
SWIR	1463	13.24	13.51	13.71	13.61	14.25	14.34	14.46	14.83	15.01	14.58	14.52	14.62	14.27	14.11	14.34	15	15.62	15.47	15.25	15.06	14.49	12.87	12.55	12.46	12.07	12.25	12.72	12.49	13.27	12.93	12.65	12.36	12.02	12	12.17	12.26	12.36	12.33	12.28	12.37	12.47	12.444	13.2826	12.7535	13.6125	13.8526	14.3048	14.1435
SWIR	1464	13.25	13.53	13.72	13.62	14.25	14.35	14.47	14.86	15.02	14.59	14.53	14.63	14.27	14.11	14.35	15.01	15.63	15.48	15.26	15.07	14.5	12.88	12.55	12.49	12.07	12.26	12.72	12.5	13.29	12.92	12.65	12.37	12.04	12.01	12.18	12.28	12.39	12.35	12.25	12.38	12.5	12.454	13.27	12.7857	13.598	13.8768	14.3145	14.136
SWIR	1465	13.26	13.55	13.73	13.62	14.27	14.39	14.48	14.89	15.03	14.6	14.55	14.65	14.28	14.12	14.34	15.04	15.65	15.49	15.29	15.1	14.5165	12.86	12.58	12.51	12.07	12.22	12.72	12.52	13.31	12.93	12.66	12.39	12.09	12.02	12.17	12.3	12.43	12.4	12.16	12.44	12.53	12.4655	13.3004	12.8265	13.5714	13.9529	14.2945	14.1164
SWIR	1466	13.28	13.56	13.74	13.63	14.28	14.42	14.5	14.91	15.05	14.62	14.57	14.68	14.29	14.12	14.36	15.07	15.66	15.51	15.3	15.12	14.5335	12.85	12.58	12.51	12.1	12.21	12.7	12.52	13.31	12.94	12.66	12.39	12.11	12.04	12.18	12.31	12.47	12.41	12.12	12.46	12.53	12.47	13.316	12.8414	13.5716	13.9935	14.2779	14.1298
SWIR	1467	13.32	13.56	13.76	13.64	14.29	14.46	14.49	14.93	15.09	14.65	14.6	14.69	14.3	14.13	14.37	15.11	15.67	15.53	15.29	15.11	14.5495	12.81	12.63	12.51	12.18	12.17	12.62	12.53	13.26	12.96	12.63	12.36	12.12	12.01	12.19	12.3	12.48	12.35	12.09	12.45	12.48	12.4565	13.3369	12.8361	13.5852	14.0006	14.2456	14.163
SWIR	1468	13.34	13.57	13.77	13.66	14.31	14.48	14.51	14.95	15.12	14.67	14.63	14.71	14.31	14.14	14.38	15.14	15.68	15.55	15.31	15.14	14.5685	12.81	12.65	12.51	12.21	12.17	12.6	12.54	13.25	12.97	12.64	12.35	12.13	12.02	12.18	12.29	12.5	12.34	12.1	12.47	12.47	12.46	13.3594	12.8461	13.5912	14.0424	14.243	14.2165
SWIR	1469	13.36	13.59	13.79	13.68	14.3	14.48	14.57	14.96	15.15	14.69	14.65	14.77	14.32	14.16	14.41	15.19	15.7	15.57	15.34	15.2	14.594	12.81	12.62	12.48	12.25	12.21	12.57	12.53	13.27	13.01	12.72	12.37	12.14	12.06	12.16	12.26	12.56	12.3	12.15	12.51	12.48	12.473	13.3844	12.8381	13.5934	14.1118	14.2222	14.3277
SWIR	1470	13.38	13.61	13.8	13.7	14.32	14.5	14.6	14.99	15.19	14.71	14.68	14.8	14.35	14.18	14.44	15.23	15.73	15.6	15.36	15.24	14.6205	12.84	12.63	12.48	12.26	12.24	12.59	12.53	13.26	13.01	12.74	12.39	12.15	12.11	12.17	12.27	12.58	12.3	12.2	12.53	12.49	12.4885	13.4193	12.8533	13.6352	14.165	14.2462	14.3913
SWIR	1471	13.38	13.65	13.82	13.73	14.36	14.53	14.65	15.03	15.23	14.7	14.7	14.83	14.39	14.21	14.48	15.26	15.78	15.63	15.4	15.29	14.6525	12.93	12.65	12.53	12.2	12.28	12.67	12.56	13.23	12.97	12.76	12.41	12.17	12.18	12.19	12.3	12.55	12.33	12.29	12.55	12.51	12.513	13.4583	12.899	13.6883	14.2382	14.3371	14.451
SWIR	1472	13.4	13.68	13.85	13.77	14.4	14.56	14.68	15.07	15.27	14.73	14.74	14.87	14.43	14.26	14.52	15.3	15.83	15.68	15.44	15.34	14.691	12.98	12.69	12.57	12.2	12.33	12.73	12.58	13.23	12.96	12.79	12.45	12.2	12.23	12.2	12.33	12.57	12.36	12.33	12.59	12.56	12.544	13.5143	12.9333	13.76	14.2973	14.4067	14.5157
SWIR	1473	13.43	13.73	13.89	13.81	14.47	14.63	14.67	15.1	15.32	14.81	14.78	14.9	14.48	14.32	14.57	15.33	15.89	15.77	15.48	15.36	14.737	12.99	12.79	12.63	12.24	12.36	12.8	12.59	13.2	12.9	12.75	12.49	12.2	12.26	12.21	12.38	12.57	12.42	12.34	12.62	12.62	12.568	13.5979	12.9481	13.9038	14.3281	14.4964	14.5502
SWIR	1474	13.46	13.78	13.93	13.86	14.53	14.68	14.7	15.14	15.37	14.87	14.83	14.95	14.53	14.39	14.63	15.37	15.94	15.83	15.54	15.4	14.7865	13.04	12.86	12.68	12.27	12.42	12.86	12.64	13.22	12.93	12.77	12.53	12.24	12.31	12.25	12.45	12.6	12.49	12.39	12.65	12.68	12.614	13.6711	13.0089	14.0165	14.3766	14.5856	14.599
SWIR	1475	13.5	13.83	13.98	13.9	14.56	14.73	14.73	15.17	15.42	14.94	14.88	15	14.58	14.48	14.68	15.42	15.98	15.91	15.61	15.44	14.837	13.12	12.94	12.7	12.34	12.5	12.9	12.75	13.33	13.1	12.81	12.59	12.33	12.32	12.3	12.55	12.68	12.57	12.43	12.65	12.8	12.6855	13.7411	13.1203	14.1488	14.4255	14.6469	14.6538
SWIR	1476	13.56	13.9	14.04	13.95	14.62	14.79	14.79	15.22	15.47	15	14.95	15.07	14.64	14.55	14.74	15.49	16.04	15.98	15.68	15.5	14.899	13.16	13.01	12.76	12.39	12.56	12.97	12.82	13.4	13.2	12.88	12.65	12.42	12.38	12.34	12.62	12.75	12.65	12.5	12.71	12.88	12.7525	13.8254	13.1973	14.2165	14.4828	14.7484	14.7232
SWIR	1477	13.63	13.99	14.13	13.99	14.7	14.84	14.88	15.28	15.51	15.04	15.04	15.15	14.7	14.61	14.8	15.56	16.12	16	15.73	15.56	14.963	13.24	13.09	12.88	12.42	12.6	13.05	12.87	13.48	13.37	13	12.69	12.54	12.5	12.43	12.69	12.84	12.74	12.63	12.77	12.94	12.8385	13.9171	13.2862	14.1937	14.5269	14.8928	14.7694
SWIR	1478	13.69	14.05	14.2	14.06	14.77	14.91	14.96	15.35	15.57	15.1	15.11	15.22	14.76	14.67	14.88	15.64	16.2	16.06	15.8	15.62	15.031	13.29	13.12	12.93	12.49	12.68	13.12	12.95	13.54	13.47	13.09	12.76	12.61	12.56	12.49	12.77	12.9	12.82	12.72	12.83	12.97	12.9055	13.9932	13.3614	14.2396	14.6074	14.9994	14.8567
SWIR	1479	13.76	14.09	14.27	14.15	14.83	14.97	15.03	15.44	15.63	15.16	15.2	15.28	14.8	14.71	14.95	15.73	16.28	16.12	15.87	15.67	15.097	13.24	13.09	12.95	12.58	12.8	13.2	12.99	13.56	13.47	13.17	12.86	12.61	12.53	12.53	12.81	12.93	12.88	12.82	12.94	12.97	12.9465	14.0439	13.3688	14.239	14.6921	15.0993	14.9768
SWIR	1480	13.82	14.16	14.34	14.22	14.9	15.04	15.1	15.52	15.7	15.24	15.28	15.34	14.87	14.77	15.03	15.8	16.35	16.18	15.95	15.75	15.168	13.26	13.12	13	12.65	12.88	13.26	13.05	13.61	13.49	13.24	12.93	12.65	12.6	12.56	12.85	12.98	12.96	12.88	13.02	12.99	12.999	14.126	13.4208	14.2994	14.8009	15.1903	15.0961
SWIR	1481	13.86	14.23	14.37	14.29	14.95	15.12	15.15	15.62	15.79	15.34	15.32	15.39	14.95	14.85	15.11	15.85	16.42	16.25	16.02	15.83	15.2355	13.33	13.11	13.01	12.73	12.96	13.27	13.14	13.64	13.44	13.24	12.99	12.65	12.67	12.56	12.9	12.97	13.05	12.87	13.06	12.97	13.028	14.1911	13.4857	14.4393	14.9534	15.2154	15.2594
SWIR	1482	13.93	14.3	14.44	14.37	15.01	15.19	15.22	15.71	15.87	15.42	15.38	15.45	15.04	14.92	15.19	15.92	16.48	16.32	16.1	15.91	15.3085	13.38	13.16	13.05	12.8	13.03	13.32	13.21	13.71	13.48	13.3	13.05	12.69	12.74	12.62	12.96	13.03	13.11	12.91	13.12	13	13.0835	14.2782	13.5683	14.5544	15.0706	15.291	15.3593
SWIR	1483	14.03	14.37	14.52	14.47	15.07	15.29	15.31	15.8	15.95	15.49	15.45	15.52	15.16	14.99	15.26	15.97	16.54	16.39	16.18	16.01	15.3885	13.44	13.32	13.13	12.84	13.01	13.41	13.26	13.81	13.58	13.39	13.09	12.79	12.85	12.66	12.99	13.16	13.16	12.92	13.18	13.06	13.1525	14.4123	13.6514	14.6724	15.1788	15.3983	15.3938
SWIR	1484	14.1	14.45	14.6	14.54	15.15	15.36	15.38	15.88	16.04	15.57	15.53	15.59	15.25	15.05	15.34	16.04	16.61	16.47	16.27	16.08	15.465	13.51	13.41	13.2	12.92	13.06	13.46	13.33	13.9	13.66	13.45	13.14	12.87	12.94	12.75	13.06	13.24	13.22	12.97	13.25	13.15	13.2245	14.5191	13.7631	14.78	15.2827	15.4917	15.4781
SWIR	1485	14.17	14.5	14.7	14.58	15.23	15.41	15.46	15.95	16.12	15.64	15.6	15.67	15.32	15.1	15.42	16.12	16.69	16.54	16.35	16.13	15.535	13.59	13.46	13.28	13.04	13.19	13.5	13.38	13.99	13.78	13.5	13.19	12.95	13	12.92	13.16	13.31	13.28	13.05	13.34	13.31	13.311	14.6051	13.9379	14.8806	15.376	15.5912	15.5424
SWIR	1486	14.25	14.57	14.78	14.66	15.32	15.48	15.55	16.04	16.21	15.72	15.68	15.76	15.39	15.16	15.49	16.2	16.77	16.62	16.44	16.2	15.6145	13.67	13.53	13.35	13.13	13.27	13.58	13.45	14.07	13.87	13.57	13.24	13.03	13.06	13.05	13.24	13.39	13.32	13.14	13.41	13.4	13.3885	14.7043	14.0528	14.9824	15.4582	15.6976	15.6302
SWIR	1487	14.31	14.65	14.84	14.73	15.41	15.53	15.64	16.12	16.29	15.82	15.78	15.85	15.45	15.23	15.54	16.27	16.85	16.71	16.51	16.26	15.6895	13.75	13.59	13.44	13.23	13.32	13.65	13.53	14.15	13.92	13.64	13.28	13.11	13.12	13.14	13.3	13.43	13.33	13.25	13.48	13.47	13.4565	14.8186	14.1488	15.0618	15.5062	15.7984	15.7384
SWIR	1488	14.37	14.74	14.92	14.8	15.51	15.6	15.73	16.21	16.38	15.92	15.86	15.94	15.5	15.31	15.62	16.35	16.94	16.81	16.59	16.33	15.7715	13.85	13.63	13.53	13.3	13.4	13.72	13.63	14.21	13.97	13.71	13.33	13.17	13.22	13.25	13.38	13.51	13.41	13.36	13.54	13.53	13.5325	14.8907	14.2505	15.1742	15.5982	15.8964	15.8924
SWIR	1489	14.45	14.83	14.99	14.89	15.61	15.69	15.82	16.3	16.47	16.01	15.94	16.03	15.58	15.39	15.69	16.43	17.03	16.9	16.66	16.43	15.857	13.93	13.71	13.6	13.37	13.46	13.81	13.74	14.28	14.05	13.81	13.44	13.25	13.3	13.35	13.44	13.6	13.52	13.46	13.62	13.56	13.615	14.9839	14.2783	15.2544	15.7109	16.009	16.0331
SWIR	1490	14.54	14.92	15.07	14.99	15.7	15.8	15.91	16.39	16.56	16.1	16.03	16.11	15.67	15.48	15.78	16.52	17.11	16.98	16.75	16.54	15.9475	13.97	13.78	13.66	13.4	13.5	13.9	13.81	14.36	14.13	13.9	13.54	13.3	13.39	13.43	13.52	13.7	13.59	13.54	13.7	13.62	13.687	15.081	14.3038	15.3573	15.8034	16.128	16.1297
SWIR	1491	14.62	15.01	15.15	15.08	15.79	15.9	16	16.49	16.64	16.18	16.1	16.2	15.77	15.57	15.88	16.62	17.19	17.07	16.85	16.65	16.038	14.02	13.84	13.72	13.47	13.6	13.95	13.88	14.41	14.19	13.96	13.65	13.38	13.52	13.53	13.64	13.79	13.69	13.62	13.77	13.73	13.768	15.206	14.3663	15.4885	15.9374	16.2659	16.232
SWIR	1492	14.71	15.1	15.25	15.17	15.88	16	16.09	16.57	16.74	16.27	16.18	16.29	15.87	15.65	15.97	16.7	17.3	17.15	16.95	16.75	16.1295	14.09	13.92	13.81	13.57	13.7	13.99	13.95	14.44	14.25	14.04	13.77	13.5	13.59	13.61	13.75	13.85	13.8	13.69	13.85	13.84	13.8505	15.3396	14.4348	15.5946	16.0711	16.3784	16.356
SWIR	1493	14.8	15.2	15.34	15.27	15.98	16.1	16.18	16.66	16.84	16.35	16.27	16.39	15.96	15.75	16.07	16.8	17.4	17.24	17.05	16.85	16.225	14.17	14	13.89	13.68	13.79	14.05	14.04	14.5	14.33	14.12	13.87	13.59	13.66	13.69	13.84	13.93	13.89	13.78	13.91	13.95	13.934	15.4567	14.5316	15.7232	16.1719	16.5015	16.4714
SWIR	1494	14.9	15.3	15.41	15.37	16.08	16.18	16.27	16.75	16.94	16.43	16.37	16.49	16.05	15.85	16.16	16.91	17.51	17.34	17.15	16.94	16.32	14.24	14.08	13.98	13.81	13.86	14.1	14.14	14.56	14.39	14.2	13.94	13.69	13.71	13.74	13.93	14	13.95	13.87	13.94	14.06	14.0095	15.5838	14.6646	15.8804	16.242	16.6283	16.5755
SWIR	1495	14.98	15.39	15.5	15.46	16.17	16.26	16.36	16.84	17.03	16.52	16.46	16.58	16.13	15.94	16.25	17	17.61	17.43	17.23	17.02	16.408	14.32	14.16	14.05	13.89	13.94	14.18	14.21	14.63	14.46	14.29	14.01	13.78	13.8	13.84	14.01	14.08	14.03	13.96	14.02	14.14	14.09	15.6993	14.7437	15.9797	16.346	16.7473	16.6938
SWIR	1496	15.05	15.48	15.6	15.54	16.27	16.34	16.45	16.92	17.12	16.61	16.56	16.66	16.22	16.04	16.34	17.08	17.7	17.51	17.3	17.1	16.4945	14.42	14.25	14.1	13.98	14.02	14.27	14.28	14.72	14.53	14.39	14.09	13.86	13.89	13.95	14.06	14.16	14.11	14.04	14.12	14.18	14.171	15.7933	14.8096	16.0539	16.4438	16.8575	16.8197
SWIR	1497	15.14	15.57	15.69	15.62	16.36	16.43	16.54	17.02	17.21	16.7	16.65	16.75	16.31	16.13	16.43	17.16	17.79	17.6	17.39	17.2	16.5845	14.49	14.33	14.17	14.05	14.1	14.37	14.34	14.79	14.61	14.45	14.17	13.94	13.98	14.03	14.14	14.25	14.19	14.11	14.21	14.25	14.2485	15.8996	14.8915	16.1465	16.5532	16.9738	16.9351
SWIR	1498	15.25	15.67	15.79	15.69	16.45	16.53	16.63	17.12	17.29	16.79	16.75	16.83	16.4	16.22	16.5	17.24	17.87	17.68	17.47	17.29	16.673	14.54	14.39	14.23	14.09	14.17	14.49	14.39	14.86	14.69	14.5	14.24	14.02	14.1	14.12	14.22	14.34	14.27	14.15	14.32	14.31	14.322	16.0162	14.9548	16.2174	16.681	17.0918	17.0491
SWIR	1499	15.34	15.75	15.89	15.78	16.54	16.61	16.72	17.21	17.38	16.88	16.84	16.92	16.48	16.31	16.59	17.32	17.96	17.76	17.56	17.38	16.761	14.6	14.47	14.29	14.17	14.26	14.57	14.45	14.93	14.77	14.56	14.32	14.1	14.19	14.19	14.3	14.4	14.34	14.25	14.42	14.39	14.3985	16.1153	15.0387	16.3127	16.7878	17.1954	17.1572
SWIR	1500	15.44	15.84	15.98	15.88	16.63	16.7	16.82	17.31	17.48	16.97	16.93	17.01	16.57	16.39	16.68	17.4	18.06	17.85	17.66	17.49	16.8545	14.66	14.54	14.35	14.26	14.35	14.64	14.52	14.99	14.86	14.6	14.39	14.17	14.26	14.24	14.39	14.44	14.42	14.37	14.51	14.49	14.4725	16.2038	15.1437	16.4336	16.8927	17.2888	17.2598
SWIR	1501	15.53	15.91	16.07	15.96	16.71	16.79	16.91	17.4	17.57	17.06	17.02	17.1	16.65	16.48	16.77	17.49	18.14	17.94	17.76	17.58	16.942	14.73	14.62	14.42	14.35	14.44	14.72	14.59	15.06	14.94	14.66	14.49	14.26	14.33	14.31	14.47	14.51	14.49	14.45	14.58	14.58	14.55	16.2992	15.2347	16.5263	16.9867	17.4028	17.366
SWIR	1502	15.6	15.98	16.17	16.05	16.79	16.86	17	17.48	17.67	17.14	17.11	17.18	16.74	16.56	16.86	17.58	18.22	18.04	17.86	17.67	17.028	14.82	14.71	14.5	14.47	14.54	14.8	14.66	15.14	15.01	14.75	14.59	14.35	14.39	14.39	14.55	14.57	14.56	14.56	14.65	14.68	14.6345	16.3875	15.3228	16.6043	17.067	17.5266	17.4757
SWIR	1503	15.68	16.06	16.25	16.14	16.88	16.94	17.09	17.57	17.76	17.23	17.19	17.26	16.83	16.64	16.94	17.67	18.3	18.13	17.95	17.76	17.1135	14.9	14.78	14.59	14.55	14.62	14.89	14.74	15.21	15.07	14.82	14.68	14.43	14.47	14.47	14.62	14.65	14.64	14.64	14.73	14.75	14.7125	16.4997	15.4088	16.7084	17.1682	17.6321	17.5771
SWIR	1504	15.77	16.15	16.32	16.23	16.97	17.04	17.18	17.64	17.83	17.31	17.26	17.35	16.91	16.72	17.02	17.76	18.38	18.22	18.03	17.84	17.1965	14.96	14.83	14.69	14.64	14.7	14.99	14.83	15.28	15.12	14.9	14.78	14.51	14.56	14.55	14.7	14.76	14.73	14.69	14.79	14.8	14.7905	16.6376	15.4981	16.8157	17.2688	17.7486	17.6788
SWIR	1505	15.85	16.24	16.41	16.31	17.06	17.13	17.28	17.73	17.92	17.41	17.35	17.43	17	16.81	17.11	17.85	18.47	18.32	18.12	17.93	17.2865	15.04	14.9	14.78	14.71	14.79	15.08	14.92	15.34	15.2	14.98	14.86	14.6	14.65	14.63	14.77	14.85	14.81	14.77	14.88	14.87	14.8715	16.7433	15.5893	16.9305	17.3846	17.8516	17.7841
SWIR	1506	15.94	16.34	16.5	16.4	17.15	17.22	17.37	17.84	18.01	17.51	17.43	17.52	17.09	16.89	17.19	17.94	18.57	18.42	18.21	18.02	17.378	15.13	14.96	14.86	14.77	14.87	15.16	15	15.39	15.28	15.08	14.93	14.69	14.75	14.72	14.84	14.97	14.87	14.86	14.97	14.94	14.952	16.8481	15.6823	17.0711	17.5214	17.9274	17.8855
SWIR	1507	16.03	16.43	16.59	16.5	17.25	17.31	17.47	17.93	18.11	17.61	17.53	17.62	17.18	16.98	17.28	18.04	18.67	18.52	18.3	18.11	17.473	15.21	15.04	14.95	14.85	14.97	15.24	15.1	15.46	15.35	15.17	15.01	14.78	14.85	14.83	14.92	15.05	14.96	14.95	15.06	15.02	15.0385	16.9548	15.7697	17.1914	17.6526	18.0373	18.0003
SWIR	1508	16.12	16.52	16.69	16.59	17.34	17.41	17.58	18.04	18.23	17.72	17.64	17.71	17.28	17.08	17.38	18.14	18.78	18.63	18.41	18.22	17.5755	15.32	15.15	15.04	14.94	15.09	15.32	15.2	15.55	15.44	15.28	15.09	14.9	14.95	14.95	15.01	15.14	15.05	15.04	15.14	15.14	15.137	17.0404	15.8614	17.3088	17.7945	18.1713	18.128
SWIR	1509	16.21	16.62	16.79	16.68	17.45	17.51	17.68	18.15	18.33	17.82	17.74	17.81	17.38	17.18	17.48	18.25	18.88	18.73	18.51	18.32	17.676	15.4	15.25	15.12	15.03	15.18	15.4	15.29	15.63	15.52	15.37	15.17	15	15.05	15.06	15.1	15.22	15.15	15.15	15.23	15.23	15.2275	17.1486	15.9488	17.4212	17.9241	18.2909	18.2487
SWIR	1510	16.3	16.72	16.89	16.79	17.55	17.61	17.78	18.25	18.43	17.92	17.83	17.93	17.48	17.28	17.59	18.35	18.99	18.82	18.6	18.41	17.776	15.47	15.37	15.22	15.14	15.27	15.48	15.39	15.72	15.59	15.45	15.26	15.1	15.13	15.17	15.18	15.28	15.27	15.28	15.32	15.31	15.32	17.279	16.02	17.5232	18.0562	18.4183	18.37
SWIR	1511	16.4	16.82	16.99	16.88	17.65	17.71	17.87	18.35	18.53	18.02	17.93	18.03	17.58	17.38	17.69	18.46	19.09	18.93	18.7	18.51	17.876	15.55	15.47	15.31	15.24	15.36	15.56	15.48	15.8	15.67	15.53	15.35	15.2	15.23	15.28	15.28	15.37	15.37	15.38	15.42	15.39	15.412	17.4008	16.1166	17.6399	18.1787	18.5381	18.4985
SWIR	1512	16.5	16.92	17.09	16.98	17.76	17.81	17.97	18.44	18.63	18.13	18.03	18.13	17.68	17.48	17.8	18.58	19.2	19.03	18.8	18.63	17.9795	15.64	15.57	15.39	15.33	15.44	15.66	15.55	15.86	15.77	15.61	15.45	15.29	15.33	15.37	15.4	15.46	15.44	15.49	15.52	15.44	15.5005	17.5218	16.2225	17.7557	18.2865	18.6408	18.6296
SWIR	1513	16.6	17.01	17.19	17.08	17.86	17.92	18.07	18.54	18.73	18.24	18.13	18.24	17.78	17.58	17.9	18.69	19.3	19.14	18.9	18.73	18.0815	15.71	15.65	15.48	15.42	15.53	15.74	15.63	15.94	15.86	15.69	15.54	15.38	15.42	15.46	15.5	15.57	15.53	15.58	15.61	15.53	15.5885	17.6435	16.3342	17.88	18.407	18.7654	18.7619
SWIR	1514	16.7	17.1	17.28	17.18	17.95	18.03	18.17	18.64	18.83	18.33	18.24	18.34	17.88	17.67	17.99	18.79	19.4	19.24	19	18.84	18.18	15.79	15.71	15.58	15.49	15.62	15.82	15.71	16.04	15.94	15.8	15.62	15.44	15.51	15.53	15.62	15.69	15.61	15.63	15.7	15.63	15.674	17.7677	16.4718	18.0248	18.5331	18.8983	18.8995
SWIR	1515	16.8	17.2	17.37	17.28	18.05	18.13	18.28	18.74	18.94	18.43	18.35	18.45	17.98	17.77	18.09	18.89	19.5	19.35	19.1	18.95	18.2825	15.86	15.8	15.67	15.58	15.72	15.89	15.81	16.13	16.03	15.89	15.7	15.54	15.61	15.62	15.72	15.79	15.7	15.72	15.8	15.73	15.7655	17.8893	16.5795	18.1463	18.6478	19.0338	19.0326
SWIR	1516	16.9	17.29	17.47	17.38	18.15	18.24	18.38	18.85	19.06	18.53	18.45	18.56	18.08	17.88	18.2	18.98	19.6	19.45	19.21	19.04	18.385	15.91	15.89	15.77	15.67	15.84	15.96	15.94	16.22	16.12	15.96	15.76	15.66	15.69	15.7	15.8	15.89	15.81	15.83	15.9	15.83	15.8575	18.0137	16.6731	18.2612	18.7576	19.1875	19.1736
SWIR	1517	16.99	17.39	17.57	17.48	18.26	18.34	18.49	18.95	19.17	18.64	18.56	18.66	18.18	17.98	18.3	19.07	19.71	19.55	19.31	19.15	18.4875	15.99	15.98	15.85	15.77	15.94	16.04	16.04	16.31	16.2	16.05	15.85	15.76	15.79	15.78	15.9	15.98	15.92	15.92	15.99	15.93	15.9495	18.1269	16.7753	18.3722	18.8757	19.3201	19.2929
SWIR	1518	17.09	17.48	17.67	17.56	18.36	18.44	18.59	19.06	19.28	18.75	18.66	18.76	18.27	18.08	18.4	19.18	19.81	19.66	19.41	19.25	18.588	16.09	16.06	15.94	15.89	16.07	16.14	16.16	16.38	16.29	16.14	15.95	15.89	15.91	15.89	16	16.08	16.03	16.04	16.08	16.02	16.0525	18.2313	16.8675	18.4671	18.9855	19.4522	19.3959
SWIR	1519	17.19	17.58	17.77	17.66	18.46	18.54	18.69	19.16	19.39	18.86	18.76	18.86	18.36	18.18	18.5	19.27	19.92	19.75	19.51	19.35	18.688	16.17	16.16	16.01	15.99	16.17	16.24	16.25	16.47	16.37	16.22	16.05	15.98	16.01	15.99	16.09	16.16	16.13	16.12	16.17	16.1	16.1425	18.3438	16.9639	18.5755	19.1097	19.5694	19.5148
SWIR	1520	17.28	17.68	17.87	17.74	18.56	18.64	18.78	19.27	19.49	18.95	18.86	18.96	18.46	18.27	18.6	19.37	20.03	19.83	19.6	19.45	18.7845	16.26	16.24	16.06	16.09	16.23	16.34	16.33	16.56	16.42	16.32	16.14	16.05	16.09	16.09	16.18	16.25	16.22	16.19	16.26	16.19	16.2255	18.4504	17.0719	18.6867	19.2561	19.6635	19.6279
SWIR	1521	17.38	17.77	17.96	17.84	18.67	18.74	18.88	19.37	19.58	19.06	18.96	19.06	18.56	18.37	18.7	19.48	20.13	19.93	19.7	19.55	18.8845	16.35	16.33	16.14	16.19	16.32	16.44	16.41	16.64	16.5	16.4	16.25	16.14	16.18	16.18	16.28	16.34	16.32	16.27	16.34	16.27	16.3145	18.5652	17.1735	18.8019	19.3839	19.7775	19.7406
SWIR	1522	17.48	17.87	18.06	17.95	18.78	18.84	18.99	19.47	19.67	19.17	19.07	19.17	18.67	18.47	18.82	19.58	20.23	20.03	19.81	19.65	18.989	16.42	16.42	16.22	16.27	16.4	16.54	16.51	16.71	16.59	16.47	16.36	16.22	16.27	16.28	16.37	16.41	16.41	16.35	16.4	16.36	16.399	18.6912	17.2653	18.9271	19.5093	19.891	19.8632
SWIR	1523	17.58	17.97	18.16	18.05	18.88	18.94	19.09	19.58	19.77	19.27	19.17	19.27	18.77	18.57	18.92	19.68	20.33	20.14	19.92	19.76	19.091	16.5	16.51	16.32	16.38	16.5	16.63	16.59	16.79	16.67	16.55	16.46	16.32	16.37	16.38	16.46	16.5	16.5	16.44	16.49	16.45	16.4905	18.815	17.366	19.0468	19.6305	20.0105	19.9864
SWIR	1524	17.68	18.06	18.26	18.15	18.98	19.04	19.19	19.68	19.88	19.38	19.29	19.37	18.87	18.68	19.02	19.79	20.42	20.26	20.03	19.87	19.195	16.59	16.58	16.45	16.5	16.63	16.73	16.67	16.88	16.79	16.62	16.56	16.44	16.48	16.48	16.58	16.61	16.57	16.53	16.58	16.55	16.591	18.9434	17.4767	19.1679	19.7423	20.1487	20.0977
SWIR	1525	17.77	18.16	18.36	18.25	19.09	19.14	19.29	19.79	19.99	19.49	19.39	19.47	18.97	18.78	19.13	19.89	20.52	20.36	20.14	19.98	19.298	16.68	16.67	16.55	16.61	16.73	16.82	16.75	16.96	16.88	16.7	16.65	16.56	16.59	16.59	16.67	16.72	16.66	16.63	16.66	16.64	16.686	19.0666	17.5781	19.2882	19.8611	20.2731	20.228
SWIR	1526	17.87	18.27	18.46	18.35	19.18	19.24	19.38	19.89	20.09	19.58	19.48	19.57	19.07	18.89	19.23	19.99	20.64	20.46	20.23	20.09	19.398	16.75	16.79	16.65	16.73	16.83	16.91	16.85	17.03	16.96	16.81	16.73	16.69	16.7	16.72	16.76	16.84	16.76	16.74	16.77	16.73	16.7875	19.1893	17.6782	19.41	19.9787	20.3866	20.3835
SWIR	1527	17.96	18.37	18.56	18.45	19.28	19.34	19.48	20	20.2	19.68	19.58	19.67	19.17	18.99	19.33	20.09	20.74	20.56	20.33	20.19	19.4985	16.83	16.89	16.74	16.83	16.92	17.01	16.94	17.1	17.04	16.91	16.82	16.8	16.8	16.83	16.86	16.94	16.85	16.85	16.86	16.82	16.882	19.312	17.7795	19.5244	20.1027	20.5108	20.5205
SWIR	1528	18.06	18.47	18.65	18.54	19.38	19.43	19.59	20.1	20.3	19.78	19.68	19.77	19.27	19.08	19.42	20.2	20.83	20.65	20.42	20.29	19.5955	16.9	17	16.82	16.93	17.01	17.1	17.03	17.16	17.12	17.02	16.92	16.9	16.89	16.91	16.94	17.03	16.98	16.98	16.94	16.9	16.974	19.4307	17.8736	19.6333	20.2329	20.6356	20.6648
SWIR	1529	18.15	18.57	18.75	18.64	19.48	19.53	19.69	20.2	20.4	19.88	19.78	19.87	19.37	19.18	19.52	20.3	20.93	20.75	20.52	20.39	19.695	16.99	17.09	16.91	17.02	17.1	17.2	17.13	17.23	17.21	17.11	17.01	17	16.99	17.01	17.03	17.13	17.08	17.09	17.04	16.98	17.0675	19.5515	17.9773	19.7463	20.3613	20.7641	20.7891
SWIR	1530	18.25	18.66	18.85	18.74	19.58	19.63	19.8	20.3	20.5	19.98	19.89	19.98	19.46	19.27	19.61	20.4	21.03	20.85	20.62	20.48	19.794	17.1	17.16	17	17.09	17.2	17.28	17.24	17.31	17.32	17.18	17.12	17.09	17.08	17.09	17.13	17.21	17.17	17.18	17.16	17.06	17.1585	19.6814	18.0931	19.8546	20.5042	20.9073	20.886
SWIR	1531	18.35	18.75	18.95	18.83	19.68	19.73	19.9	20.4	20.6	20.08	19.99	20.08	19.56	19.36	19.71	20.5	21.14	20.96	20.73	20.57	19.8935	17.19	17.24	17.09	17.19	17.3	17.37	17.33	17.39	17.41	17.26	17.22	17.18	17.18	17.19	17.22	17.29	17.27	17.27	17.26	17.15	17.25	19.7993	18.1969	19.9682	20.6245	21.0367	21.0035
SWIR	1532	18.45	18.85	19.05	18.93	19.79	19.84	20	20.51	20.7	20.19	20.09	20.18	19.68	19.47	19.82	20.6	21.26	21.07	20.84	20.67	19.9995	17.26	17.31	17.18	17.29	17.4	17.47	17.43	17.47	17.52	17.35	17.31	17.27	17.28	17.31	17.3	17.38	17.36	17.33	17.38	17.25	17.3425	19.9067	18.2966	20.0925	20.7265	21.16	21.1176
SWIR	1533	18.54	18.94	19.15	19.03	19.89	19.95	20.09	20.6	20.8	20.3	20.19	20.28	19.78	19.57	19.92	20.7	21.36	21.17	20.94	20.77	20.0985	17.34	17.39	17.27	17.39	17.51	17.56	17.53	17.55	17.61	17.43	17.41	17.37	17.39	17.42	17.4	17.47	17.45	17.42	17.47	17.35	17.4365	20.022	18.398	20.2099	20.8405	21.2842	21.2395
SWIR	1534	18.62	19.03	19.25	19.13	19.98	20.06	20.19	20.7	20.9	20.4	20.29	20.38	19.89	19.67	20.03	20.8	21.46	21.27	21.04	20.87	20.198	17.39	17.47	17.36	17.5	17.61	17.66	17.61	17.63	17.66	17.53	17.49	17.46	17.49	17.52	17.5	17.56	17.54	17.51	17.53	17.46	17.524	20.1314	18.4909	20.3244	20.9424	21.4076	21.3816
SWIR	1535	18.72	19.12	19.34	19.22	20.08	20.16	20.29	20.8	21	20.5	20.39	20.48	19.99	19.77	20.13	20.9	21.56	21.37	21.13	20.97	20.296	17.46	17.55	17.45	17.6	17.71	17.76	17.69	17.71	17.74	17.62	17.59	17.55	17.59	17.62	17.6	17.65	17.63	17.6	17.62	17.54	17.614	20.249	18.5935	20.4394	21.0598	21.5234	21.5148
SWIR	1536	18.81	19.22	19.43	19.33	20.18	20.24	20.39	20.89	21.11	20.6	20.48	20.59	20.08	19.86	20.22	21	21.65	21.46	21.22	21.08	20.392	17.55	17.66	17.55	17.7	17.82	17.85	17.79	17.8	17.81	17.7	17.7	17.63	17.69	17.69	17.68	17.76	17.71	17.69	17.72	17.62	17.706	20.3842	18.7117	20.553	21.2011	21.63	21.6499
SWIR	1537	18.9	19.32	19.52	19.43	20.28	20.34	20.48	20.99	21.21	20.69	20.58	20.69	20.18	19.95	20.32	21.1	21.74	21.56	21.31	21.18	20.4885	17.63	17.75	17.64	17.8	17.92	17.94	17.88	17.89	17.89	17.79	17.79	17.72	17.79	17.79	17.78	17.86	17.8	17.8	17.81	17.7	17.7985	20.5053	18.8176	20.6651	21.3273	21.7461	21.7773
SWIR	1538	19.01	19.43	19.61	19.53	20.39	20.43	20.58	21.09	21.31	20.79	20.68	20.79	20.27	20.05	20.41	21.19	21.85	21.67	21.41	21.26	20.5875	17.7	17.85	17.72	17.91	18.01	18.03	17.95	17.98	17.97	17.89	17.87	17.81	17.86	17.88	17.87	17.96	17.91	17.91	17.91	17.76	17.8875	20.6284	18.9224	20.777	21.4441	21.8609	21.901
SWIR	1539	19.1	19.53	19.71	19.63	20.48	20.52	20.68	21.2	21.41	20.89	20.78	20.89	20.37	20.14	20.51	21.29	21.95	21.77	21.5	21.36	20.6855	17.77	17.94	17.81	18	18.1	18.11	18.05	18.06	18.06	17.98	17.95	17.9	17.95	17.98	17.96	18.04	18	18.01	18	17.84	17.9755	20.7391	19.0207	20.889	21.5707	21.9781	22.0185
SWIR	1540	19.2	19.62	19.81	19.73	20.58	20.63	20.78	21.3	21.5	21	20.9	20.98	20.47	20.24	20.61	21.39	22.05	21.87	21.6	21.46	20.786	17.85	18.01	17.91	18.09	18.18	18.2	18.16	18.1	18.15	18.08	18.02	18.02	18.06	18.08	18.06	18.12	18.09	18.08	18.09	17.95	18.065	20.8284	19.1073	20.9975	21.7087	22.1068	22.1199
SWIR	1541	19.29	19.71	19.91	19.82	20.67	20.73	20.88	21.4	21.59	21.1	21	21.08	20.57	20.34	20.71	21.49	22.15	21.97	21.7	21.56	20.8835	17.93	18.1	18	18.18	18.27	18.29	18.26	18.17	18.24	18.16	18.1	18.12	18.16	18.18	18.16	18.21	18.18	18.17	18.17	18.04	18.1545	20.9321	19.1997	21.1088	21.8302	22.2304	22.2334
SWIR	1542	19.38	19.8	20	19.91	20.77	20.83	20.97	21.5	21.69	21.21	21.1	21.18	20.67	20.44	20.81	21.6	22.24	22.07	21.8	21.67	20.982	18.01	18.19	18.1	18.25	18.37	18.37	18.34	18.23	18.35	18.24	18.21	18.22	18.26	18.26	18.25	18.3	18.25	18.26	18.27	18.15	18.244	21.03	19.2922	21.2246	21.9472	22.3505	22.3513
SWIR	1543	19.48	19.89	20.09	20	20.86	20.92	21.07	21.59	21.79	21.31	21.2	21.28	20.77	20.54	20.91	21.7	22.33	22.17	21.9	21.77	21.0785	18.09	18.28	18.2	18.35	18.47	18.46	18.42	18.31	18.44	18.32	18.3	18.32	18.36	18.35	18.34	18.39	18.34	18.35	18.36	18.24	18.3345	21.1403	19.3848	21.3382	22.0678	22.4697	22.473
SWIR	1544	19.56	19.99	20.18	20.08	20.96	21	21.15	21.68	21.88	21.4	21.3	21.38	20.86	20.63	21.01	21.78	22.42	22.27	21.99	21.86	21.169	18.17	18.37	18.28	18.48	18.57	18.53	18.49	18.42	18.51	18.38	18.38	18.43	18.45	18.45	18.42	18.49	18.44	18.46	18.45	18.31	18.424	21.2751	19.4785	21.4515	22.1794	22.5902	22.6089
SWIR	1545	19.65	20.08	20.27	20.17	21.05	21.1	21.24	21.78	21.98	21.49	21.4	21.48	20.95	20.73	21.11	21.88	22.52	22.37	22.09	21.95	21.2645	18.25	18.46	18.36	18.58	18.67	18.62	18.56	18.5	18.59	18.46	18.47	18.53	18.54	18.54	18.51	18.58	18.54	18.55	18.54	18.39	18.512	21.3925	19.5712	21.5679	22.2889	22.7088	22.7348
SWIR	1546	19.74	20.17	20.37	20.26	21.14	21.19	21.34	21.88	22.09	21.59	21.5	21.57	21.05	20.82	21.21	21.97	22.62	22.46	22.19	22.05	21.3605	18.33	18.55	18.44	18.69	18.77	18.71	18.66	18.59	18.66	18.55	18.55	18.62	18.63	18.64	18.62	18.66	18.65	18.61	18.61	18.47	18.6005	21.4991	19.6561	21.6872	22.3972	22.8183	22.8564
SWIR	1547	19.83	20.26	20.46	20.35	21.24	21.29	21.44	21.98	22.19	21.69	21.6	21.67	21.14	20.92	21.31	22.07	22.72	22.56	22.29	22.14	21.4575	18.41	18.64	18.52	18.8	18.87	18.8	18.75	18.67	18.73	18.63	18.64	18.72	18.72	18.74	18.71	18.75	18.74	18.69	18.68	18.55	18.688	21.6172	19.7547	21.8004	22.5151	22.9354	22.9749
SWIR	1548	19.93	20.36	20.57	20.45	21.35	21.4	21.54	22.08	22.29	21.8	21.69	21.76	21.24	21.02	21.4	22.18	22.83	22.64	22.38	22.23	21.557	18.5	18.72	18.59	18.89	18.96	18.9	18.84	18.74	18.8	18.72	18.75	18.79	18.81	18.83	18.82	18.83	18.83	18.78	18.76	18.64	18.775	21.7339	19.8726	21.9125	22.6321	23.0636	23.0815
SWIR	1549	20.02	20.46	20.66	20.54	21.46	21.49	21.64	22.18	22.38	21.9	21.78	21.86	21.33	21.11	21.5	22.28	22.92	22.74	22.48	22.33	21.653	18.58	18.8	18.67	18.98	19.05	18.99	18.93	18.81	18.88	18.8	18.84	18.88	18.9	18.93	18.91	18.91	18.92	18.87	18.84	18.72	18.8605	21.8513	19.9739	22.0226	22.7484	23.1817	23.1985
SWIR	1550	20.11	20.55	20.74	20.63	21.56	21.59	21.74	22.27	22.47	21.99	21.87	21.95	21.43	21.21	21.6	22.36	23.01	22.83	22.57	22.42	21.745	18.65	18.88	18.76	19.07	19.16	19.08	19.03	18.89	18.97	18.88	18.93	18.98	19.01	19.04	18.98	19.01	19.01	18.97	18.93	18.8	18.9515	21.9873	20.0748	22.1269	22.8825	23.2985	23.3271
SWIR	1551	20.19	20.64	20.82	20.72	21.66	21.68	21.83	22.36	22.56	22.09	21.96	22.05	21.52	21.31	21.69	22.45	23.1	22.92	22.66	22.51	21.836	18.74	18.97	18.85	19.17	19.25	19.16	19.12	18.96	19.05	18.96	19.02	19.08	19.1	19.13	19.06	19.1	19.09	19.06	19.02	18.88	19.0385	22.1094	20.1739	22.2339	23.0048	23.4172	23.4461
SWIR	1552	20.28	20.73	20.91	20.81	21.75	21.75	21.92	22.45	22.64	22.17	22.06	22.14	21.61	21.39	21.79	22.54	23.19	23.01	22.75	22.6	21.9245	18.81	19.05	18.93	19.26	19.34	19.23	19.2	19.02	19.13	19.04	19.1	19.17	19.19	19.23	19.14	19.17	19.17	19.14	19.11	18.96	19.1195	22.2213	20.2683	22.3424	23.1151	23.5354	23.5637
SWIR	1553	20.37	20.81	20.99	20.9	21.84	21.84	22.01	22.54	22.72	22.26	22.15	22.23	21.7	21.48	21.88	22.63	23.28	23.1	22.85	22.69	22.0135	18.9	19.13	19.02	19.35	19.43	19.3	19.28	19.09	19.22	19.12	19.19	19.27	19.28	19.32	19.23	19.26	19.25	19.21	19.2	19.05	19.205	22.3322	20.342	22.4498	23.227	23.6407	23.6817
SWIR	1554	20.46	20.89	21.08	20.99	21.93	21.92	22.1	22.64	22.81	22.35	22.24	22.32	21.79	21.55	21.96	22.72	23.37	23.19	22.94	22.77	22.101	18.99	19.21	19.11	19.45	19.52	19.38	19.38	19.16	19.31	19.2	19.28	19.37	19.38	19.4	19.33	19.35	19.33	19.31	19.28	19.12	19.293	22.4336	20.4422	22.5658	23.3322	23.7549	23.7967
SWIR	1555	20.54	20.97	21.17	21.07	22.01	22.01	22.18	22.73	22.9	22.44	22.33	22.42	21.87	21.64	22.04	22.82	23.47	23.27	23.03	22.86	22.1885	19.05	19.29	19.18	19.53	19.6	19.45	19.46	19.24	19.38	19.26	19.36	19.45	19.46	19.48	19.42	19.42	19.4	19.39	19.37	19.21	19.37	22.5237	20.5372	22.6783	23.4392	23.8723	23.9087
SWIR	1556	20.63	21.05	21.26	21.16	22.1	22.1	22.27	22.83	23	22.53	22.43	22.51	21.96	21.73	22.13	22.92	23.56	23.37	23.12	22.94	22.28	19.11	19.37	19.26	19.6	19.69	19.55	19.54	19.32	19.47	19.35	19.44	19.55	19.56	19.57	19.5	19.52	19.5	19.48	19.46	19.28	19.456	22.6296	20.6269	22.7813	23.5607	23.9693	24.0295
SWIR	1557	20.72	21.14	21.35	21.25	22.19	22.19	22.36	22.92	23.09	22.62	22.53	22.59	22.04	21.82	22.22	23.01	23.64	23.46	23.2	23.04	22.369	19.16	19.44	19.34	19.7	19.78	19.64	19.63	19.41	19.55	19.43	19.52	19.64	19.66	19.67	19.59	19.63	19.59	19.58	19.55	19.35	19.543	22.7335	20.726	22.8941	23.6673	24.0782	24.1512
SWIR	1558	20.8	21.22	21.43	21.33	22.28	22.28	22.44	23	23.18	22.71	22.62	22.69	22.13	21.92	22.31	23.09	23.72	23.55	23.28	23.13	22.4555	19.24	19.52	19.42	19.79	19.86	19.72	19.7	19.49	19.63	19.52	19.59	19.72	19.75	19.76	19.68	19.72	19.67	19.68	19.62	19.43	19.6255	22.8343	20.8089	22.9947	23.7675	24.2121	24.2611
SWIR	1559	20.87	21.31	21.51	21.42	22.36	22.37	22.52	23.08	23.26	22.8	22.71	22.78	22.22	22.01	22.4	23.18	23.81	23.63	23.36	23.22	22.541	19.32	19.6	19.51	19.88	19.95	19.8	19.78	19.55	19.7	19.61	19.67	19.82	19.85	19.85	19.77	19.82	19.76	19.77	19.7	19.51	19.711	22.9541	20.8975	23.0976	23.874	24.33	24.3617
SWIR	1560	20.95	21.39	21.59	21.5	22.45	22.46	22.6	23.16	23.35	22.89	22.79	22.87	22.3	22.09	22.48	23.26	23.89	23.72	23.45	23.31	22.625	19.39	19.68	19.58	19.96	20.05	19.88	19.87	19.61	19.77	19.68	19.76	19.91	19.96	19.92	19.86	19.9	19.84	19.86	19.78	19.58	19.792	23.066	20.9807	23.1928	23.9707	24.4482	24.455
SWIR	1561	21.03	21.48	21.66	21.58	22.53	22.54	22.69	23.25	23.43	22.98	22.86	22.95	22.38	22.17	22.57	23.34	23.98	23.79	23.54	23.39	22.707	19.46	19.77	19.66	20.04	20.13	19.96	19.95	19.67	19.84	19.75	19.85	20	20.04	20	19.95	19.98	19.93	19.94	19.85	19.68	19.8725	23.161	21.0576	23.2762	24.0788	24.5711	24.5602
SWIR	1562	21.11	21.56	21.75	21.66	22.61	22.62	22.78	23.33	23.52	23.07	22.95	23.04	22.47	22.25	22.66	23.42	24.06	23.87	23.63	23.47	22.7915	19.53	19.85	19.73	20.12	20.22	20.04	20.03	19.74	19.91	19.83	19.93	20.08	20.11	20.09	20.03	20.05	20.03	20.02	19.94	19.78	19.953	23.2428	21.141	23.3704	24.2107	24.6792	24.6732
SWIR	1563	21.19	21.64	21.84	21.74	22.7	22.7	22.87	23.42	23.61	23.16	23.04	23.12	22.56	22.32	22.74	23.5	24.14	23.97	23.71	23.56	22.8765	19.59	19.93	19.81	20.22	20.31	20.12	20.11	19.82	19.99	19.91	20.03	20.16	20.18	20.17	20.12	20.12	20.11	20.1	20.03	19.86	20.0345	23.3285	21.2185	23.4484	24.3406	24.7738	24.779
SWIR	1564	21.28	21.73	21.92	21.82	22.79	22.79	22.95	23.52	23.69	23.25	23.14	23.2	22.65	22.4	22.83	23.6	24.22	24.06	23.79	23.65	22.964	19.66	20.03	19.9	20.31	20.4	20.2	20.19	19.9	20.07	20.01	20.12	20.25	20.26	20.26	20.2	20.2	20.2	20.19	20.12	19.94	20.1205	23.4213	21.3003	23.5473	24.4458	24.8808	24.9011
SWIR	1565	21.36	21.81	22.01	21.9	22.88	22.87	23.04	23.6	23.77	23.34	23.23	23.29	22.73	22.49	22.91	23.68	24.31	24.14	23.88	23.72	23.048	19.73	20.12	19.99	20.4	20.48	20.28	20.26	19.96	20.15	20.08	20.2	20.32	20.36	20.35	20.29	20.29	20.28	20.29	20.23	20.03	20.2045	23.502	21.395	23.6561	24.5337	24.9916	25.0049
SWIR	1566	21.43	21.9	22.09	21.99	22.96	22.96	23.12	23.68	23.85	23.43	23.32	23.37	22.81	22.57	22.99	23.77	24.39	24.23	23.96	23.8	23.131	19.79	20.18	20.06	20.48	20.58	20.36	20.34	20.03	20.23	20.14	20.28	20.4	20.46	20.43	20.37	20.37	20.36	20.39	20.31	20.11	20.2835	23.6015	21.4934	23.7557	24.6172	25.0814	25.0952
SWIR	1567	21.5	21.98	22.16	22.06	23.05	23.03	23.19	23.76	23.93	23.51	23.4	23.46	22.9	22.66	23.08	23.86	24.47	24.3	24.04	23.89	23.2115	19.86	20.24	20.15	20.55	20.66	20.45	20.41	20.11	20.3	20.21	20.36	20.48	20.56	20.51	20.45	20.45	20.45	20.49	20.38	20.19	20.363	23.7092	21.5817	23.8617	24.6921	25.1787	25.206
SWIR	1568	21.57	22.05	22.24	22.14	23.13	23.11	23.27	23.84	24.01	23.59	23.47	23.53	22.98	22.74	23.16	23.93	24.56	24.37	24.11	23.96	23.288	19.92	20.31	20.24	20.63	20.72	20.53	20.49	20.17	20.37	20.27	20.43	20.57	20.65	20.59	20.53	20.54	20.54	20.55	20.46	20.25	20.438	23.8057	21.6576	23.9588	24.7845	25.2712	25.2992
SWIR	1569	21.65	22.12	22.32	22.22	23.21	23.19	23.34	23.92	24.1	23.67	23.55	23.61	23.07	22.83	23.25	24.01	24.65	24.45	24.18	24.03	23.3685	19.98	20.38	20.31	20.71	20.82	20.6	20.59	20.24	20.42	20.34	20.51	20.69	20.73	20.67	20.61	20.63	20.61	20.61	20.52	20.32	20.5145	23.9127	21.7313	24.0595	24.8917	25.3606	25.3896
SWIR	1570	21.73	22.21	22.4	22.29	23.3	23.27	23.41	24	24.18	23.75	23.63	23.69	23.15	22.91	23.33	24.09	24.73	24.53	24.26	24.11	23.4485	20.06	20.46	20.4	20.8	20.9	20.66	20.67	20.31	20.48	20.43	20.57	20.78	20.81	20.74	20.68	20.7	20.68	20.68	20.58	20.37	20.588	24.0228	21.8094	24.1616	24.9952	25.4663	25.4931
SWIR	1571	21.81	22.28	22.49	22.38	23.38	23.36	23.49	24.08	24.26	23.83	23.71	23.77	23.23	22.99	23.41	24.17	24.81	24.61	24.34	24.19	23.5295	20.14	20.54	20.48	20.9	20.98	20.73	20.74	20.38	20.55	20.51	20.65	20.86	20.87	20.83	20.74	20.78	20.74	20.74	20.66	20.42	20.662	24.126	21.889	24.2601	25.0974	25.5622	25.5929
SWIR	1572	21.89	22.36	22.57	22.46	23.46	23.44	23.56	24.16	24.34	23.92	23.79	23.86	23.3	23.07	23.49	24.25	24.89	24.69	24.42	24.27	23.6095	20.21	20.61	20.55	20.97	21.06	20.79	20.82	20.43	20.63	20.59	20.72	20.95	20.94	20.92	20.8	20.86	20.82	20.83	20.74	20.5	20.737	24.2236	21.9793	24.3512	25.1913	25.6707	25.706
SWIR	1573	21.97	22.44	22.65	22.54	23.53	23.52	23.64	24.24	24.42	24	23.87	23.94	23.37	23.14	23.56	24.33	24.97	24.78	24.5	24.35	23.688	20.27	20.67	20.62	21.04	21.15	20.87	20.89	20.49	20.71	20.65	20.79	21.01	21.02	21	20.88	20.93	20.89	20.92	20.81	20.58	20.8095	24.3092	22.0641	24.4435	25.2832	25.7792	25.8256
SWIR	1574	22.05	22.51	22.72	22.62	23.61	23.58	23.71	24.32	24.5	24.07	23.95	24.02	23.44	23.23	23.63	24.41	25.05	24.88	24.58	24.43	23.7655	20.34	20.73	20.69	21.11	21.22	20.96	20.95	20.56	20.79	20.71	20.85	21.08	21.09	21.08	20.96	21.01	20.98	21.01	20.89	20.67	20.884	24.3846	22.1309	24.5331	25.3741	25.8676	25.9347
SWIR	1575	22.13	22.59	22.79	22.68	23.69	23.66	23.79	24.41	24.58	24.15	24.03	24.1	23.51	23.31	23.71	24.49	25.13	24.96	24.66	24.51	23.844	20.39	20.8	20.77	21.19	21.29	21.03	21.03	20.61	20.86	20.78	20.94	21.16	21.16	21.17	21.04	21.09	21.06	21.1	20.96	20.76	20.9595	24.476	22.1951	24.6242	25.465	25.9701	26.0282
SWIR	1576	22.2	22.66	22.86	22.75	23.76	23.73	23.86	24.49	24.66	24.23	24.11	24.18	23.6	23.39	23.78	24.57	25.21	25.04	24.74	24.58	23.92	20.46	20.89	20.87	21.28	21.38	21.09	21.1	20.67	20.92	20.84	21.04	21.22	21.24	21.24	21.11	21.15	21.13	21.16	21.02	20.84	21.0325	24.5759	22.2535	24.7372	25.5621	26.062	26.1089
SWIR	1577	22.27	22.74	22.94	22.82	23.85	23.81	23.94	24.56	24.73	24.3	24.2	24.26	23.68	23.46	23.86	24.65	25.3	25.11	24.82	24.66	23.998	20.53	20.97	20.96	21.36	21.47	21.16	21.17	20.75	20.98	20.9	21.11	21.29	21.31	21.32	21.18	21.22	21.21	21.23	21.09	20.9	21.1055	24.6722	22.3325	24.8345	25.6569	26.1469	26.1973
SWIR	1578	22.34	22.82	23.01	22.91	23.92	23.9	24.02	24.64	24.81	24.38	24.28	24.34	23.76	23.54	23.94	24.73	25.37	25.18	24.9	24.74	24.0765	20.6	21.05	21.02	21.43	21.55	21.21	21.25	20.81	21.05	20.97	21.19	21.38	21.4	21.41	21.27	21.31	21.27	21.31	21.16	20.94	21.179	24.7839	22.423	24.915	25.7463	26.2407	26.2966
SWIR	1579	22.42	22.89	23.09	22.99	24	23.97	24.1	24.71	24.88	24.47	24.36	24.42	23.85	23.62	24.02	24.8	25.45	25.26	24.97	24.82	24.1545	20.66	21.13	21.07	21.51	21.64	21.28	21.33	20.89	21.11	21.03	21.27	21.48	21.49	21.49	21.36	21.4	21.33	21.38	21.23	21.01	21.2545	24.8943	22.5035	25.0027	25.8499	26.3327	26.3981
SWIR	1580	22.5	22.97	23.16	23.07	24.08	24.05	24.18	24.79	24.96	24.56	24.44	24.5	23.93	23.7	24.11	24.87	25.52	25.34	25.06	24.9	24.2345	20.72	21.19	21.13	21.57	21.73	21.37	21.4	20.96	21.18	21.09	21.32	21.57	21.57	21.57	21.44	21.48	21.4	21.43	21.32	21.08	21.326	24.9954	22.6017	25.0888	25.9558	26.4455	26.5064
SWIR	1581	22.57	23.05	23.24	23.14	24.17	24.14	24.26	24.87	25.04	24.65	24.52	24.58	24.01	23.78	24.19	24.95	25.59	25.42	25.14	24.98	24.3145	20.79	21.26	21.17	21.65	21.81	21.46	21.48	21.02	21.27	21.17	21.4	21.65	21.66	21.65	21.53	21.56	21.48	21.5	21.41	21.15	21.4035	25.0865	22.6838	25.1732	26.0668	26.5508	26.6045
SWIR	1582	22.64	23.12	23.32	23.22	24.25	24.21	24.33	24.94	25.11	24.73	24.6	24.65	24.09	23.85	24.27	25.02	25.67	25.49	25.21	25.05	24.3885	20.84	21.34	21.25	21.75	21.89	21.54	21.55	21.08	21.33	21.24	21.48	21.73	21.74	21.7	21.6	21.63	21.57	21.57	21.48	21.23	21.477	25.1636	22.7355	25.2644	26.1838	26.6582	26.694
SWIR	1583	22.7	23.19	23.39	23.3	24.33	24.29	24.41	25.02	25.19	24.81	24.68	24.73	24.17	23.93	24.35	25.09	25.75	25.56	25.28	25.12	24.4645	20.91	21.39	21.33	21.83	21.97	21.62	21.62	21.14	21.38	21.3	21.54	21.8	21.82	21.75	21.65	21.69	21.66	21.64	21.55	21.31	21.545	25.2394	22.8052	25.3518	26.264	26.7838	26.7905
SWIR	1584	22.76	23.26	23.47	23.38	24.41	24.37	24.48	25.09	25.26	24.87	24.75	24.81	24.24	24.01	24.42	25.17	25.84	25.64	25.35	25.2	24.539	20.96	21.47	21.41	21.92	22.05	21.67	21.68	21.2	21.44	21.38	21.63	21.87	21.9	21.83	21.71	21.75	21.75	21.74	21.59	21.38	21.6165	25.3094	22.8775	25.4272	26.3397	26.8814	26.8771
SWIR	1585	22.84	23.33	23.55	23.45	24.48	24.44	24.55	25.16	25.34	24.95	24.84	24.88	24.33	24.08	24.5	25.24	25.91	25.71	25.42	25.27	24.6135	21.02	21.54	21.48	22	22.11	21.72	21.73	21.27	21.49	21.44	21.71	21.95	21.98	21.91	21.78	21.83	21.82	21.85	21.63	21.45	21.6855	25.3926	22.9424	25.5167	26.4344	26.9812	26.9637
SWIR	1586	22.91	23.41	23.61	23.53	24.56	24.51	24.63	25.24	25.42	25.04	24.91	24.95	24.4	24.15	24.58	25.32	25.98	25.79	25.5	25.35	24.6895	21.09	21.61	21.56	22.08	22.18	21.79	21.81	21.33	21.53	21.51	21.78	22.03	22.04	22	21.85	21.89	21.88	21.93	21.7	21.51	21.755	25.4777	23.0362	25.6026	26.5125	27.0735	27.0499
SWIR	1587	22.99	23.49	23.68	23.59	24.63	24.58	24.7	25.32	25.49	25.12	24.99	25.03	24.47	24.22	24.65	25.41	26.05	25.86	25.58	25.42	24.7635	21.15	21.69	21.63	22.18	22.26	21.86	21.9	21.38	21.59	21.59	21.85	22.08	22.09	22.09	21.93	21.95	21.97	22.01	21.77	21.58	21.8275	25.5424	23.1337	25.6931	26.6052	27.1519	27.1332
SWIR	1588	23.07	23.56	23.75	23.67	24.71	24.64	24.77	25.41	25.57	25.2	25.07	25.11	24.55	24.29	24.74	25.48	26.13	25.93	25.66	25.48	24.8395	21.22	21.76	21.7	22.28	22.34	21.94	21.99	21.44	21.67	21.65	21.92	22.16	22.16	22.16	22.02	22.03	22.04	22.08	21.85	21.66	21.9035	25.6139	23.2001	25.7921	26.703	27.2348	27.2312
SWIR	1589	23.15	23.63	23.82	23.75	24.79	24.71	24.85	25.48	25.65	25.28	25.14	25.19	24.62	24.36	24.82	25.56	26.21	26	25.74	25.56	24.9155	21.3	21.81	21.76	22.37	22.41	22.03	22.08	21.49	21.76	21.71	21.98	22.25	22.23	22.22	22.1	22.1	22.11	22.15	21.94	21.74	21.977	25.6979	23.2709	25.8637	26.7708	27.2993	27.3346
SWIR	1590	23.23	23.7	23.9	23.82	24.87	24.78	24.92	25.55	25.72	25.36	25.22	25.27	24.69	24.44	24.89	25.64	26.29	26.08	25.82	25.62	24.9905	21.38	21.88	21.84	22.45	22.48	22.1	22.15	21.54	21.84	21.78	22.06	22.32	22.31	22.3	22.18	22.17	22.18	22.22	22.01	21.82	22.0505	25.7868	23.33	25.9406	26.858	27.3803	27.428
SWIR	1591	23.3	23.77	23.97	23.9	24.95	24.85	25	25.62	25.8	25.44	25.3	25.34	24.76	24.53	24.97	25.72	26.37	26.17	25.89	25.7	25.0675	21.45	21.94	21.91	22.51	22.54	22.16	22.21	21.6	21.92	21.83	22.15	22.39	22.39	22.38	22.26	22.24	22.24	22.29	22.08	21.89	22.119	25.8815	23.3678	26.0196	26.9505	27.4651	27.519
SWIR	1592	23.38	23.84	24.05	23.96	25.02	24.93	25.07	25.68	25.87	25.51	25.37	25.41	24.83	24.61	25.04	25.79	26.43	26.24	25.96	25.77	25.138	21.51	21.98	21.96	22.57	22.61	22.24	22.26	21.66	21.98	21.88	22.22	22.44	22.47	22.45	22.31	22.3	22.29	22.36	22.12	21.94	22.1775	25.9829	23.4467	26.0976	27.0417	27.5328	27.6011
SWIR	1593	23.44	23.9	24.12	24.02	25.08	25	25.14	25.75	25.94	25.58	25.44	25.48	24.9	24.69	25.11	25.86	26.5	26.31	26.02	25.84	25.206	21.56	22.04	22.03	22.63	22.69	22.32	22.33	21.73	22.02	21.95	22.27	22.49	22.55	22.53	22.35	22.37	22.35	22.42	22.17	21.99	22.2395	26.0732	23.534	26.1928	27.1372	27.6286	27.674
SWIR	1594	23.5	23.97	24.18	24.09	25.15	25.07	25.2	25.83	26.01	25.65	25.52	25.56	24.98	24.76	25.19	25.93	26.57	26.37	26.09	25.92	25.277	21.64	22.1	22.1	22.69	22.76	22.4	22.42	21.82	22.08	22.03	22.33	22.58	22.63	22.59	22.42	22.46	22.42	22.49	22.26	22.05	22.3135	26.1439	23.6087	26.2824	27.2207	27.7227	27.746
SWIR	1595	23.56	24.04	24.25	24.16	25.22	25.15	25.27	25.91	26.08	25.73	25.59	25.64	25.05	24.82	25.27	26	26.64	26.43	26.16	26	25.3485	21.69	22.17	22.15	22.75	22.84	22.48	22.5	21.86	22.16	22.1	22.39	22.66	22.7	22.65	22.49	22.53	22.49	22.56	22.34	22.11	22.381	26.2275	23.6909	26.3604	27.3136	27.7934	27.817
SWIR	1596	23.62	24.12	24.31	24.23	25.3	25.22	25.34	25.99	26.16	25.81	25.67	25.72	25.12	24.89	25.34	26.07	26.71	26.5	26.23	26.08	25.4215	21.74	22.27	22.22	22.81	22.9	22.52	22.56	21.92	22.23	22.18	22.46	22.74	22.77	22.72	22.57	22.62	22.57	22.63	22.44	22.18	22.4525	26.3087	23.7583	26.4263	27.3923	27.8868	27.8923
SWIR	1597	23.68	24.2	24.37	24.31	25.38	25.29	25.42	26.06	26.22	25.89	25.75	25.79	25.2	24.96	25.41	26.15	26.79	26.57	26.29	26.15	25.494	21.82	22.36	22.3	22.88	22.97	22.57	22.62	21.97	22.3	22.24	22.53	22.83	22.85	22.78	22.69	22.7	22.65	22.7	22.54	22.24	22.527	26.3649	23.8232	26.4917	27.4694	27.9795	27.9625
SWIR	1598	23.75	24.27	24.44	24.38	25.45	25.37	25.48	26.12	26.29	25.96	25.82	25.86	25.27	25.04	25.48	26.23	26.86	26.65	26.36	26.22	25.565	21.87	22.43	22.39	22.94	23.03	22.64	22.67	22.03	22.36	22.3	22.6	22.89	22.93	22.84	22.76	22.76	22.73	22.75	22.61	22.3	22.5915	26.432	23.8916	26.5735	27.5491	28.0521	28.0491
SWIR	1599	23.82	24.34	24.51	24.45	25.52	25.43	25.55	26.19	26.36	26.04	25.89	25.93	25.34	25.12	25.56	26.3	26.93	26.72	26.43	26.3	25.6365	21.92	22.49	22.46	23.01	23.09	22.7	22.72	22.09	22.42	22.36	22.68	22.96	23	22.91	22.83	22.83	22.81	22.82	22.67	22.36	22.6565	26.501	23.9608	26.6646	27.6062	28.1382	28.1436
SWIR	1600	23.89	24.4	24.58	24.51	25.58	25.5	25.62	26.26	26.42	26.11	25.97	26	25.4	25.19	25.63	26.37	26.99	26.79	26.5	26.36	25.7035	22	22.54	22.52	23.09	23.16	22.79	22.79	22.15	22.47	22.44	22.75	23.06	23.06	22.99	22.88	22.88	22.89	22.9	22.74	22.43	22.7265	26.5566	24.0221	26.7489	27.6749	28.2195	28.2235
SWIR	1601	23.96	24.47	24.65	24.58	25.65	25.56	25.68	26.33	26.49	26.17	26.04	26.07	25.47	25.25	25.72	26.43	27.06	26.87	26.57	26.42	25.772	22.05	22.59	22.59	23.17	23.24	22.87	22.86	22.21	22.52	22.5	22.82	23.13	23.11	23.08	22.92	22.93	22.96	22.96	22.81	22.5	22.791	26.6354	24.0719	26.8241	27.7549	28.2927	28.317
SWIR	1602	24.03	24.54	24.72	24.65	25.73	25.63	25.75	26.41	26.57	26.23	26.11	26.14	25.54	25.31	25.79	26.5	27.13	26.94	26.63	26.49	25.842	22.1	22.67	22.64	23.24	23.33	22.93	22.94	22.28	22.59	22.55	22.89	23.2	23.17	23.15	22.99	22.99	23.03	23.03	22.87	22.56	22.8575	26.7176	24.1268	26.8929	27.8361	28.3746	28.4094
SWIR	1603	24.1	24.61	24.79	24.72	25.8	25.7	25.82	26.47	26.64	26.3	26.17	26.21	25.61	25.37	25.86	26.57	27.21	27	26.7	26.55	25.91	22.16	22.74	22.69	23.32	23.42	23	23	22.34	22.65	22.62	22.93	23.26	23.26	23.21	23.08	23.05	23.09	23.09	22.93	22.61	22.9225	26.7792	24.185	26.9612	27.9234	28.4498	28.4934
SWIR	1604	24.17	24.68	24.86	24.8	25.88	25.77	25.9	26.54	26.71	26.37	26.24	26.29	25.68	25.44	25.93	26.65	27.29	27.08	26.77	26.62	25.9835	22.22	22.82	22.77	23.39	23.5	23.07	23.05	22.41	22.72	22.69	23.01	23.32	23.33	23.29	23.17	23.13	23.16	23.14	23	22.68	22.9935	26.8612	24.2486	27.0422	28.004	28.5305	28.5873
SWIR	1605	24.24	24.74	24.93	24.88	25.96	25.84	25.97	26.61	26.78	26.45	26.31	26.36	25.75	25.52	26	26.72	27.36	27.15	26.84	26.69	26.055	22.28	22.9	22.84	23.46	23.58	23.14	23.12	22.48	22.79	22.76	23.09	23.38	23.41	23.34	23.26	23.2	23.24	23.21	23.05	22.74	23.0635	26.9323	24.3121	27.1148	28.0804	28.611	28.6757
SWIR	1606	24.3	24.82	24.99	24.94	26.03	25.91	26.03	26.67	26.85	26.53	26.38	26.43	25.81	25.59	26.05	26.78	27.43	27.22	26.91	26.75	26.121	22.35	22.96	22.9	23.53	23.65	23.19	23.17	22.51	22.86	22.84	23.17	23.46	23.48	23.42	23.34	23.28	23.3	23.3	23.12	22.82	23.1325	26.9903	24.3699	27.1799	28.1586	28.6804	28.737
SWIR	1607	24.37	24.89	25.06	25	26.1	25.98	26.1	26.74	26.92	26.59	26.46	26.5	25.88	25.66	26.11	26.85	27.49	27.29	26.98	26.82	26.1895	22.4	23.01	22.98	23.6	23.72	23.23	23.23	22.54	22.94	22.91	23.25	23.54	23.54	23.52	23.39	23.35	23.38	23.39	23.21	22.91	23.202	27.0691	24.4338	27.2453	28.2392	28.7596	28.7954
SWIR	1608	24.43	24.96	25.12	25.06	26.16	26.04	26.16	26.8	26.99	26.66	26.53	26.56	25.95	25.72	26.17	26.92	27.55	27.36	27.04	26.88	26.253	22.45	23.07	23.06	23.69	23.78	23.3	23.33	22.61	23.01	22.96	23.33	23.61	23.61	23.58	23.45	23.42	23.45	23.47	23.27	22.96	23.2705	27.1299	24.5008	27.2941	28.3099	28.844	28.869
SWIR	1609	24.49	25.03	25.18	25.12	26.23	26.11	26.22	26.86	27.05	26.73	26.61	26.63	26.03	25.78	26.24	26.98	27.62	27.43	27.11	26.96	26.3205	22.5	23.12	23.12	23.78	23.82	23.36	23.41	22.67	23.07	23.03	23.4	23.69	23.68	23.64	23.49	23.47	23.51	23.54	23.33	23	23.3315	27.1966	24.5667	27.3548	28.3815	28.9269	28.9361
SWIR	1610	24.56	25.1	25.25	25.19	26.29	26.17	26.3	26.94	27.12	26.8	26.69	26.71	26.1	25.86	26.31	27.05	27.7	27.5	27.18	27.04	26.393	22.56	23.19	23.2	23.86	23.87	23.43	23.47	22.73	23.12	23.09	23.45	23.76	23.74	23.72	23.52	23.53	23.56	23.58	23.38	23.04	23.39	27.2769	24.6298	27.4275	28.4664	29.0005	29.025
SWIR	1611	24.63	25.15	25.32	25.27	26.36	26.24	26.37	27.02	27.19	26.87	26.76	26.77	26.18	25.94	26.4	27.12	27.77	27.56	27.25	27.11	26.464	22.62	23.26	23.26	23.91	23.93	23.51	23.54	22.8	23.17	23.14	23.51	23.84	23.81	23.78	23.58	23.58	23.62	23.62	23.43	23.08	23.4495	27.35	24.6901	27.5028	28.551	29.0732	29.1273
SWIR	1612	24.69	25.21	25.39	25.34	26.43	26.3	26.43	27.1	27.26	26.94	26.83	26.84	26.24	26.02	26.46	27.2	27.84	27.63	27.32	27.18	26.5325	22.68	23.33	23.31	23.98	24	23.57	23.61	22.87	23.21	23.22	23.59	23.91	23.86	23.85	23.63	23.63	23.67	23.69	23.51	23.16	23.514	27.4268	24.7531	27.5814	28.6357	29.1403	29.2185
SWIR	1613	24.76	25.27	25.45	25.4	26.5	26.37	26.5	27.18	27.34	27.01	26.9	26.92	26.32	26.1	26.54	27.27	27.92	27.7	27.39	27.24	26.604	22.75	23.39	23.36	24.04	24.08	23.61	23.67	22.91	23.25	23.28	23.63	23.97	23.92	23.91	23.7	23.71	23.73	23.76	23.58	23.25	23.575	27.4966	24.8064	27.643	28.7193	29.1953	29.2949
SWIR	1614	24.82	25.33	25.51	25.47	26.56	26.43	26.56	27.24	27.4	27.08	26.96	26.99	26.39	26.17	26.61	27.35	27.98	27.76	27.45	27.3	26.668	22.81	23.46	23.42	24.1	24.16	23.66	23.74	22.97	23.32	23.33	23.69	24.03	24.01	23.98	23.77	23.8	23.81	23.82	23.65	23.34	23.6435	27.558	24.8634	27.6988	28.7843	29.2695	29.3578
SWIR	1615	24.87	25.39	25.58	25.53	26.63	26.49	26.62	27.31	27.46	27.15	27.02	27.05	26.46	26.23	26.68	27.42	28.04	27.82	27.52	27.36	26.7315	22.86	23.52	23.49	24.19	24.24	23.72	23.82	23.05	23.38	23.39	23.77	24.1	24.07	24.04	23.84	23.87	23.87	23.9	23.72	23.4	23.712	27.6238	24.9209	27.744	28.8314	29.3442	29.4316
SWIR	1616	24.93	25.46	25.65	25.59	26.71	26.56	26.69	27.37	27.52	27.23	27.09	27.12	26.52	26.29	26.76	27.49	28.11	27.89	27.58	27.43	26.7995	22.92	23.57	23.54	24.27	24.32	23.78	23.88	23.09	23.45	23.44	23.81	24.15	24.15	24.11	23.91	23.96	23.92	23.98	23.77	23.45	23.7735	27.688	24.9612	27.7993	28.9006	29.4178	29.491
SWIR	1617	25	25.53	25.71	25.65	26.77	26.62	26.75	27.43	27.59	27.29	27.16	27.18	26.59	26.34	26.83	27.56	28.17	27.95	27.64	27.5	26.863	22.98	23.64	23.6	24.33	24.39	23.86	23.93	23.14	23.52	23.5	23.86	24.23	24.24	24.2	23.97	24.03	23.99	24.03	23.82	23.49	23.8375	27.7473	25.01	27.887	28.9741	29.4967	29.5489
SWIR	1618	25.07	25.59	25.78	25.72	26.83	26.68	26.81	27.5	27.66	27.36	27.23	27.24	26.66	26.4	26.89	27.62	28.23	28.02	27.71	27.56	26.928	23.04	23.71	23.67	24.38	24.45	23.94	24	23.18	23.57	23.56	23.92	24.31	24.3	24.27	24.04	24.07	24.04	24.09	23.88	23.53	23.8975	27.8218	25.0592	27.9664	29.0341	29.5637	29.606
SWIR	1619	25.14	25.64	25.84	25.78	26.9	26.74	26.88	27.57	27.72	27.43	27.29	27.31	26.72	26.46	26.94	27.69	28.31	28.09	27.77	27.63	26.9925	23.1	23.76	23.7	24.43	24.49	24.01	24.04	23.23	23.61	23.61	23.96	24.37	24.37	24.31	24.1	24.11	24.11	24.16	23.94	23.6	23.9505	27.884	25.0961	28.0359	29.104	29.6252	29.6512
SWIR	1620	25.2	25.7	25.89	25.84	26.95	26.8	26.95	27.63	27.78	27.49	27.35	27.38	26.78	26.53	26.99	27.74	28.37	28.15	27.84	27.7	27.053	23.16	23.83	23.75	24.49	24.55	24.06	24.09	23.28	23.66	23.68	24.02	24.44	24.43	24.36	24.16	24.16	24.17	24.23	23.99	23.67	24.009	27.9371	25.1403	28.1034	29.1542	29.6911	29.7239
SWIR	1621	25.26	25.77	25.95	25.9	27.01	26.86	27.01	27.69	27.84	27.55	27.41	27.44	26.83	26.6	27.05	27.8	28.44	28.21	27.91	27.75	27.114	23.2	23.89	23.83	24.54	24.6	24.12	24.13	23.33	23.71	23.76	24.08	24.5	24.46	24.42	24.22	24.22	24.24	24.3	24.05	23.74	24.067	27.9956	25.1799	28.1472	29.1948	29.7718	29.8043
SWIR	1622	25.32	25.84	26.02	25.97	27.07	26.92	27.07	27.75	27.9	27.62	27.47	27.5	26.88	26.66	27.11	27.85	28.51	28.27	27.97	27.81	27.1755	23.25	23.94	23.87	24.6	24.67	24.18	24.19	23.39	23.76	23.83	24.14	24.55	24.52	24.48	24.27	24.29	24.3	24.37	24.1	23.81	24.1255	28.0352	25.2254	28.1933	29.253	29.8415	29.8829
SWIR	1623	25.38	25.92	26.08	26.03	27.14	26.99	27.13	27.8	27.97	27.67	27.54	27.56	26.94	26.71	27.18	27.91	28.57	28.34	28.03	27.87	27.238	23.3	24	23.92	24.66	24.74	24.24	24.27	23.44	23.81	23.91	24.2	24.59	24.57	24.54	24.33	24.36	24.35	24.44	24.14	23.86	24.1835	28.0821	25.3076	28.2678	29.3112	29.9144	29.9574
SWIR	1624	25.44	25.98	26.14	26.09	27.2	27.05	27.19	27.86	28.03	27.73	27.6	27.62	27	26.77	27.25	27.97	28.62	28.4	28.09	27.92	27.2975	23.35	24.06	23.97	24.73	24.8	24.3	24.34	23.49	23.88	23.95	24.27	24.63	24.63	24.62	24.4	24.43	24.41	24.49	24.2	23.9	24.2425	28.1412	25.3765	28.3322	29.3706	29.9939	30.0062
SWIR	1625	25.49	26.03	26.19	26.15	27.25	27.1	27.25	27.92	28.09	27.79	27.66	27.67	27.06	26.83	27.32	28.03	28.67	28.46	28.15	27.99	27.355	23.41	24.11	24.02	24.8	24.86	24.34	24.41	23.53	23.93	23.99	24.32	24.68	24.7	24.68	24.47	24.49	24.47	24.52	24.25	23.96	24.297	28.2092	25.4476	28.3988	29.4438	30.0474	30.0499
SWIR	1626	25.54	26.08	26.24	26.19	27.31	27.15	27.31	27.97	28.14	27.84	27.71	27.71	27.13	26.89	27.38	28.09	28.72	28.52	28.2	28.04	27.408	23.46	24.17	24.1	24.88	24.92	24.38	24.46	23.59	23.99	24.04	24.38	24.75	24.77	24.74	24.53	24.56	24.51	24.56	24.31	24.03	24.3565	28.2851	25.5204	28.4766	29.5154	30.1	30.1023
SWIR	1627	25.58	26.12	26.28	26.24	27.36	27.21	27.36	28.03	28.19	27.89	27.76	27.77	27.19	26.95	27.43	28.14	28.77	28.57	28.26	28.09	27.4595	23.5	24.21	24.18	24.96	24.95	24.44	24.49	23.65	24.05	24.09	24.45	24.84	24.82	24.81	24.57	24.62	24.58	24.61	24.38	24.09	24.4145	28.3502	25.5472	28.5299	29.5772	30.1639	30.1656
SWIR	1628	25.63	26.17	26.34	26.29	27.41	27.26	27.41	28.08	28.25	27.94	27.81	27.83	27.25	27	27.48	28.19	28.83	28.61	28.31	28.15	27.512	23.55	24.26	24.26	25.01	24.99	24.5	24.52	23.71	24.1	24.14	24.51	24.9	24.88	24.89	24.62	24.68	24.63	24.66	24.45	24.15	24.4705	28.4016	25.5757	28.5866	29.6392	30.2218	30.2224
SWIR	1629	25.68	26.22	26.39	26.34	27.46	27.31	27.45	28.13	28.3	27.99	27.87	27.89	27.3	27.05	27.52	28.25	28.88	28.66	28.36	28.2	27.5625	23.6	24.29	24.32	25.03	25.04	24.57	24.55	23.76	24.15	24.19	24.57	24.95	24.94	24.94	24.66	24.72	24.67	24.73	24.51	24.22	24.5205	28.4417	25.6074	28.6354	29.6941	30.2635	30.2772
SWIR	1630	25.72	26.27	26.46	26.39	27.52	27.36	27.5	28.18	28.35	28.05	27.93	27.95	27.35	27.09	27.57	28.3	28.93	28.72	28.42	28.25	27.6155	23.64	24.35	24.37	25.07	25.08	24.64	24.61	23.81	24.21	24.22	24.61	24.99	24.99	24.98	24.71	24.76	24.73	24.81	24.58	24.24	24.57	28.4817	25.6379	28.6651	29.7489	30.3177	30.3395
SWIR	1631	25.77	26.32	26.51	26.44	27.57	27.41	27.56	28.22	28.4	28.11	27.98	28.01	27.4	27.14	27.62	28.36	28.98	28.77	28.47	28.3	27.667	23.69	24.41	24.41	25.12	25.15	24.69	24.68	23.86	24.26	24.24	24.64	25.04	25.05	25.04	24.79	24.82	24.79	24.88	24.64	24.28	24.624	28.5316	25.6667	28.7092	29.8031	30.3855	30.3849
SWIR	1632	25.83	26.37	26.55	26.49	27.64	27.46	27.61	28.27	28.45	28.17	28.04	28.06	27.45	27.19	27.67	28.41	29.02	28.82	28.52	28.34	27.718	23.73	24.47	24.44	25.16	25.23	24.72	24.73	23.9	24.3	24.28	24.66	25.09	25.1	25.09	24.83	24.86	24.83	24.93	24.69	24.32	24.668	28.5901	25.7056	28.7502	29.8497	30.4304	30.4453
SWIR	1633	25.89	26.43	26.6	26.55	27.69	27.52	27.66	28.33	28.51	28.22	28.1	28.11	27.5	27.25	27.73	28.47	29.08	28.88	28.57	28.39	27.774	23.78	24.54	24.49	25.21	25.28	24.76	24.8	23.95	24.33	24.34	24.69	25.16	25.14	25.13	24.89	24.9	24.88	24.97	24.75	24.36	24.7175	28.6342	25.763	28.7889	29.9041	30.475	30.5177
SWIR	1634	25.95	26.47	26.65	26.6	27.74	27.58	27.71	28.38	28.56	28.28	28.15	28.15	27.55	27.31	27.78	28.52	29.14	28.93	28.62	28.44	27.8255	23.83	24.6	24.55	25.28	25.36	24.8	24.85	24	24.38	24.41	24.76	25.23	25.18	25.2	24.94	24.94	24.93	25.02	24.79	24.42	24.7735	28.6679	25.8147	28.8317	29.9612	30.5306	30.5641
SWIR	1635	26	26.53	26.7	26.66	27.79	27.64	27.77	28.44	28.61	28.34	28.2	28.21	27.6	27.37	27.83	28.57	29.21	28.99	28.66	28.49	27.8805	23.88	24.65	24.6	25.34	25.42	24.82	24.9	24.04	24.43	24.48	24.84	25.29	25.24	25.26	24.99	24.99	24.98	25.08	24.83	24.5	24.828	28.7011	25.8821	28.8668	30.0074	30.5714	30.6207
SWIR	1636	26.05	26.57	26.75	26.71	27.84	27.69	27.81	28.48	28.67	28.39	28.25	28.26	27.65	27.41	27.89	28.62	29.27	29.05	28.71	28.55	27.931	23.94	24.68	24.64	25.42	25.45	24.88	24.95	24.07	24.48	24.54	24.9	25.34	25.3	25.3	25.04	25.05	25.03	25.12	24.86	24.59	24.879	28.7305	25.9504	28.9041	30.0649	30.6204	30.6876
SWIR	1637	26.1	26.62	26.79	26.75	27.9	27.74	27.87	28.52	28.72	28.43	28.29	28.31	27.7	27.46	27.94	28.67	29.32	29.1	28.77	28.61	27.9805	23.99	24.72	24.69	25.49	25.5	24.93	25.01	24.12	24.52	24.59	24.97	25.4	25.36	25.36	25.11	25.11	25.1	25.17	24.89	24.66	24.9345	28.7824	25.9887	28.9509	30.124	30.6829	30.7394
SWIR	1638	26.16	26.67	26.83	26.8	27.95	27.79	27.92	28.57	28.77	28.48	28.34	28.37	27.75	27.5	27.99	28.73	29.38	29.15	28.82	28.66	28.0315	24.01	24.77	24.74	25.52	25.54	24.97	25.07	24.14	24.56	24.62	25.02	25.43	25.41	25.39	25.18	25.16	25.15	25.21	24.92	24.69	24.975	28.8515	26.0138	29.0123	30.1489	30.7321	30.8028
SWIR	1639	26.21	26.72	26.87	26.84	28.01	27.84	27.98	28.62	28.82	28.52	28.41	28.42	27.81	27.54	28.04	28.77	29.42	29.2	28.87	28.71	28.081	24.04	24.82	24.77	25.56	25.59	25.03	25.11	24.17	24.59	24.64	25.04	25.48	25.45	25.42	25.24	25.2	25.19	25.24	24.96	24.7	25.012	28.9047	26.0514	29.0781	30.1812	30.7751	30.8609
SWIR	1640	26.25	26.76	26.91	26.89	28.06	27.87	28.03	28.68	28.86	28.58	28.46	28.46	27.86	27.6	28.09	28.82	29.46	29.25	28.92	28.76	28.1285	24.06	24.87	24.82	25.61	25.64	25.08	25.16	24.21	24.62	24.69	25.08	25.52	25.49	25.47	25.29	25.25	25.26	25.29	25.01	24.72	25.057	28.9473	26.082	29.1356	30.2393	30.8197	30.8859
SWIR	1641	26.29	26.8	26.96	26.94	28.11	27.92	28.06	28.74	28.91	28.63	28.51	28.51	27.9	27.66	28.13	28.86	29.51	29.29	28.98	28.8	28.1755	24.09	24.91	24.87	25.65	25.69	25.12	25.2	24.24	24.67	24.73	25.13	25.57	25.53	25.51	25.32	25.3	25.32	25.34	25.06	24.74	25.0995	28.9918	26.1111	29.1854	30.2972	30.873	30.9162
SWIR	1642	26.32	26.84	27.01	26.98	28.15	27.95	28.1	28.78	28.95	28.68	28.55	28.55	27.94	27.7	28.17	28.89	29.55	29.33	29.03	28.85	28.216	24.15	24.95	24.89	25.71	25.74	25.16	25.24	24.3	24.73	24.77	25.19	25.62	25.59	25.57	25.37	25.37	25.36	25.39	25.13	24.78	25.1505	29.0427	26.1611	29.2247	30.3649	30.9173	30.9547
SWIR	1643	26.35	26.87	27.06	27.03	28.19	27.99	28.14	28.83	28.99	28.72	28.59	28.59	27.98	27.74	28.21	28.93	29.59	29.37	29.07	28.89	28.2565	24.2	24.98	24.93	25.76	25.79	25.21	25.29	24.36	24.77	24.82	25.26	25.66	25.66	25.62	25.4	25.41	25.41	25.44	25.19	24.84	25.2	29.0906	26.1901	29.2532	30.4241	30.9577	30.9843
SWIR	1644	26.39	26.92	27.12	27.07	28.24	28.04	28.18	28.87	29.04	28.77	28.63	28.64	28.03	27.79	28.26	28.98	29.64	29.42	29.12	28.93	28.304	24.26	25.02	24.98	25.8	25.82	25.25	25.31	24.41	24.81	24.87	25.31	25.72	25.69	25.65	25.43	25.45	25.44	25.46	25.23	24.87	25.239	29.1389	26.2126	29.2858	30.4635	31.0294	31.0296
SWIR	1645	26.44	26.97	27.16	27.11	28.28	28.09	28.24	28.9	29.09	28.82	28.67	28.67	28.07	27.83	28.32	29.03	29.69	29.47	29.16	28.97	28.349	24.31	25.06	25.02	25.84	25.85	25.29	25.35	24.45	24.84	24.89	25.34	25.77	25.71	25.68	25.47	25.48	25.48	25.49	25.27	24.89	25.274	29.1818	26.2569	29.325	30.4858	31.0913	31.0685
SWIR	1646	26.48	27	27.2	27.16	28.33	28.14	28.28	28.94	29.13	28.87	28.72	28.71	28.11	27.87	28.36	29.07	29.73	29.51	29.2	29.02	28.3915	24.35	25.09	25.06	25.86	25.91	25.33	25.39	24.47	24.87	24.91	25.37	25.8	25.74	25.71	25.5	25.5	25.52	25.53	25.3	24.92	25.3065	29.1906	26.2809	29.3562	30.4967	31.1318	31.1036
SWIR	1647	26.52	27.04	27.23	27.2	28.36	28.18	28.31	28.98	29.17	28.91	28.75	28.75	28.15	27.91	28.4	29.12	29.77	29.56	29.24	29.06	28.4305	24.38	25.13	25.11	25.9	25.95	25.36	25.44	24.5	24.92	24.96	25.39	25.85	25.76	25.75	25.55	25.55	25.55	25.57	25.32	24.96	25.345	29.208	26.3052	29.3929	30.5343	31.1846	31.1694
SWIR	1648	26.55	27.07	27.27	27.24	28.39	28.22	28.34	29.02	29.21	28.94	28.79	28.79	28.19	27.94	28.44	29.16	29.81	29.59	29.26	29.1	28.466	24.41	25.17	25.13	25.93	25.98	25.4	25.49	24.53	24.97	24.97	25.41	25.88	25.8	25.8	25.59	25.6	25.57	25.63	25.37	25	25.3815	29.2445	26.3532	29.4328	30.576	31.2165	31.2387
SWIR	1649	26.58	27.11	27.3	27.28	28.43	28.25	28.37	29.06	29.25	28.98	28.83	28.83	28.23	27.97	28.48	29.2	29.86	29.63	29.29	29.13	28.503	24.44	25.2	25.16	25.96	26.04	25.45	25.55	24.55	25.02	25	25.46	25.91	25.84	25.87	25.63	25.64	25.61	25.68	25.4	25.04	25.4225	29.2791	26.3891	29.4563	30.6047	31.2341	31.295
SWIR	1650	26.62	27.15	27.34	27.31	28.46	28.29	28.4	29.1	29.29	29.01	28.87	28.88	28.28	28.02	28.51	29.23	29.9	29.67	29.34	29.17	28.542	24.46	25.25	25.19	26.03	26.09	25.49	25.56	24.59	25.05	25.05	25.5	25.96	25.9	25.93	25.66	25.69	25.65	25.69	25.43	25.08	25.4625	29.3305	26.4091	29.4771	30.6696	31.2776	31.3227
SWIR	1651	26.66	27.19	27.36	27.34	28.5	28.31	28.44	29.14	29.32	29.05	28.91	28.91	28.31	28.06	28.55	29.27	29.94	29.7	29.37	29.19	28.576	24.49	25.28	25.22	26.06	26.12	25.54	25.57	24.63	25.07	25.08	25.54	26.01	25.94	25.95	25.69	25.72	25.69	25.7	25.47	25.11	25.494	29.3843	26.427	29.5131	30.7276	31.3152	31.3344
SWIR	1652	26.7	27.23	27.4	27.36	28.54	28.34	28.47	29.17	29.35	29.08	28.94	28.94	28.34	28.09	28.58	29.31	29.96	29.73	29.41	29.23	28.6085	24.52	25.3	25.26	26.09	26.16	25.58	25.6	24.65	25.07	25.12	25.59	26.06	25.98	25.98	25.72	25.74	25.72	25.74	25.49	25.15	25.526	29.4222	26.4393	29.535	30.7459	31.3278	31.3519
SWIR	1653	26.74	27.27	27.44	27.39	28.57	28.37	28.5	29.2	29.38	29.12	28.97	28.97	28.38	28.12	28.61	29.34	29.99	29.76	29.44	29.27	28.6415	24.54	25.33	25.29	26.14	26.21	25.61	25.64	24.71	25.08	25.15	25.62	26.12	26.04	25.99	25.76	25.76	25.73	25.77	25.53	25.18	25.56	29.4618	26.4496	29.5463	30.7808	31.3472	31.376
SWIR	1654	26.76	27.29	27.47	27.42	28.6	28.39	28.53	29.22	29.41	29.15	29	29	28.4	28.15	28.64	29.38	30.02	29.78	29.45	29.29	28.6675	24.57	25.35	25.33	26.18	26.23	25.64	25.67	24.76	25.11	25.18	25.67	26.15	26.08	26.02	25.8	25.79	25.76	25.83	25.58	25.2	25.595	29.5079	26.5	29.5811	30.7945	31.3753	31.4276
SWIR	1655	26.78	27.31	27.5	27.45	28.62	28.43	28.56	29.25	29.43	29.17	29.04	29.04	28.42	28.16	28.66	29.42	30.04	29.81	29.48	29.32	28.6945	24.62	25.37	25.36	26.21	26.26	25.65	25.71	24.79	25.15	25.22	25.73	26.18	26.13	26.07	25.82	25.83	25.81	25.88	25.63	25.24	25.633	29.5412	26.5605	29.6068	30.8041	31.4178	31.4724
SWIR	1656	26.8	27.34	27.52	27.48	28.64	28.46	28.59	29.27	29.45	29.19	29.06	29.07	28.44	28.19	28.68	29.44	30.07	29.83	29.5	29.36	28.719	24.65	25.42	25.39	26.26	26.3	25.68	25.76	24.83	25.18	25.26	25.77	26.21	26.19	26.11	25.87	25.89	25.87	25.92	25.66	25.27	25.6745	29.5621	26.5861	29.639	30.8544	31.4842	31.4861
SWIR	1657	26.82	27.36	27.53	27.5	28.65	28.48	28.61	29.29	29.46	29.21	29.07	29.08	28.46	28.2	28.7	29.46	30.09	29.86	29.52	29.37	28.736	24.67	25.47	25.43	26.29	26.32	25.73	25.78	24.87	25.23	25.3	25.78	26.22	26.22	26.16	25.92	25.93	25.93	25.97	25.69	25.3	25.7105	29.5813	26.6166	29.6925	30.8949	31.5322	31.5091
SWIR	1658	26.83	27.38	27.54	27.52	28.67	28.5	28.63	29.31	29.48	29.23	29.09	29.09	28.47	28.21	28.71	29.46	30.08	29.88	29.53	29.39	28.75	24.7	25.48	25.47	26.33	26.34	25.76	25.8	24.88	25.28	25.33	25.81	26.26	26.23	26.19	25.93	25.97	25.97	26.01	25.72	25.33	25.7395	29.6009	26.6422	29.7291	30.9334	31.5605	31.5403
SWIR	1659	26.85	27.41	27.56	27.53	28.69	28.51	28.64	29.32	29.51	29.24	29.1	29.1	28.48	28.23	28.72	29.47	30.08	29.89	29.54	29.41	28.764	24.73	25.51	25.51	26.37	26.36	25.8	25.85	24.91	25.32	25.37	25.83	26.29	26.24	26.22	25.95	25.98	26.01	26.05	25.73	25.36	25.7695	29.6174	26.6585	29.763	30.9649	31.5861	31.577
SWIR	1660	26.86	27.41	27.58	27.55	28.7	28.51	28.65	29.32	29.52	29.25	29.1	29.1	28.49	28.24	28.73	29.48	30.1	29.89	29.55	29.41	28.772	24.76	25.52	25.56	26.41	26.38	25.82	25.88	24.93	25.37	25.4	25.84	26.32	26.25	26.26	25.96	25.98	26.04	26.08	25.76	25.39	25.7955	29.6407	26.6849	29.7912	30.9853	31.6072	31.6415
SWIR	1661	26.88	27.42	27.6	27.56	28.71	28.52	28.67	29.33	29.53	29.26	29.13	29.12	28.49	28.25	28.74	29.49	30.11	29.9	29.56	29.42	28.7845	24.81	25.52	25.61	26.44	26.41	25.82	25.9	24.93	25.38	25.41	25.87	26.33	26.28	26.28	25.97	26	26.07	26.09	25.79	25.4	25.8155	29.6879	26.7126	29.8075	31.0161	31.6348	31.685
SWIR	1662	26.89	27.43	27.62	27.58	28.73	28.53	28.68	29.34	29.54	29.28	29.14	29.14	28.5	28.26	28.75	29.5	30.14	29.92	29.57	29.42	28.798	24.83	25.57	25.63	26.45	26.45	25.85	25.93	24.95	25.38	25.45	25.89	26.34	26.33	26.28	25.99	26.01	26.08	26.1	25.81	25.42	25.837	29.7299	26.7281	29.8298	31.0527	31.6616	31.7098
SWIR	1663	26.9	27.43	27.62	27.59	28.73	28.54	28.69	29.35	29.55	29.29	29.15	29.14	28.51	28.27	28.77	29.51	30.16	29.93	29.58	29.43	28.807	24.83	25.61	25.67	26.46	26.48	25.9	25.97	24.98	25.4	25.49	25.9	26.36	26.4	26.29	26.03	26.05	26.1	26.12	25.83	25.44	25.8655	29.7549	26.7352	29.8467	31.0797	31.6863	31.7372
SWIR	1664	26.92	27.44	27.63	27.6	28.74	28.55	28.71	29.37	29.56	29.31	29.17	29.14	28.52	28.28	28.78	29.52	30.17	29.93	29.6	29.44	28.819	24.85	25.63	25.69	26.47	26.52	25.94	26	25	25.43	25.5	25.94	26.38	26.45	26.31	26.08	26.1	26.11	26.14	25.84	25.47	25.8925	29.7946	26.757	29.861	31.093	31.7083	31.7383
SWIR	1665	26.94	27.45	27.64	27.6	28.75	28.56	28.72	29.38	29.57	29.32	29.16	29.16	28.54	28.3	28.79	29.53	30.17	29.94	29.6	29.45	28.8285	24.89	25.69	25.7	26.5	26.58	25.98	26.03	25.04	25.48	25.53	25.99	26.43	26.48	26.33	26.12	26.14	26.14	26.19	25.87	25.52	25.9315	29.8181	26.7801	29.8929	31.1183	31.7357	31.7618
SWIR	1666	26.95	27.46	27.65	27.6	28.76	28.58	28.72	29.38	29.58	29.31	29.17	29.18	28.55	28.31	28.8	29.54	30.17	29.93	29.61	29.47	28.836	24.93	25.73	25.73	26.54	26.64	26.03	26.07	25.09	25.53	25.56	26.04	26.47	26.5	26.4	26.18	26.19	26.16	26.24	25.89	25.56	25.974	29.8202	26.8006	29.9322	31.1439	31.7637	31.8015
SWIR	1667	26.96	27.46	27.65	27.61	28.77	28.59	28.73	29.39	29.59	29.32	29.17	29.19	28.56	28.31	28.81	29.55	30.17	29.93	29.62	29.48	28.843	24.98	25.77	25.75	26.59	26.7	26.06	26.1	25.12	25.56	25.56	26.08	26.5	26.5	26.45	26.24	26.22	26.17	26.27	25.93	25.6	26.0075	29.8371	26.8179	29.9642	31.1705	31.8065	31.835
SWIR	1668	26.96	27.48	27.67	27.62	28.79	28.6	28.74	29.39	29.6	29.33	29.18	29.21	28.57	28.32	28.82	29.56	30.18	29.95	29.62	29.5	28.8545	25.02	25.81	25.79	26.64	26.75	26.08	26.13	25.14	25.61	25.59	26.09	26.53	26.52	26.48	26.26	26.24	26.19	26.29	25.98	25.62	26.038	29.8586	26.8322	29.9979	31.2098	31.8571	31.8785
SWIR	1669	26.95	27.49	27.67	27.63	28.8	28.6	28.74	29.4	29.6	29.34	29.2	29.22	28.57	28.32	28.82	29.56	30.19	29.96	29.62	29.5	28.859	25.04	25.85	25.84	26.69	26.77	26.12	26.15	25.17	25.65	25.65	26.1	26.56	26.55	26.54	26.29	26.26	26.23	26.32	26.02	25.63	26.0715	29.8745	26.8498	30.027	31.233	31.8994	31.9196
SWIR	1670	26.95	27.5	27.69	27.64	28.79	28.6	28.75	29.42	29.62	29.36	29.21	29.22	28.58	28.34	28.83	29.56	30.19	29.98	29.62	29.5	28.8675	25.07	25.87	25.9	26.74	26.79	26.15	26.19	25.19	25.67	25.69	26.13	26.6	26.6	26.58	26.32	26.29	26.29	26.35	26.06	25.67	26.1075	29.8954	26.8637	30.0477	31.2511	31.9705	31.9479
SWIR	1671	26.96	27.5	27.7	27.64	28.81	28.61	28.77	29.43	29.63	29.39	29.23	29.23	28.59	28.36	28.85	29.57	30.2	30	29.63	29.51	28.8805	25.09	25.87	25.95	26.78	26.79	26.18	26.23	25.21	25.7	25.73	26.15	26.65	26.67	26.62	26.33	26.32	26.35	26.37	26.08	25.7	26.1385	29.9289	26.8979	30.0673	31.2862	32.0209	31.9654
SWIR	1672	26.96	27.5	27.7	27.65	28.82	28.62	28.77	29.45	29.64	29.39	29.23	29.23	28.6	28.37	28.85	29.57	30.2	30.01	29.64	29.51	28.8855	25.11	25.89	25.95	26.81	26.81	26.22	26.24	25.24	25.71	25.78	26.18	26.68	26.7	26.65	26.35	26.35	26.37	26.42	26.12	25.73	26.1655	29.9692	26.949	30.113	31.336	32.051	32.0105
SWIR	1673	26.98	27.51	27.71	27.66	28.83	28.62	28.77	29.45	29.64	29.4	29.23	29.24	28.62	28.37	28.86	29.57	30.21	30.01	29.64	29.51	28.8915	25.12	25.91	25.97	26.83	26.84	26.26	26.29	25.27	25.72	25.79	26.22	26.72	26.71	26.67	26.37	26.38	26.39	26.45	26.14	25.75	26.19	30.019	26.9918	30.1663	31.3862	32.099	32.0577
SWIR	1674	26.99	27.51	27.72	27.65	28.85	28.62	28.77	29.44	29.64	29.39	29.24	29.23	28.62	28.38	28.87	29.58	30.22	30	29.65	29.52	28.8945	25.14	25.92	25.97	26.83	26.87	26.28	26.32	25.29	25.75	25.81	26.23	26.73	26.7	26.69	26.38	26.38	26.4	26.46	26.15	25.77	26.2035	30.0795	27.026	30.195	31.4352	32.1189	32.0955
SWIR	1675	26.99	27.52	27.72	27.66	28.85	28.62	28.76	29.42	29.63	29.39	29.23	29.23	28.62	28.38	28.87	29.58	30.21	29.98	29.65	29.51	28.891	25.16	25.96	25.98	26.83	26.89	26.28	26.34	25.33	25.78	25.83	26.24	26.74	26.69	26.71	26.41	26.4	26.39	26.49	26.18	25.78	26.2205	30.1239	27.0608	30.2429	31.4883	32.1431	32.1569
SWIR	1676	27	27.53	27.72	27.66	28.83	28.63	28.76	29.42	29.63	29.39	29.24	29.24	28.62	28.37	28.88	29.57	30.21	29.98	29.65	29.51	28.892	25.16	25.99	26.01	26.83	26.93	26.3	26.36	25.35	25.8	25.84	26.26	26.75	26.7	26.74	26.44	26.4	26.43	26.51	26.21	25.8	26.2405	30.1394	27.0829	30.2743	31.5328	32.1743	32.1994
SWIR	1677	26.99	27.52	27.72	27.65	28.82	28.63	28.76	29.42	29.62	29.38	29.24	29.25	28.62	28.37	28.88	29.56	30.2	29.97	29.65	29.5	28.8875	25.17	26.01	26.02	26.83	26.95	26.32	26.37	25.39	25.82	25.86	26.26	26.74	26.73	26.75	26.46	26.42	26.45	26.5	26.22	25.83	26.255	30.1586	27.0899	30.2864	31.5587	32.1811	32.2199
SWIR	1678	26.98	27.51	27.71	27.64	28.81	28.62	28.77	29.41	29.61	29.37	29.24	29.24	28.61	28.37	28.86	29.54	30.17	29.96	29.65	29.49	28.878	25.17	26.04	26.03	26.84	26.95	26.35	26.39	25.41	25.86	25.9	26.28	26.75	26.76	26.77	26.5	26.45	26.47	26.53	26.27	25.87	26.2795	30.194	27.1101	30.3301	31.5629	32.2071	32.2486
SWIR	1679	26.97	27.51	27.7	27.65	28.81	28.61	28.77	29.42	29.61	29.35	29.22	29.23	28.59	28.35	28.84	29.53	30.15	29.96	29.63	29.48	28.869	25.17	26.06	26.04	26.87	26.96	26.36	26.41	25.4	25.88	25.91	26.28	26.8	26.79	26.77	26.52	26.46	26.47	26.54	26.29	25.88	26.293	30.2118	27.1239	30.3667	31.5749	32.2399	32.2647
SWIR	1680	26.97	27.49	27.69	27.63	28.81	28.59	28.75	29.42	29.6	29.34	29.21	29.22	28.58	28.34	28.82	29.52	30.14	29.95	29.61	29.46	28.857	25.18	26.06	26.03	26.9	26.96	26.34	26.42	25.41	25.88	25.92	26.29	26.82	26.79	26.77	26.51	26.48	26.47	26.53	26.27	25.88	26.2955	30.2144	27.1286	30.3803	31.5821	32.2768	32.2667
SWIR	1681	26.97	27.48	27.67	27.62	28.81	28.58	28.73	29.41	29.59	29.33	29.19	29.2	28.57	28.33	28.82	29.52	30.13	29.93	29.59	29.43	28.845	25.2	26.08	26.04	26.91	26.96	26.32	26.43	25.39	25.89	25.92	26.31	26.84	26.79	26.79	26.53	26.51	26.49	26.54	26.26	25.89	26.3045	30.2139	27.1533	30.3923	31.5971	32.3177	32.2729
SWIR	1682	26.96	27.48	27.66	27.61	28.79	28.57	28.7	29.41	29.59	29.32	29.18	29.19	28.56	28.32	28.81	29.51	30.13	29.92	29.57	29.42	28.835	25.22	26.08	26.03	26.92	26.98	26.32	26.43	25.38	25.87	25.9	26.31	26.85	26.8	26.78	26.53	26.51	26.51	26.56	26.25	25.88	26.3055	30.1812	27.1749	30.3911	31.6417	32.3285	32.2749
SWIR	1683	26.95	27.46	27.63	27.58	28.78	28.55	28.67	29.39	29.58	29.3	29.15	29.17	28.55	28.3	28.8	29.5	30.12	29.9	29.55	29.41	28.817	25.22	26.07	26.03	26.93	27.02	26.32	26.44	25.38	25.84	25.89	26.33	26.83	26.8	26.78	26.53	26.52	26.54	26.56	26.25	25.9	26.309	30.1475	27.1875	30.3763	31.6515	32.3123	32.2643
SWIR	1684	26.94	27.45	27.61	27.57	28.76	28.54	28.66	29.36	29.56	29.29	29.13	29.14	28.54	28.29	28.79	29.48	30.1	29.88	29.54	29.39	28.801	25.23	26.1	26.02	26.93	27.04	26.34	26.45	25.38	25.86	25.87	26.34	26.81	26.82	26.78	26.53	26.5	26.56	26.56	26.28	25.93	26.3165	30.1545	27.2104	30.3832	31.6311	32.2854	32.2568
SWIR	1685	26.92	27.44	27.61	27.56	28.75	28.52	28.66	29.34	29.55	29.27	29.12	29.11	28.52	28.26	28.76	29.47	30.09	29.86	29.52	29.38	28.7855	25.23	26.08	26	26.94	27.05	26.34	26.43	25.38	25.85	25.89	26.36	26.81	26.82	26.76	26.5	26.48	26.54	26.57	26.29	25.91	26.3115	30.1677	27.2264	30.3853	31.6169	32.2788	32.2482
SWIR	1686	26.9	27.42	27.6	27.54	28.74	28.5	28.65	29.32	29.53	29.26	29.1	29.1	28.5	28.25	28.72	29.45	30.07	29.85	29.5	29.37	28.7685	25.23	26.08	26.01	26.96	27.05	26.34	26.43	25.4	25.82	25.92	26.4	26.79	26.82	26.77	26.5	26.47	26.52	26.55	26.29	25.9	26.3125	30.1755	27.2335	30.3799	31.6103	32.2775	32.2356
SWIR	1687	26.89	27.4	27.59	27.53	28.72	28.51	28.64	29.3	29.5	29.25	29.08	29.09	28.48	28.24	28.7	29.43	30.06	29.82	29.49	29.35	28.7535	25.23	26.08	26.01	26.95	27.04	26.33	26.44	25.41	25.81	25.92	26.39	26.79	26.83	26.77	26.51	26.46	26.51	26.54	26.29	25.88	26.3095	30.1963	27.243	30.3901	31.6059	32.279	32.2355
SWIR	1688	26.88	27.38	27.58	27.51	28.7	28.51	28.63	29.3	29.48	29.23	29.07	29.07	28.47	28.23	28.69	29.41	30.04	29.81	29.48	29.34	28.7405	25.24	26.07	26.02	26.93	27.03	26.34	26.44	25.42	25.8	25.92	26.36	26.79	26.83	26.77	26.53	26.47	26.5	26.56	26.28	25.87	26.3085	30.1964	27.2362	30.3827	31.6142	32.2914	32.2325
SWIR	1689	26.86	27.36	27.56	27.49	28.69	28.49	28.61	29.28	29.46	29.21	29.05	29.05	28.44	28.22	28.67	29.39	30.02	29.8	29.45	29.33	28.7215	25.22	26.07	26.05	26.92	27.03	26.33	26.46	25.43	25.81	25.93	26.35	26.78	26.83	26.78	26.54	26.48	26.49	26.55	26.29	25.88	26.311	30.1783	27.217	30.3691	31.6328	32.2763	32.2257
SWIR	1690	26.84	27.34	27.54	27.48	28.67	28.48	28.6	29.26	29.44	29.19	29.03	29.03	28.42	28.2	28.65	29.37	30	29.77	29.43	29.31	28.7025	25.21	26.08	26.04	26.92	27.03	26.34	26.46	25.44	25.86	25.91	26.33	26.78	26.82	26.77	26.54	26.49	26.49	26.55	26.29	25.88	26.3115	30.1675	27.1984	30.3616	31.6193	32.2618	32.215
SWIR	1691	26.82	27.33	27.53	27.47	28.65	28.45	28.59	29.25	29.44	29.19	29.02	29	28.41	28.19	28.64	29.35	29.98	29.76	29.42	29.29	28.689	25.2	26.07	26.04	26.93	27	26.37	26.46	25.43	25.9	25.9	26.34	26.78	26.8	26.75	26.52	26.48	26.48	26.55	26.28	25.88	26.308	30.1453	27.1862	30.346	31.6035	32.2631	32.186
SWIR	1692	26.79	27.33	27.51	27.45	28.64	28.42	28.57	29.23	29.41	29.16	29.01	28.99	28.39	28.16	28.62	29.33	29.95	29.74	29.4	29.26	28.668	25.19	26.06	26.07	26.92	26.99	26.37	26.44	25.44	25.91	25.91	26.36	26.76	26.79	26.74	26.51	26.49	26.48	26.53	26.26	25.86	26.304	30.1456	27.1831	30.3229	31.6078	32.2484	32.1558
SWIR	1693	26.77	27.31	27.48	27.44	28.61	28.4	28.55	29.2	29.39	29.13	28.99	28.99	28.38	28.13	28.6	29.3	29.92	29.71	29.39	29.24	28.6465	25.21	26.06	26.07	26.92	26.99	26.4	26.42	25.45	25.93	25.92	26.35	26.76	26.78	26.73	26.5	26.51	26.49	26.54	26.25	25.84	26.306	30.1466	27.1754	30.3116	31.5933	32.2335	32.1285
SWIR	1694	26.76	27.29	27.47	27.41	28.58	28.38	28.53	29.18	29.36	29.11	28.97	28.97	28.37	28.11	28.58	29.27	29.89	29.69	29.39	29.22	28.6265	25.24	26.06	26.06	26.89	26.96	26.41	26.39	25.44	25.92	25.91	26.32	26.77	26.77	26.72	26.5	26.48	26.51	26.54	26.26	25.83	26.299	30.1196	27.1631	30.3096	31.5823	32.2317	32.1209
SWIR	1695	26.74	27.25	27.45	27.39	28.56	28.36	28.49	29.16	29.32	29.08	28.94	28.95	28.36	28.08	28.56	29.24	29.86	29.68	29.36	29.2	28.6015	25.22	26.05	26.05	26.85	26.95	26.39	26.36	25.42	25.89	25.91	26.27	26.77	26.76	26.72	26.48	26.49	26.49	26.53	26.26	25.8	26.283	30.1	27.1378	30.2966	31.5663	32.2253	32.1311
SWIR	1696	26.72	27.22	27.43	27.37	28.53	28.33	28.45	29.13	29.3	29.06	28.91	28.93	28.33	28.07	28.53	29.22	29.83	29.64	29.32	29.18	28.575	25.23	26.06	26.03	26.83	26.95	26.36	26.33	25.4	25.89	25.88	26.25	26.78	26.76	26.72	26.46	26.48	26.47	26.53	26.26	25.79	26.273	30.0774	27.113	30.2786	31.5445	32.2073	32.1352
SWIR	1697	26.71	27.18	27.41	27.34	28.5	28.3	28.41	29.1	29.28	29.05	28.89	28.9	28.29	28.05	28.51	29.2	29.82	29.6	29.28	29.15	28.5485	25.21	26.04	26.02	26.81	26.92	26.33	26.32	25.37	25.88	25.87	26.24	26.76	26.75	26.72	26.43	26.46	26.44	26.51	26.24	25.79	26.2555	30.0502	27.0921	30.2592	31.5306	32.1801	32.1335
SWIR	1698	26.69	27.16	27.36	27.31	28.47	28.26	28.38	29.07	29.24	29.02	28.86	28.87	28.25	28.01	28.48	29.17	29.78	29.57	29.22	29.1	28.5135	25.19	26.01	26.01	26.79	26.93	26.3	26.29	25.36	25.87	25.86	26.23	26.72	26.76	26.73	26.43	26.46	26.41	26.48	26.23	25.79	26.2425	30.0357	27.0708	30.228	31.4942	32.1211	32.0993
SWIR	1699	26.66	27.13	27.33	27.28	28.44	28.22	28.35	29.03	29.21	28.99	28.82	28.83	28.2	27.96	28.44	29.13	29.74	29.53	29.18	29.05	28.476	25.19	26	26.02	26.81	26.91	26.28	26.27	25.35	25.85	25.85	26.24	26.7	26.75	26.72	26.43	26.44	26.39	26.45	26.21	25.8	26.233	30.0245	27.0598	30.166	31.473	32.0643	32.056
SWIR	1700	26.63	27.09	27.29	27.24	28.39	28.19	28.32	28.98	29.17	28.95	28.78	28.78	28.17	27.92	28.42	29.09	29.68	29.47	29.14	29.01	28.4355	25.22	25.97	26.01	26.83	26.91	26.27	26.28	25.35	25.81	25.87	26.23	26.69	26.72	26.74	26.44	26.41	26.37	26.43	26.21	25.8	26.228	29.9764	27.0255	30.1274	31.4341	32.0268	32.0119
SWIR	1701	26.59	27.06	27.25	27.2	28.34	28.14	28.28	28.93	29.12	28.91	28.75	28.73	28.13	27.87	28.37	29.04	29.64	29.43	29.09	28.97	28.392	25.2	25.96	26	26.83	26.89	26.25	26.27	25.34	25.78	25.86	26.21	26.67	26.69	26.73	26.43	26.39	26.36	26.41	26.2	25.78	26.2125	29.9521	27.0101	30.0893	31.3962	31.9973	31.9648
SWIR	1702	26.53	27.01	27.21	27.15	28.3	28.09	28.24	28.88	29.08	28.86	28.71	28.68	28.08	27.82	28.33	28.99	29.61	29.36	29.05	28.94	28.346	25.14	25.96	25.98	26.82	26.87	26.21	26.26	25.32	25.73	25.84	26.16	26.66	26.64	26.69	26.39	26.36	26.34	26.4	26.17	25.74	26.184	29.9348	27.0228	30.0397	31.3562	31.9853	31.9098
SWIR	1703	26.49	26.97	27.17	27.11	28.24	28.04	28.19	28.83	29.03	28.8	28.67	28.64	28.04	27.77	28.28	28.93	29.56	29.31	29	28.9	28.2985	25.12	25.94	25.95	26.79	26.85	26.19	26.25	25.3	25.7	25.81	26.14	26.64	26.61	26.66	26.36	26.34	26.32	26.39	26.15	25.72	26.1615	29.9139	27.0006	30.0173	31.322	31.9658	31.8768
SWIR	1704	26.44	26.93	27.12	27.06	28.19	27.99	28.13	28.78	28.97	28.74	28.63	28.59	27.99	27.72	28.22	28.88	29.51	29.28	28.96	28.83	28.248	25.07	25.93	25.9	26.73	26.81	26.19	26.21	25.29	25.68	25.75	26.14	26.6	26.61	26.63	26.32	26.34	26.31	26.38	26.1	25.7	26.1345	29.9115	26.9685	30.0102	31.2879	31.9558	31.8554
SWIR	1705	26.39	26.88	27.07	27.02	28.14	27.94	28.08	28.74	28.92	28.69	28.57	28.54	27.94	27.67	28.16	28.83	29.45	29.23	28.9	28.78	28.197	25.05	25.9	25.87	26.7	26.77	26.17	26.19	25.28	25.66	25.72	26.12	26.57	26.59	26.59	26.29	26.32	26.29	26.35	26.06	25.67	26.108	29.8908	26.9277	29.9947	31.2605	31.9247	31.8277
SWIR	1706	26.35	26.83	27.02	26.98	28.08	27.89	28.03	28.7	28.87	28.63	28.5	28.49	27.89	27.63	28.11	28.79	29.37	29.19	28.85	28.74	28.147	25.08	25.87	25.86	26.68	26.75	26.16	26.18	25.25	25.62	25.69	26.13	26.56	26.59	26.59	26.27	26.3	26.29	26.33	26.04	25.66	26.095	29.8513	26.8424	30.0041	31.252	31.8837	31.8296
SWIR	1707	26.3	26.79	26.97	26.93	28.03	27.83	27.97	28.65	28.82	28.58	28.44	28.44	27.85	27.58	28.05	28.74	29.31	29.13	28.79	28.68	28.094	25.06	25.83	25.84	26.65	26.73	26.14	26.16	25.23	25.61	25.67	26.12	26.54	26.57	26.56	26.24	26.29	26.26	26.3	26.01	25.64	26.0725	29.8196	26.8098	29.9835	31.226	31.8411	31.7977
SWIR	1708	26.24	26.73	26.93	26.87	27.98	27.76	27.91	28.59	28.77	28.54	28.38	28.37	27.79	27.53	27.98	28.68	29.26	29.07	28.72	28.62	28.036	25.02	25.79	25.81	26.65	26.7	26.1	26.14	25.21	25.62	25.67	26.09	26.51	26.55	26.51	26.24	26.26	26.23	26.28	25.98	25.62	26.049	29.7932	26.8168	29.9398	31.188	31.7853	31.7224
SWIR	1709	26.19	26.69	26.87	26.8	27.93	27.71	27.85	28.54	28.71	28.47	28.32	28.31	27.73	27.48	27.92	28.61	29.21	29.01	28.67	28.56	27.979	24.96	25.74	25.81	26.62	26.67	26.06	26.11	25.18	25.59	25.65	26.07	26.47	26.5	26.44	26.2	26.23	26.17	26.26	25.96	25.59	26.014	29.7333	26.7901	29.8887	31.1553	31.7159	31.688
SWIR	1710	26.13	26.63	26.81	26.74	27.87	27.64	27.78	28.49	28.65	28.42	28.27	28.25	27.67	27.42	27.87	28.54	29.14	28.94	28.6	28.47	27.9165	24.94	25.71	25.77	26.59	26.6	26.03	26.07	25.16	25.59	25.61	26.03	26.45	26.45	26.4	26.15	26.21	26.12	26.23	25.91	25.56	25.979	29.6908	26.7688	29.8144	31.1255	31.6629	31.6415
SWIR	1711	26.07	26.58	26.75	26.68	27.82	27.59	27.72	28.43	28.58	28.36	28.2	28.19	27.6	27.37	27.81	28.48	29.07	28.87	28.53	28.41	27.8555	24.93	25.71	25.73	26.56	26.55	26	26.05	25.15	25.56	25.56	25.99	26.43	26.4	26.39	26.12	26.15	26.1	26.19	25.88	25.52	25.9485	29.634	26.7135	29.747	31.0746	31.6222	31.5926
SWIR	1712	26.01	26.51	26.68	26.63	27.77	27.53	27.66	28.37	28.51	28.29	28.14	28.14	27.53	27.3	27.75	28.42	29	28.8	28.46	28.34	27.792	24.92	25.71	25.7	26.52	26.53	25.98	26.02	25.11	25.51	25.52	25.94	26.4	26.36	26.37	26.1	26.08	26.08	26.16	25.85	25.48	25.917	29.5818	26.6546	29.7014	31.0048	31.5797	31.5559
SWIR	1713	25.95	26.44	26.62	26.58	27.71	27.46	27.61	28.29	28.45	28.23	28.08	28.08	27.46	27.23	27.69	28.35	28.93	28.73	28.38	28.27	27.727	24.9	25.7	25.65	26.48	26.51	25.96	25.99	25.1	25.49	25.49	25.91	26.38	26.34	26.35	26.09	26.04	26.07	26.12	25.82	25.46	25.8925	29.5664	26.6218	29.6511	30.9513	31.5638	31.5116
SWIR	1714	25.87	26.39	26.56	26.52	27.66	27.4	27.55	28.22	28.38	28.16	28.02	28.03	27.4	27.17	27.64	28.29	28.86	28.67	28.31	28.21	27.6655	24.85	25.66	25.61	26.41	26.49	25.95	25.96	25.07	25.47	25.47	25.89	26.35	26.33	26.29	26.05	26	26.03	26.08	25.77	25.45	25.859	29.5311	26.5854	29.6108	30.8969	31.5443	31.4759
SWIR	1715	25.8	26.33	26.5	26.46	27.6	27.35	27.5	28.16	28.32	28.1	27.96	27.96	27.34	27.09	27.59	28.24	28.8	28.61	28.25	28.15	27.6055	24.82	25.61	25.56	26.33	26.47	25.92	25.94	25.03	25.43	25.45	25.86	26.31	26.29	26.22	26.01	25.98	25.98	26.05	25.75	25.41	25.821	29.4648	26.5317	29.5685	30.8366	31.5039	31.4357
SWIR	1716	25.74	26.26	26.45	26.39	27.54	27.29	27.44	28.09	28.27	28.03	27.9	27.9	27.27	27.03	27.53	28.18	28.74	28.55	28.19	28.09	27.544	24.76	25.58	25.52	26.3	26.43	25.89	25.91	24.99	25.4	25.42	25.83	26.28	26.24	26.15	25.96	25.95	25.95	26.02	25.72	25.36	25.783	29.3963	26.4778	29.5322	30.8028	31.444	31.3819
SWIR	1717	25.69	26.2	26.39	26.33	27.48	27.24	27.39	28.03	28.21	27.97	27.84	27.83	27.22	26.97	27.48	28.12	28.68	28.49	28.14	28.03	27.4865	24.72	25.54	25.49	26.27	26.39	25.88	25.88	24.93	25.36	25.37	25.8	26.23	26.2	26.12	25.9	25.9	25.92	25.98	25.69	25.3	25.7435	29.3252	26.4492	29.5169	30.7419	31.3846	31.3162
SWIR	1718	25.65	26.15	26.34	26.28	27.41	27.18	27.34	27.98	28.16	27.91	27.78	27.76	27.17	26.92	27.42	28.08	28.62	28.43	28.09	27.97	27.432	24.71	25.51	25.46	26.25	26.35	25.85	25.85	24.89	25.31	25.33	25.75	26.18	26.18	26.09	25.88	25.88	25.89	25.94	25.69	25.25	25.712	29.2608	26.4157	29.4874	30.6852	31.333	31.2662
SWIR	1719	25.61	26.09	26.3	26.24	27.35	27.13	27.28	27.92	28.12	27.85	27.72	27.71	27.11	26.86	27.37	28.02	28.56	28.37	28.04	27.92	27.3785	24.68	25.48	25.43	26.27	26.32	25.8	25.83	24.87	25.25	25.31	25.69	26.13	26.16	26.07	25.88	25.87	25.86	25.9	25.66	25.22	25.684	29.2283	26.3854	29.4603	30.6713	31.2736	31.2318
SWIR	1720	25.57	26.04	26.26	26.18	27.31	27.07	27.23	27.86	28.05	27.8	27.67	27.65	27.06	26.82	27.32	27.95	28.5	28.32	27.99	27.87	27.326	24.65	25.42	25.4	26.25	26.29	25.76	25.82	24.84	25.22	25.28	25.65	26.11	26.13	26.06	25.86	25.85	25.82	25.85	25.6	25.2	25.653	29.2131	26.3708	29.4555	30.6417	31.2584	31.1708
SWIR	1721	25.52	26	26.22	26.13	27.27	27.01	27.17	27.82	28	27.76	27.62	27.6	27.02	26.78	27.27	27.89	28.46	28.25	27.94	27.84	27.2785	24.63	25.38	25.39	26.21	26.26	25.71	25.8	24.83	25.2	25.25	25.62	26.09	26.1	26.03	25.84	25.85	25.76	25.82	25.56	25.19	25.626	29.1768	26.3423	29.4198	30.6164	31.2477	31.1073
SWIR	1722	25.49	25.94	26.17	26.08	27.22	26.96	27.13	27.76	27.95	27.72	27.56	27.55	26.96	26.73	27.21	27.83	28.41	28.2	27.88	27.79	27.227	24.58	25.33	25.35	26.16	26.24	25.65	25.76	24.83	25.17	25.24	25.6	26.08	26.05	26.01	25.82	25.8	25.71	25.78	25.52	25.16	25.592	29.1465	26.3019	29.3778	30.5869	31.2014	31.0412
SWIR	1723	25.44	25.89	26.11	26.02	27.18	26.91	27.09	27.73	27.9	27.67	27.51	27.51	26.9	26.69	27.15	27.79	28.36	28.17	27.82	27.73	27.1785	24.53	25.28	25.33	26.07	26.21	25.59	25.7	24.81	25.16	25.21	25.57	26.04	25.97	25.99	25.77	25.71	25.68	25.73	25.46	25.11	25.546	29.137	26.2601	29.3406	30.5133	31.1659	30.9725
SWIR	1724	25.38	25.85	26.06	25.98	27.13	26.86	27.04	27.69	27.86	27.62	27.47	27.48	26.85	26.64	27.1	27.76	28.32	28.13	27.77	27.68	27.1335	24.51	25.26	25.31	26.02	26.16	25.55	25.63	24.78	25.15	25.17	25.53	26.01	25.93	25.97	25.72	25.66	25.63	25.71	25.43	25.07	25.51	29.1002	26.2339	29.2884	30.4714	31.1187	30.9666
SWIR	1725	25.33	25.81	26.03	25.94	27.08	26.82	26.99	27.65	27.82	27.57	27.43	27.44	26.8	26.6	27.05	27.72	28.27	28.08	27.73	27.62	27.089	24.48	25.22	25.26	25.99	26.14	25.52	25.58	24.76	25.1	25.15	25.5	25.96	25.9	25.92	25.7	25.62	25.59	25.66	25.39	25.02	25.473	29.056	26.2034	29.2471	30.4636	31.0702	30.9876
SWIR	1726	25.29	25.78	25.99	25.9	27.05	26.78	26.93	27.6	27.78	27.52	27.38	27.39	26.76	26.55	27	27.67	28.23	28.04	27.68	27.56	27.044	24.45	25.19	25.22	25.95	26.1	25.5	25.55	24.71	25.06	25.09	25.45	25.89	25.88	25.85	25.66	25.59	25.54	25.65	25.33	24.98	25.432	29.0263	26.1677	29.1881	30.4209	31.0376	30.9892
SWIR	1727	25.26	25.75	25.94	25.86	27.01	26.74	26.88	27.55	27.74	27.48	27.33	27.33	26.73	26.51	26.96	27.62	28.18	27.99	27.63	27.52	27.0005	24.4	25.17	25.16	25.92	26.05	25.5	25.52	24.67	25.01	25.03	25.43	25.83	25.83	25.81	25.63	25.56	25.49	25.63	25.27	24.94	25.3925	28.9754	26.1583	29.1385	30.3647	30.9949	30.9725
SWIR	1728	25.23	25.72	25.9	25.83	26.95	26.7	26.83	27.5	27.69	27.44	27.27	27.28	26.69	26.45	26.93	27.57	28.13	27.94	27.59	27.48	26.956	24.33	25.11	25.08	25.86	26.01	25.46	25.47	24.6	24.94	24.99	25.4	25.77	25.79	25.74	25.59	25.51	25.44	25.57	25.22	24.92	25.34	28.9243	26.1267	29.1039	30.2998	30.9427	30.9239
SWIR	1729	25.19	25.69	25.84	25.79	26.91	26.65	26.79	27.45	27.64	27.4	27.23	27.24	26.65	26.4	26.88	27.53	28.09	27.89	27.55	27.43	26.912	24.3	25.07	25.03	25.82	25.94	25.42	25.42	24.56	24.93	24.94	25.35	25.73	25.76	25.68	25.53	25.44	25.42	25.52	25.18	24.94	25.299	28.9012	26.0805	29.069	30.2545	30.883	30.8924
SWIR	1730	25.14	25.64	25.79	25.75	26.88	26.61	26.75	27.41	27.59	27.36	27.19	27.19	26.6	26.36	26.84	27.5	28.05	27.85	27.5	27.39	26.8695	24.29	25.02	25	25.81	25.89	25.39	25.39	24.52	24.9	24.91	25.31	25.71	25.69	25.65	25.46	25.41	25.4	25.47	25.14	24.95	25.2655	28.8858	26.0502	29.0833	30.2304	30.8251	30.8413
SWIR	1731	25.1	25.6	25.75	25.71	26.84	26.57	26.72	27.37	27.54	27.31	27.16	27.15	26.56	26.32	26.79	27.46	28.02	27.8	27.47	27.35	26.8295	24.29	24.99	24.98	25.81	25.85	25.33	25.33	24.48	24.85	24.88	25.26	25.66	25.65	25.61	25.4	25.36	25.36	25.4	25.11	24.94	25.227	28.8599	26.0246	29.0909	30.2067	30.7878	30.773
SWIR	1732	25.06	25.56	25.71	25.67	26.81	26.54	26.69	27.33	27.5	27.27	27.12	27.11	26.53	26.29	26.75	27.41	27.99	27.77	27.45	27.31	26.7935	24.29	24.97	24.99	25.8	25.81	25.28	25.29	24.49	24.82	24.84	25.19	25.59	25.61	25.58	25.33	25.31	25.32	25.37	25.07	24.91	25.193	28.8227	26.0055	29.0517	30.1999	30.7559	30.7455
SWIR	1733	25.02	25.53	25.69	25.64	26.77	26.51	26.66	27.29	27.46	27.23	27.09	27.08	26.49	26.27	26.72	27.38	27.95	27.74	27.42	27.28	26.761	24.26	24.94	24.97	25.73	25.77	25.22	25.24	24.5	24.77	24.81	25.16	25.5	25.55	25.54	25.26	25.29	25.28	25.35	25.02	24.84	25.15	28.7807	25.9802	28.985	30.1471	30.7296	30.683
SWIR	1734	25	25.49	25.67	25.61	26.72	26.49	26.62	27.25	27.42	27.2	27.07	27.05	26.46	26.24	26.72	27.35	27.92	27.71	27.39	27.24	26.731	24.22	24.94	24.91	25.66	25.71	25.16	25.2	24.48	24.73	24.77	25.13	25.41	25.52	25.48	25.22	25.24	25.26	25.33	24.99	24.79	25.1075	28.7286	25.975	28.9132	30.0928	30.7246	30.6227
SWIR	1735	24.98	25.45	25.64	25.58	26.68	26.45	26.59	27.23	27.4	27.17	27.04	27.02	26.43	26.21	26.68	27.32	27.89	27.69	27.37	27.22	26.702	24.19	24.92	24.86	25.63	25.67	25.12	25.18	24.46	24.72	24.74	25.09	25.36	25.48	25.44	25.19	25.2	25.24	25.31	24.96	24.72	25.074	28.6786	25.9472	28.8454	30.1086	30.7026	30.6063
SWIR	1736	24.95	25.4	25.62	25.55	26.66	26.42	26.57	27.2	27.37	27.15	27.01	27	26.41	26.18	26.66	27.29	27.87	27.67	27.33	27.2	26.6755	24.16	24.87	24.78	25.58	25.66	25.08	25.14	24.43	24.67	24.7	25.09	25.36	25.44	25.38	25.16	25.16	25.2	25.29	24.92	24.65	25.036	28.6453	25.8991	28.7995	30.1001	30.6672	30.5657
SWIR	1737	24.92	25.37	25.59	25.53	26.63	26.39	26.56	27.18	27.35	27.13	26.99	26.98	26.39	26.15	26.64	27.27	27.85	27.66	27.29	27.17	26.652	24.13	24.83	24.72	25.55	25.6	25.08	25.1	24.35	24.62	24.67	25.07	25.36	25.4	25.35	25.15	25.12	25.17	25.26	24.9	24.6	25.0015	28.6018	25.8788	28.8014	30.0614	30.6169	30.542
SWIR	1738	24.9	25.36	25.57	25.51	26.62	26.38	26.56	27.16	27.35	27.1	26.97	26.95	26.39	26.13	26.61	27.25	27.82	27.65	27.28	27.17	26.6365	24.07	24.8	24.68	25.53	25.57	25.06	25.05	24.29	24.58	24.69	25.02	25.32	25.34	25.33	25.11	25.1	25.12	25.2	24.86	24.56	24.964	28.5362	25.8551	28.761	30.047	30.5544	30.5214
SWIR	1739	24.87	25.36	25.56	25.5	26.6	26.36	26.55	27.15	27.33	27.08	26.95	26.94	26.38	26.11	26.58	27.24	27.81	27.63	27.29	27.16	26.6225	24.05	24.77	24.63	25.45	25.53	25.02	25	24.25	24.55	24.67	24.97	25.27	25.3	25.28	25.06	25.07	25.08	25.13	24.8	24.55	24.9215	28.4842	25.835	28.6962	29.9991	30.5102	30.4765
SWIR	1740	24.85	25.37	25.56	25.49	26.58	26.36	26.55	27.13	27.32	27.07	26.93	26.92	26.37	26.11	26.56	27.24	27.82	27.62	27.29	27.16	26.615	24.03	24.76	24.61	25.41	25.44	24.96	24.97	24.24	24.55	24.62	24.92	25.21	25.27	25.24	25.02	25.06	25.07	25.1	24.76	24.54	24.889	28.4421	25.8106	28.6628	29.9431	30.4776	30.4446
SWIR	1741	24.84	25.36	25.56	25.47	26.55	26.36	26.54	27.13	27.33	27.05	26.91	26.91	26.36	26.11	26.52	27.23	27.81	27.6	27.28	27.16	26.604	23.99	24.74	24.6	25.41	25.37	24.9	24.95	24.22	24.53	24.56	24.86	25.16	25.22	25.19	24.98	25.04	25.03	25.04	24.73	24.5	24.851	28.4301	25.7771	28.5995	29.9149	30.465	30.3868
SWIR	1742	24.83	25.33	25.54	25.46	26.52	26.34	26.51	27.12	27.32	27.05	26.88	26.9	26.34	26.08	26.49	27.2	27.81	27.58	27.26	27.13	26.5845	23.97	24.68	24.56	25.34	25.33	24.85	24.9	24.19	24.48	24.48	24.82	25.13	25.18	25.1	24.93	25	24.95	24.97	24.69	24.43	24.799	28.449	25.7326	28.5534	29.855	30.4339	30.3193
SWIR	1743	24.81	25.31	25.52	25.44	26.5	26.32	26.48	27.11	27.28	27.03	26.86	26.87	26.3	26.06	26.48	27.19	27.8	27.57	27.23	27.1	26.563	23.93	24.61	24.53	25.3	25.27	24.8	24.86	24.16	24.46	24.43	24.81	25.09	25.13	25.04	24.91	24.97	24.9	24.9	24.66	24.36	24.756	28.4264	25.6877	28.5263	29.7918	30.3795	30.2746
SWIR	1744	24.81	25.29	25.48	25.43	26.5	26.3	26.45	27.09	27.27	27	26.85	26.83	26.27	26.05	26.46	27.15	27.79	27.54	27.22	27.08	26.543	23.88	24.56	24.47	25.25	25.24	24.74	24.82	24.1	24.43	24.42	24.76	25.04	25.07	25	24.87	24.9	24.85	24.84	24.63	24.3	24.7085	28.3748	25.6585	28.4726	29.7285	30.3358	30.2403
SWIR	1745	24.79	25.26	25.45	25.4	26.5	26.26	26.41	27.07	27.25	26.97	26.82	26.81	26.23	26.02	26.43	27.1	27.76	27.52	27.2	27.05	26.515	23.88	24.52	24.41	25.18	25.26	24.68	24.78	24.04	24.39	24.4	24.69	24.99	25.02	24.93	24.82	24.82	24.8	24.78	24.61	24.24	24.662	28.3191	25.6417	28.4153	29.6659	30.2847	30.2048
SWIR	1746	24.75	25.24	25.41	25.36	26.48	26.23	26.38	27.04	27.21	26.94	26.79	26.77	26.19	25.98	26.41	27.09	27.73	27.51	27.18	27.03	26.486	23.85	24.48	24.4	25.18	25.21	24.61	24.72	24.01	24.37	24.38	24.63	24.93	24.95	24.93	24.79	24.75	24.73	24.73	24.59	24.22	24.623	28.2491	25.638	28.3562	29.6334	30.2369	30.186
SWIR	1747	24.73	25.21	25.38	25.32	26.45	26.2	26.34	26.99	27.18	26.9	26.75	26.74	26.14	25.93	26.38	27.06	27.7	27.48	27.15	27	26.4515	23.8	24.44	24.35	25.16	25.17	24.58	24.67	23.97	24.31	24.29	24.55	24.87	24.86	24.91	24.75	24.66	24.65	24.7	24.56	24.19	24.572	28.164	25.5903	28.325	29.5649	30.204	30.1595
SWIR	1748	24.69	25.16	25.35	25.27	26.4	26.15	26.3	26.94	27.14	26.87	26.71	26.71	26.12	25.87	26.35	27.02	27.65	27.44	27.1	26.95	26.4095	23.75	24.37	24.3	25.09	25.11	24.57	24.59	23.9	24.25	24.21	24.47	24.79	24.78	24.82	24.69	24.59	24.6	24.65	24.51	24.13	24.5085	28.1128	25.5239	28.2751	29.4948	30.1496	30.0804
SWIR	1749	24.64	25.11	25.31	25.22	26.34	26.11	26.24	26.89	27.09	26.82	26.69	26.68	26.1	25.83	26.31	26.99	27.6	27.4	27.06	26.9	26.3665	23.7	24.27	24.26	25.01	25	24.54	24.51	23.87	24.21	24.15	24.42	24.72	24.71	24.77	24.62	24.54	24.56	24.59	24.44	24.08	24.4485	28.0531	25.4609	28.1857	29.4489	30.0802	29.9841
SWIR	1750	24.6	25.05	25.29	25.19	26.3	26.08	26.2	26.84	27.04	26.77	26.65	26.65	26.06	25.79	26.27	26.93	27.55	27.35	27.02	26.87	26.325	23.63	24.21	24.17	24.9	24.94	24.51	24.45	23.84	24.14	24.07	24.36	24.62	24.67	24.69	24.54	24.5	24.5	24.54	24.34	24.01	24.3815	27.939	25.3444	28.129	29.3699	30.024	29.8897
SWIR	1751	24.56	24.99	25.24	25.15	26.24	26.04	26.17	26.81	27.01	26.71	26.6	26.61	26.01	25.74	26.22	26.88	27.51	27.3	26.96	26.83	26.279	23.57	24.14	24.12	24.8	24.87	24.43	24.41	23.79	24.09	24.02	24.3	24.56	24.64	24.58	24.46	24.46	24.44	24.48	24.28	23.94	24.319	27.8647	25.2495	28.0653	29.2729	29.96	29.8047
SWIR	1752	24.48	24.94	25.17	25.11	26.17	25.98	26.11	26.77	26.97	26.65	26.55	26.56	25.94	25.69	26.16	26.83	27.47	27.25	26.91	26.8	26.2255	23.53	24.11	24.11	24.7	24.79	24.33	24.37	23.78	24.07	23.99	24.24	24.54	24.58	24.57	24.41	24.45	24.35	24.43	24.24	23.92	24.2755	27.804	25.1948	27.9947	29.1955	29.9098	29.7269
SWIR	1753	24.43	24.89	25.11	25.07	26.11	25.93	26.07	26.71	26.92	26.59	26.49	26.51	25.88	25.63	26.1	26.78	27.42	27.19	26.86	26.75	26.172	23.48	24.06	24.06	24.61	24.72	24.27	24.33	23.75	24.02	23.94	24.18	24.49	24.52	24.52	24.34	24.4	24.29	24.38	24.17	23.87	24.22	27.7404	25.1395	27.934	29.1068	29.8411	29.6457
SWIR	1754	24.38	24.86	25.04	25.01	26.04	25.85	26.02	26.65	26.84	26.54	26.45	26.44	25.85	25.56	26.02	26.72	27.37	27.12	26.8	26.68	26.112	23.47	23.98	24	24.55	24.64	24.23	24.3	23.71	23.98	23.9	24.13	24.46	24.42	24.49	24.27	24.33	24.26	24.31	24.11	23.82	24.168	27.7222	25.1317	27.8408	29.0007	29.7643	29.5595
SWIR	1755	24.33	24.81	24.98	24.94	25.98	25.8	25.97	26.59	26.78	26.49	26.38	26.37	25.79	25.5	25.97	26.66	27.31	27.07	26.74	26.62	26.054	23.4	23.92	23.95	24.49	24.58	24.17	24.25	23.68	23.93	23.86	24.09	24.42	24.35	24.43	24.2	24.27	24.21	24.25	24.04	23.76	24.1125	27.6583	25.0624	27.7728	28.9167	29.6804	29.4771
SWIR	1756	24.3	24.75	24.92	24.88	25.95	25.76	25.95	26.51	26.73	26.44	26.29	26.31	25.72	25.46	25.92	26.61	27.24	27.01	26.67	26.55	25.9985	23.29	23.87	23.88	24.43	24.55	24.12	24.21	23.65	23.84	23.83	24.05	24.35	24.32	24.31	24.14	24.17	24.12	24.2	23.95	23.7	24.049	27.5331	24.9541	27.743	28.8218	29.574	29.3938
SWIR	1757	24.26	24.7	24.87	24.82	25.89	25.72	25.91	26.45	26.67	26.39	26.22	26.25	25.66	25.41	25.87	26.55	27.18	26.96	26.61	26.5	25.9445	23.23	23.83	23.82	24.39	24.5	24.08	24.14	23.57	23.78	23.77	23.98	24.3	24.26	24.23	24.08	24.1	24.06	24.13	23.87	23.63	23.9875	27.4501	24.8817	27.6879	28.7484	29.4754	29.33
SWIR	1758	24.2	24.64	24.83	24.75	25.84	25.69	25.86	26.38	26.62	26.32	26.16	26.19	25.59	25.37	25.83	26.5	27.13	26.9	26.56	26.46	25.891	23.16	23.81	23.76	24.37	24.46	24.03	24.05	23.46	23.74	23.7	23.9	24.27	24.22	24.17	24.05	24.02	24.02	24.04	23.78	23.53	23.927	27.3875	24.7836	27.6495	28.7084	29.3677	29.2877
SWIR	1759	24.15	24.6	24.78	24.7	25.79	25.64	25.81	26.33	26.56	26.25	26.11	26.13	25.53	25.31	25.78	26.46	27.07	26.85	26.53	26.4	25.839	23.14	23.74	23.67	24.31	24.39	23.97	23.94	23.36	23.71	23.61	23.81	24.18	24.15	24.06	23.97	23.94	23.96	23.96	23.71	23.48	23.853	27.3122	24.7463	27.5575	28.6372	29.2625	29.1944
SWIR	1760	24.09	24.56	24.75	24.65	25.72	25.59	25.75	26.3	26.5	26.2	26.07	26.08	25.48	25.26	25.7	26.4	27.01	26.81	26.5	26.36	25.789	23.11	23.68	23.61	24.25	24.32	23.93	23.86	23.27	23.65	23.54	23.72	24.09	24.07	23.99	23.89	23.85	23.93	23.87	23.69	23.43	23.7875	27.2804	24.7115	27.4509	28.5791	29.2124	29.1195
SWIR	1761	24.04	24.52	24.69	24.61	25.65	25.52	25.69	26.26	26.43	26.15	26.02	26.02	25.44	25.21	25.63	26.34	26.95	26.77	26.47	26.3	25.7355	23.07	23.58	23.57	24.18	24.21	23.89	23.81	23.21	23.61	23.51	23.69	24.01	23.98	23.94	23.82	23.77	23.9	23.79	23.66	23.35	23.7275	27.2533	24.6678	27.3533	28.5094	29.1786	29.0049
SWIR	1762	24	24.47	24.63	24.57	25.62	25.47	25.63	26.23	26.37	26.12	25.99	25.98	25.4	25.16	25.58	26.3	26.9	26.73	26.43	26.25	25.6915	23.02	23.52	23.5	24.09	24.1	23.8	23.75	23.2	23.56	23.46	23.64	23.95	23.87	23.88	23.74	23.74	23.85	23.71	23.62	23.29	23.6645	27.1992	24.6146	27.2788	28.425	29.1241	28.9181
SWIR	1763	23.95	24.41	24.58	24.53	25.58	25.42	25.58	26.2	26.33	26.07	25.95	25.94	25.35	25.12	25.53	26.24	26.86	26.67	26.37	26.23	25.6455	22.93	23.45	23.46	24.01	24.03	23.73	23.67	23.17	23.46	23.39	23.56	23.87	23.78	23.84	23.67	23.7	23.78	23.64	23.56	23.19	23.5945	27.163	24.5541	27.2456	28.3572	29.0865	28.865
SWIR	1764	23.9	24.36	24.53	24.49	25.53	25.37	25.55	26.16	26.29	26.02	25.9	25.9	25.31	25.08	25.48	26.21	26.83	26.6	26.31	26.2	25.601	22.86	23.38	23.4	23.93	23.95	23.67	23.59	23.14	23.39	23.3	23.52	23.81	23.7	23.79	23.62	23.68	23.71	23.57	23.47	23.1	23.529	27.1037	24.5036	27.1919	28.295	28.9826	28.7771
SWIR	1765	23.87	24.32	24.5	24.46	25.51	25.33	25.51	26.11	26.26	25.96	25.86	25.85	25.25	25.04	25.45	26.18	26.79	26.55	26.27	26.17	25.562	22.81	23.35	23.34	23.87	23.89	23.57	23.51	23.12	23.32	23.21	23.45	23.74	23.67	23.7	23.57	23.65	23.61	23.52	23.43	23.05	23.469	27.0387	24.4613	27.1312	28.2336	28.8597	28.7072
SWIR	1766	23.82	24.28	24.48	24.41	25.45	25.27	25.45	26.06	26.24	25.9	25.81	25.81	25.19	24.99	25.4	26.14	26.75	26.52	26.22	26.14	25.5165	22.73	23.28	23.31	23.79	23.86	23.52	23.47	23.07	23.25	23.14	23.39	23.64	23.63	23.62	23.52	23.59	23.5	23.47	23.37	23.01	23.408	26.9523	24.3965	27.0636	28.2007	28.7889	28.6464
SWIR	1767	23.79	24.25	24.45	24.38	25.4	25.23	25.41	26.02	26.21	25.85	25.76	25.77	25.14	24.95	25.37	26.11	26.72	26.49	26.21	26.09	25.48	22.69	23.24	23.25	23.74	23.8	23.47	23.47	23.05	23.21	23.12	23.36	23.58	23.56	23.57	23.47	23.51	23.44	23.42	23.33	23	23.364	26.8619	24.321	26.9695	28.1608	28.6964	28.574
SWIR	1768	23.76	24.22	24.42	24.35	25.37	25.2	25.38	25.99	26.18	25.81	25.73	25.74	25.09	24.91	25.35	26.08	26.69	26.49	26.2	26.05	25.4505	22.68	23.23	23.2	23.72	23.71	23.42	23.46	23.03	23.15	23.11	23.3	23.51	23.51	23.5	23.41	23.44	23.42	23.37	23.3	22.99	23.323	26.8031	24.2484	26.8947	28.0872	28.6315	28.5149
SWIR	1769	23.73	24.19	24.38	24.3	25.35	25.17	25.35	25.96	26.17	25.78	25.69	25.7	25.07	24.88	25.33	26.06	26.66	26.47	26.17	26.01	25.421	22.68	23.14	23.13	23.64	23.68	23.38	23.4	22.99	23.13	23.1	23.26	23.41	23.47	23.42	23.31	23.38	23.39	23.34	23.23	22.95	23.2715	26.7042	24.1958	26.827	28.0141	28.6018	28.4977
SWIR	1770	23.69	24.15	24.35	24.28	25.34	25.16	25.34	25.94	26.14	25.75	25.65	25.68	25.04	24.85	25.31	26.04	26.64	26.44	26.14	25.99	25.396	22.69	23.11	23.02	23.57	23.67	23.32	23.35	22.93	23.09	23.08	23.22	23.36	23.41	23.35	23.24	23.33	23.32	23.35	23.16	22.87	23.222	26.6094	24.1862	26.7696	27.9339	28.5509	28.4424
SWIR	1771	23.64	24.12	24.33	24.27	25.32	25.15	25.32	25.91	26.12	25.74	25.63	25.65	25.01	24.82	25.3	26.02	26.62	26.43	26.1	25.97	25.3735	22.65	23.08	23	23.53	23.59	23.26	23.3	22.8	23.03	23.04	23.17	23.31	23.39	23.29	23.2	23.28	23.25	23.32	23.08	22.79	23.168	26.5178	24.1757	26.7447	27.8242	28.4968	28.3484
SWIR	1772	23.62	24.09	24.32	24.24	25.28	25.13	25.3	25.89	26.1	25.73	25.61	25.62	24.99	24.79	25.28	25.99	26.61	26.41	26.06	25.95	25.3505	22.6	23.01	23	23.45	23.53	23.22	23.27	22.7	22.98	22.99	23.16	23.27	23.36	23.24	23.16	23.22	23.16	23.26	23	22.73	23.1155	26.4081	24.1534	26.7071	27.7301	28.4366	28.3181
SWIR	1773	23.6	24.05	24.3	24.21	25.24	25.09	25.27	25.87	26.07	25.72	25.61	25.6	25	24.76	25.24	25.96	26.62	26.38	26.04	25.93	25.328	22.54	23	22.92	23.38	23.47	23.18	23.25	22.67	22.93	22.93	23.12	23.24	23.28	23.2	23.19	23.16	23.06	23.21	22.95	22.68	23.068	26.3687	24.0903	26.6689	27.6638	28.3444	28.2761
SWIR	1774	23.58	24.03	24.27	24.19	25.2	25.06	25.25	25.85	26.05	25.7	25.59	25.56	25	24.74	25.2	25.95	26.62	26.36	26.02	25.89	25.3055	22.46	22.96	22.89	23.33	23.42	23.13	23.22	22.64	22.88	22.88	23.07	23.18	23.25	23.14	23.15	23.09	23.05	23.1	22.93	22.64	23.0205	26.3298	23.9823	26.6155	27.6131	28.2383	28.2177
SWIR	1775	23.55	24.01	24.24	24.16	25.19	25.04	25.22	25.82	26.03	25.7	25.56	25.53	25	24.73	25.18	25.93	26.6	26.36	26.01	25.86	25.286	22.41	22.9	22.83	23.28	23.4	23.08	23.16	22.65	22.86	22.83	23.02	23.13	23.19	23.08	23.08	23.02	23.04	23.02	22.91	22.61	22.975	26.2482	23.9065	26.5171	27.5969	28.1464	28.1963
SWIR	1776	23.52	23.99	24.21	24.14	25.21	25.03	25.2	25.79	26.02	25.67	25.54	25.52	24.99	24.71	25.16	25.91	26.57	26.32	25.99	25.86	25.2675	22.34	22.87	22.74	23.23	23.38	23.04	23.09	22.68	22.84	22.78	22.96	23.09	23.12	23.03	23.05	22.97	22.99	23	22.88	22.54	22.931	26.2098	23.8318	26.4412	27.6053	28.0725	28.1463
SWIR	1777	23.49	23.98	24.19	24.13	25.21	25.03	25.18	25.77	26.01	25.63	25.51	25.51	24.94	24.71	25.14	25.88	26.53	26.3	25.99	25.85	25.249	22.28	22.82	22.72	23.2	23.33	23.05	23.04	22.64	22.81	22.74	22.9	23.05	23.06	22.98	23	22.93	22.94	22.94	22.83	22.48	22.887	26.1683	23.7699	26.3785	27.5765	28.0093	28.052
SWIR	1778	23.47	23.95	24.19	24.12	25.19	25.03	25.16	25.75	25.98	25.59	25.47	25.49	24.89	24.7	25.12	25.84	26.51	26.3	25.99	25.84	25.229	22.27	22.77	22.73	23.2	23.27	23.03	22.99	22.61	22.78	22.68	22.83	23.05	22.99	22.94	22.95	22.91	22.88	22.9	22.77	22.47	22.851	26.1055	23.7404	26.3317	27.5123	27.9666	27.9787
SWIR	1779	23.46	23.93	24.18	24.1	25.18	25.01	25.14	25.74	25.97	25.56	25.45	25.47	24.87	24.67	25.1	25.82	26.48	26.26	25.98	25.83	25.21	22.27	22.72	22.69	23.16	23.18	23	22.93	22.61	22.75	22.6	22.78	23.02	22.93	22.9	22.92	22.88	22.86	22.89	22.71	22.44	22.812	26.0573	23.6811	26.3196	27.4578	27.9287	27.9506
SWIR	1780	23.45	23.92	24.15	24.07	25.15	24.96	25.13	25.73	25.95	25.53	25.42	25.43	24.85	24.65	25.07	25.83	26.47	26.25	25.96	25.78	25.1875	22.28	22.68	22.61	23.14	23.13	22.98	22.9	22.57	22.69	22.55	22.74	22.95	22.92	22.82	22.85	22.86	22.8	22.81	22.65	22.43	22.768	26.0233	23.6374	26.2624	27.4029	27.8797	27.8892
SWIR	1781	23.42	23.9	24.14	24.06	25.12	24.92	25.12	25.71	25.94	25.52	25.39	25.4	24.84	24.61	25.06	25.84	26.45	26.22	25.94	25.74	25.167	22.26	22.67	22.58	23.1	23.11	22.9	22.82	22.54	22.66	22.52	22.7	22.92	22.88	22.77	22.78	22.84	22.78	22.75	22.63	22.43	22.732	25.9696	23.5941	26.1924	27.384	27.8726	27.7991
SWIR	1782	23.38	23.91	24.12	24.05	25.11	24.89	25.11	25.69	25.92	25.52	25.4	25.38	24.84	24.58	25.07	25.85	26.43	26.18	25.92	25.74	25.1545	22.19	22.62	22.54	23.01	23.07	22.83	22.8	22.52	22.63	22.51	22.71	22.87	22.82	22.78	22.77	22.79	22.77	22.73	22.6	22.38	22.697	25.8839	23.5408	26.0951	27.3414	27.8602	27.7245
SWIR	1783	23.37	23.89	24.12	24.03	25.07	24.89	25.08	25.67	25.89	25.5	25.4	25.38	24.82	24.59	25.05	25.83	26.44	26.18	25.92	25.73	25.1425	22.23	22.57	22.55	22.97	23.12	22.77	22.76	22.47	22.56	22.53	22.7	22.79	22.74	22.78	22.73	22.74	22.7	22.66	22.56	22.34	22.6635	25.8547	23.5349	26.0366	27.2913	27.8351	27.6285
SWIR	1784	23.36	23.87	24.11	24.02	25.04	24.88	25.06	25.65	25.87	25.49	25.41	25.36	24.81	24.58	25.04	25.83	26.44	26.16	25.9	25.73	25.1305	22.21	22.53	22.53	22.91	23.11	22.72	22.72	22.44	22.52	22.5	22.67	22.73	22.7	22.76	22.69	22.67	22.63	22.64	22.54	22.32	22.627	25.8239	23.5203	25.9874	27.2355	27.8108	27.5606
SWIR	1785	23.36	23.83	24.08	23.99	25.01	24.88	25.02	25.67	25.84	25.5	25.43	25.35	24.79	24.57	25.03	25.83	26.47	26.16	25.87	25.73	25.1205	22.21	22.5	22.47	22.84	23.08	22.65	22.71	22.4	22.47	22.41	22.66	22.65	22.68	22.72	22.68	22.57	22.56	22.67	22.48	22.29	22.585	25.8167	23.5365	25.9571	27.1288	27.7577	27.5056
SWIR	1786	25.13	25.57	25.69	25.48	26.86	26.4	26.5	27.43	27.47	27.09	27	26.99	26.72	26.07	26.57	27.53	27.68	27.22	27.27	26.89	26.678	24.9	25.38	24.78	26.35	26.13	25.69	26.19	25.65	24.02	24.99	25.16	25.25	25.53	26.52	26.42	26.42	25.58	25.43	25.48	24.5	25.5185	28.2789	24.8335	27.893	29.5624	29.9863	30.3787
SWIR	1787	25.08	25.52	25.67	25.43	26.69	26.39	26.53	27.48	27.54	27.03	26.93	27.01	26.65	25.94	26.62	27.38	27.51	27.27	27.21	27	26.644	24.95	25.53	24.73	26.57	25.95	25.41	25.55	25.36	23.66	25.34	24.99	24.86	25.49	26.27	26.15	26.09	25.3	25.38	25.5	24.17	25.3625	28.5124	25.2538	27.8613	29.7173	30.0554	30.1285
SWIR	1788	24.95	25.55	25.55	25.41	26.62	26.37	26.52	27.6	27.58	26.84	26.78	26.85	26.52	25.85	26.64	27.29	27.53	27.43	27.07	26.93	26.594	24.63	25.56	24.73	26.54	25.83	25.35	24.9	24.98	23.87	25.67	25.34	24.7	25.51	25.88	25.9	25.79	25.17	25.28	25.38	23.86	25.2435	28.4165	25.3519	27.9511	29.915	29.8516	29.9722
SWIR	1789	24.85	25.56	25.53	25.42	26.51	26.42	26.37	27.59	27.55	26.83	26.77	26.78	26.58	25.87	26.62	27.2	27.5	27.47	26.96	26.82	26.56	24.28	25.33	24.47	26.36	26.02	25.38	24.35	24.73	24.05	25.53	25.37	24.71	25.58	25.67	25.65	25.44	25.31	25.14	24.98	23.99	25.117	28.3434	25.2543	28.0814	30.288	29.8739	29.8903
SWIR	2001	7.54	7.24	4.53	6.55	4.78	4.99	5.95	7.76	7.43	7.45	6.25	7.86	7.2	7.61	6.03	5	8.81	7.71	6.83	5.68	6.66	7.66	6.71	4.77	3.14	4.35	7.42	7.12	5.18	10.36	3.4	9.51	5.61	6.43	10.06	6.24	8.52	8.19	5.07	8.64	5.67	6.7025	5.12283	1.85015	2.64373	8.21474	4.53753	4.28847
SWIR	2002	7.88	7.21	5.47	5.98	5.24	5.15	6.48	7.89	6.6	7.6	6.27	7.82	6.6	7.71	6.35	5.29	8.73	7.75	6.89	5.84	6.7375	8.09	6.54	4.97	2.27	2.64	6.96	6.74	4.76	9.5	3.8	10.44	6.09	4.79	8.85	5.76	7.82	7.01	3.95	7.21	7.41	6.28	5.35923	1.38626	4.83342	6.22799	3.86168	4.80373
SWIR	2003	7.86	7.16	5.89	5.43	5.56	5.43	6.58	8.08	6.17	7.89	6.09	7.63	6.58	7.73	6.34	5.73	8.27	7.71	7.16	6.14	6.7715	7.82	6.21	5.13	3.02	2.17	5.94	7.14	3.84	8.85	3.04	11.72	5.83	5.42	7.83	5.84	7.35	6.25	4.32	6.51	7.6	6.0915	6.15041	1.11092	6.08028	6.36802	3.4896	5.81376
SWIR	2004	7.47	6.97	6.25	5.19	5.28	5.33	6.8	7.74	6.34	8.09	6.14	7.83	6.41	7.34	6.31	6.47	8.1	7.62	7.22	6.79	6.7845	8.21	6.57	5.94	4.25	3.09	5.33	7.37	4.21	8.13	3.5	11.81	6.62	4.01	7.8	4.79	8.18	6.15	5.21	6.71	7.87	6.2875	7.11654	2.18583	6.05507	5.82144	5.06459	6.4357
SWIR	2005	7.3	7.15	6.26	5.15	5.41	5.23	6.87	7.26	6.31	8.17	6.6	7.72	5.82	6.9	6.2	6.81	8	7.38	7.14	7.51	6.7595	8.19	7.09	6.07	5.64	3.54	5.11	6.55	5.32	7.52	4.53	10.18	6.43	3.49	7.01	4.2	7.45	5.96	5.98	6.75	7.73	6.237	7.24112	2.19346	5.91566	5.86489	5.96771	7.03215
SWIR	2006	7.02	7.2	5.9	5.3	5.4	5.23	6.62	6.74	6.5	7.91	6.8	7.38	6.17	6.59	6.23	6.7	7.52	7.42	7.13	7.74	6.675	7.74	8.22	6.49	6.24	3.95	5.17	6.21	6.82	7.44	4.81	8.86	5.58	3.91	6.05	4.24	7.31	5.77	6.52	7.19	6.98	6.275	7.28779	3.01465	5.93658	7.61025	6.22427	6.26457
SWIR	2007	6.57	7.12	5.61	5.78	5.3	5.13	6.6	6.4	6.58	7.57	6.95	7.07	6.23	6.39	6.32	6.7	7.39	7.19	6.94	7.85	6.5845	8.26	8.48	6.37	5.36	5.04	5.3	5.23	8.88	7.46	5.91	7.69	5.41	2.45	6.59	4.53	7.79	5.9	7.01	7.4	7.27	6.4165	6.825	4.39845	6.13942	8.15895	6.42166	5.71083
[truncated: 342 more rows]
[truncated: 409 more columns]
